# Supplementary material for: Transcriptomic changes in the jerboa supraoptic nucleus during osmotic stress: PCSK1 and PTPRN changes are conserved across desert and mesic species
Source: J Neuroendocrinol. 2026 Jul 26;38(8):e70233. doi: 10.1111/jne.70233 (PMC13402333; doi:10.1111/jne.70233)
Supplement: Supplementary file 1 — Table S1. Summary of methods used for each species dataset used in this analysis. Figure S1. Validation of Jerboa SON RNAseq by qPCR. Correlation between RNAseq and qPCR results in dehydration vs. control (A) and rehydration vs. control (B) comparisons. Spearman correlation used. B‐H Relative expression of selected genes in the Jerboa SON assayed by qPCR. Significance calculated by Tukey post hoc test. NS = Not significant, * = <0.05, ** = <0.01, *** = <0.001. Figure S2. AVP concentration (picograms per gland) in the Jerboa PP in each experimental condition (Control, Dehydration, Rehydration). Measured by ELISA. Significance between each condition was calculated by one‐way ANOVA with Tukey post hoc test. Sex had no significant influence on PP AVP content (p = 0.72, F = 0.13, df = 1) so an ANOVA was performed using condition as the independent variable. Concentration per gland was significantly changed by condition (ANOVA, p = <0.001, F = 10.98, df = 2). A Tukey post hoc test found a significant reduction in AVP concentration per gland after water restriction (p = <0.001) which was recovered after rehydration (p = 0.79) compared to control. NS = Not significant, * = <0.05, ** = <0.01, *** = <0.001. Figure S3. Conversion of gene identifiers found in the SON between species. Finding equivalent gene identifiers in a different species using the gorth function creates duplicate identifiers and can fail to find an orthologues in the target species at all (NAs). A Loss of data through duplicates and missing orthologues when converting to human Ensembl identifiers from jerboa, camel, and rat. B Loss of data through duplicates and missing orthologues when converting to rat Ensembl identifiers from jerboa and camel. C Detectable gene expression in the SON of each species and the overlap of genes. Brackets denote the number of detectable genes in the SON for each species before identifier conversion. D‐F Comparison of SON expression between species. Genes are ranked by mean exp [file JNE-38-e70233-s001.zip]

Archive with 9 entries (9 files):
- jne70233-sup-0001-Supinfo.docx
- jne70233-sup-0001-Supinfo.json
- jne70233-sup-0001-Supinfo_versionLog.txt
- jne70233-sup-0002-Supinfo1.csv
- jne70233-sup-0003-Supinfo2.csv
- jne70233-sup-0004-Supinfo3.csv
- jne70233-sup-0005-Supinfo4.csv
- jne70233-sup-0006-Supinfo5.csv
- jne70233-sup-0007-Supinfo6.xlsx
