# Supplementary material for: Transcriptomic changes in the jerboa supraoptic nucleus during osmotic stress: PCSK1 and PTPRN changes are conserved across desert and mesic species
Source: J Neuroendocrinol. 2026 Jul 26;38(8):e70233. doi: 10.1111/jne.70233 (PMC13402333; doi:10.1111/jne.70233)
Supplement: Supplementary file 1 — Table S1. Summary of methods used for each species dataset used in this analysis. Figure S1. Validation of Jerboa SON RNAseq by qPCR. Correlation between RNAseq and qPCR results in dehydration vs. control (A) and rehydration vs. control (B) comparisons. Spearman correlation used. B‐H Relative expression of selected genes in the Jerboa SON assayed by qPCR. Significance calculated by Tukey post hoc test. NS = Not significant, * = <0.05, ** = <0.01, *** = <0.001. Figure S2. AVP concentration (picograms per gland) in the Jerboa PP in each experimental condition (Control, Dehydration, Rehydration). Measured by ELISA. Significance between each condition was calculated by one‐way ANOVA with Tukey post hoc test. Sex had no significant influence on PP AVP content (p = 0.72, F = 0.13, df = 1) so an ANOVA was performed using condition as the independent variable. Concentration per gland was significantly changed by condition (ANOVA, p = <0.001, F = 10.98, df = 2). A Tukey post hoc test found a significant reduction in AVP concentration per gland after water restriction (p = <0.001) which was recovered after rehydration (p = 0.79) compared to control. NS = Not significant, * = <0.05, ** = <0.01, *** = <0.001. Figure S3. Conversion of gene identifiers found in the SON between species. Finding equivalent gene identifiers in a different species using the gorth function creates duplicate identifiers and can fail to find an orthologues in the target species at all (NAs). A Loss of data through duplicates and missing orthologues when converting to human Ensembl identifiers from jerboa, camel, and rat. B Loss of data through duplicates and missing orthologues when converting to rat Ensembl identifiers from jerboa and camel. C Detectable gene expression in the SON of each species and the overlap of genes. Brackets denote the number of detectable genes in the SON for each species before identifier conversion. D‐F Comparison of SON expression between species. Genes are ranked by mean exp [file JNE-38-e70233-s001.zip › jne70233-sup-0001-Supinfo.json]

{"la_result":{"Filename":"jne70233-sup-0001-Supinfo.docx","Document_Type":"journals","Source":"SPICE","Production_Unit":"spi","Id":"JNE_70233_812939bd-044b-43a5-aa5d-9f510050a1c2","Client":"Grammier","version":"V4.1","language":"en-US","grammier_total_errors":29,"grammar":10,"punctuation":16,"style":3,"spelling":0,"score":0.2,"track":" Not Available"},"usercorrectionscount":"0","userid":"e411818","username":"E411818","EditCount":29,"wordversion":"2026.05.21.win.v1","grammarpnl":false,"puncpnl":false,"stylepnl":false,"spellingpnl":false,"grammarpanel":false,"puncpanel":false,"stylepanel":false,"spellingpanel":false,"grammaracceptedpnl":false,"puncacceptedpnl":false,"styleacceptedpnl":false,"spellingacceptedpnl":false,"grammarrejectedpnl":false,"puncrejectedpnl":false,"stylerejectedpnl":false,"spellingrejectedpnl":false,"le_result":{"corr8_8e98f1e8-a078-4ca5-8a3b-993df07d8b8b":{"CE_Action":"None","Action":"None","SuggestionWordList":["are"],"original_para":"The general experimental design and animal husbandry is described in detail in Gillard et al., 2023 (see Figure 1 for overview). The length of water restriction was chosen based on animal health and matches other desert rodent studies found in a thorough review of previous water restriction studies (Gillard, 2024) providing insightful data on the osmoregulatory systems of this xeric species compared to mesic species.","group":"Grammar","category":"aiKira-LE_SVA","comment":"Revise to \"are\" for better clarity.","operation":"replace","start_index":53,"end_index":55,"reported_word":"is","suggested_word":"are","origin":"GRAM_01","currentcategory":"GrammarCorrectionsDataRem","currentsuggestion":"replace with 'are'"},"corr9_a07bf336-123f-428a-8f3f-aefe16f5883a":{"CE_Action":"None","Action":"None","SuggestionWordList":["FluorometerThermoFisher)."],"original_para":"The mean RNA concentration from extracted SON samples was 24.99�ng/?l (12.2–38.8) as measured by Qubit High Sensitivity Assay (Q32852, Qubit 4 Fluorometer,ThermoFisher).","group":"Grammar","category":"aiKira-LE_MISC","comment":"Revise to \"Fluorometer, ThermoFisher).\" for better clarity.","operation":"replace","start_index":143,"end_index":169,"reported_word":"Fluorometer,ThermoFisher).","suggested_word":"Fluorometer, ThermoFisher).","origin":"GRAM_01","currentcategory":"GrammarCorrectionsDataRem","currentsuggestion":"replace with 'Fluorometer, ThermoFisher).'"},"corr10_75088c82-6e9f-44dc-8ace-aab96ee24fcc":{"CE_Action":"None","Action":"None","SuggestionWordList":["the "],"original_para":"RNA Integrity Number (RIN) values ranged from 7.9 to 9.6 for the SON samples with a mean of 9.1. Samples with highest RIN values were selected for sequencing.","group":"Grammar","category":"aiKira-LE_ART","comment":"Revise to \"the\" for better clarity.","operation":"insert","start_index":110,"end_index":110,"reported_word":"the ","suggested_word":"the ","origin":"GRAM_01","currentcategory":"GrammarCorrectionsDataRem","currentsuggestion":"insert 'the '"},"corr12_b1231708-2150-4fb6-a512-ea220e6ed81e":{"CE_Action":"None","Action":"None","SuggestionWordList":["the "],"original_para":"To each dissected PP gland, 500�?L 100�mM HCl (H/1200/PB17, Fisher Scientific) was added. Sonication (2�mm amplification, Soniprep 150, MSEFull power, medium tune) at 4�C was performed for 15�s. This was repeated another 2 times, allowing the sample to remain cold (returned to ice) between each sonication period. Samples were incubated at 85�C in a waterbath for 10�min. Samples were centrifuged at 3000xg at 4�C for 60�min and the supernatant was collected. Enzyme Linked ImmunoSorbent Assays (ELISAs) for AVP (#ADI-900-017A, Enzo Life Sciences) were performed as per manufacturer's instructions. Samples were diluted 13,000 in assay buffer prior to assay. The R-squared value for assay standard curves was 0.99. Average coefficient of variance for absorbance between sample duplicates was 7%. Data for AVP content in the PP is shown in Supplementary Figure 2.","group":"Grammar","category":"aiKira-LE_ART","comment":"Revise to \"the\" for better clarity.","operation":"insert","start_index":571,"end_index":571,"reported_word":"the ","suggested_word":"the ","origin":"GRAM_01","currentcategory":"GrammarCorrectionsDataRem","currentsuggestion":"insert 'the '"},"corr13_18a82067-ece1-48d7-9432-903bcb1e4eac":{"CE_Action":"None","Action":"None","SuggestionWordList":["null"],"original_para":"AVP staining was used to identify the SON (Figure 2A). The SON can be seen as a dense population of cells sitting atop of the optic chiasm in the jerboa brain. This is a similar position to that seen in the mouse and rat. In addition to SON, there is some AVP expression in collateral projections and the Paraventricular Nucleus (PVN) alongside the top of the third ventricle (Figure 2A). This mapping enabled accurate punching of SON tissue.","group":"Grammar","category":"aiKira-LE_PRP","comment":"Remove this \" of\" for better clarity.","operation":"delete","start_index":118,"end_index":121,"reported_word":" of","suggested_word":"null","origin":"GRAM_01","currentcategory":"GrammarCorrectionsDataRem","currentsuggestion":"delete ' of'"},"corr21_809d84ba-bfce-420c-b8be-8776bfc3cae6":{"CE_Action":"None","Action":"None","SuggestionWordList":["padj<0.05:"],"original_para":"There were two genes that had significantly altered expression after dehydration in all three species with a threshold of padj<0.05, PCSK1 and PTPRN.","group":"Grammar","category":"aiKira-LE_MISC","comment":"Revise to \"padj<0.05:\" for better clarity.","operation":"replace","start_index":122,"end_index":132,"reported_word":"padj<0.05,","suggested_word":"padj<0.05:","origin":"GRAM_01","currentcategory":"GrammarCorrectionsDataRem","currentsuggestion":"replace with 'padj<0.05:'"},"corr26_42a3a629-996f-404c-bbd5-9c7a6fa373fb":{"CE_Action":"None","Action":"None","SuggestionWordList":[" a"],"original_para":"Only 46 DEGs were found in the jerboa SON following 10/11�days water restriction. The rat SON had proportionally greater number of DEGs despite the water restriction period being much shorter for rats (3�days) than jerboas (10/11�days) or camels (20�days). Furthermore, far fewer DEGs were found in the jerboa SON compared to the kidney (Gillard et al., 2023). Interestingly, Blumstein and MacManes, 2024 recently saw a notable lack of differential gene expression in the whole hypothalamus after water restriction in a desert rodent whilst other tissues, including the kidney, showed large changes in gene expression. In addition, the camel also follows this trend (Alvira-Iraizoz et al., 2021; Lin et al., 2022).","group":"Grammar","category":"aiKira-LE_ART","comment":"Revise to \"a\" for better clarity.","operation":"insert","start_index":97,"end_index":97,"reported_word":" a","suggested_word":" a","origin":"GRAM_01","currentcategory":"GrammarCorrectionsDataRem","currentsuggestion":"insert ' a'"},"corr29_e8be10e0-39d2-4849-89cf-eb9243fb30d1":{"CE_Action":"None","Action":"None","SuggestionWordList":["liraglutide,"],"original_para":"An example of PCSK1 and its prohormone cleaving function is in the beta (and alpha) cells of the pancreas where PCSK1 processes prohormone peptides into GLP-1 and insulin (Saikia et al., 2021). Interestingly, PCSK1 expression in alpha cells can be initiated by liraglutide; a GLP1R agonist. GLP1R is a gene that is regulated in Jerboa, camel, and rat SON during dehydration. Consistent regulation across species during dehydration and evidence of processing a variety of prohormones suggests PCSK1 is an important component of the general secretory process.","group":"Grammar","category":"aiKira-LE_MISC","comment":"Revise to \"liraglutide,\" for better clarity.","operation":"replace","start_index":261,"end_index":273,"reported_word":"liraglutide;","suggested_word":"liraglutide,","origin":"GRAM_01","currentcategory":"GrammarCorrectionsDataRem","currentsuggestion":"replace with 'liraglutide,'"},"corr31_1667cc9f-dc3b-4429-8e6d-42e5e8a3029f":{"CE_Action":"None","Action":"None","SuggestionWordList":["make"],"original_para":"PTPRN (IA-2/ENSJJAG00000018101) is a Protein Tyrosine Phosphatase Receptor involved in signalling at the plasma membrane and vesicle exocytosis. PTPRN is expressed in endocrine secretory cells, both in the brain and pancreas. Specifically, PTPRN has been shown to be involved in the membrane of secretory granules (Solimena et al., 1996). In an insulin secreting mouse cell line, overexpression of PTPRN increased secretory vesicle number and the insulin content of cells whereas knockdown markedly reduced insulin secretion (Harashima et al., 2005). IA2 antibodies (often used to test for type 1 diabetes autoimmunity) were found in 70% of human patients with central diabetes insipidus (Maghnie et al., 2006). These previous insights alongside the consistent regulation during dehydration across species makes PTPRN an interesting candidate as a pivotal part of the secretory system in endocrine cells.","group":"Grammar","category":"aiKira-LE_VTC","comment":"Revise to \"make\" for better clarity.","operation":"replace","start_index":806,"end_index":811,"reported_word":"makes","suggested_word":"make","origin":"GRAM_01","currentcategory":"GrammarCorrectionsDataRem","currentsuggestion":"replace with 'make'"},"corr33_c7d3f9f0-446e-411d-823a-b2a421c02f16":{"CE_Action":"None","Action":"None","SuggestionWordList":["as"],"original_para":"An example of the pitfalls of investigating non-model organisms is the absence of AVP and CAPRIN2 in the camel dataset due to missing annotation (further investigation provided evidence of expression, see Lin et al., 2022). This suggests that the gene list produced by the cross species comparison is not exhaustive and more targets may appear an annotations improve. Another source of potential false negative DEGs is the acclimatisation period in the experimental design. In order to control for individual differences in animals prior to the physiological challenge this was required, but could have led to gene expression changes that do not reflect natural conditions as access to water was freely available during the acclimatisation period.","group":"Grammar","category":"aiKira-LE_PRP","comment":"Revise to \"as\" for better clarity.","operation":"replace","start_index":344,"end_index":346,"reported_word":"an","suggested_word":"as","origin":"GRAM_01","currentcategory":"GrammarCorrectionsDataRem","currentsuggestion":"replace with 'as'"},"corr4_6338edb4-0068-4b0d-9f29-c63a6b39729f":{"CE_Action":"None","Action":"None","SuggestionWordList":["null"],"original_para":"Here, we describe the male and female transcriptomes of the jerboa SON in control euhydrated animals and in animals subject to dehydration followed by rehydration to better understand the central mechanisms regulating water balance in this xeric mammal. We place.","group":"Punctuation","category":"aiKira-LE_PUNCTUATION","comment":"Remove this \".\" for better clarity.","operation":"delete","start_index":262,"end_index":263,"reported_word":".","suggested_word":"null","origin":"GRAM_01","currentcategory":"PunctuationCorrectionsDataRem","currentsuggestion":"delete '.'"},"corr6_ac66a6ed-1528-4fcd-859a-e45a624c41c9":{"CE_Action":"None","Action":"None","SuggestionWordList":[","],"original_para":"Figure 1: A Experimental design. After an acclimitisation period wild jerboas were put into three experimental groups: Control (water access ad libitum), dehydration (water restriction for 10/11�days), or rehydration (water restriction for 7�days then water access ad libitum for 3/4�days). Samples and measurements were taken from the animals at the end of each group's experimental period.","group":"Punctuation","category":"aiKira-LE_PRC","comment":"Revise to \",\" for better clarity.","operation":"insert","start_index":64,"end_index":64,"reported_word":",","suggested_word":",","origin":"GRAM_01","currentcategory":"PunctuationCorrectionsDataRem","currentsuggestion":"insert ','"},"corr7_c0fa2053-57c6-49ba-89f9-2a67d258bd8e":{"CE_Action":"None","Action":"None","SuggestionWordList":["null"],"original_para":"this new data in the context of previously published SON transcriptomes of the camel and rat to understand conserved mammalian responses.","group":"Punctuation","category":"aiKira-LE_PUNCTUATION","comment":"Remove this \".\" for better clarity.","operation":"delete","start_index":136,"end_index":137,"reported_word":".","suggested_word":"null","origin":"GRAM_01","currentcategory":"PunctuationCorrectionsDataRem","currentsuggestion":"delete '.'"},"corr14_b7b2b48a-414b-4966-95a2-05637711ef39":{"CE_Action":"None","Action":"None","SuggestionWordList":[","],"original_para":"The experimental conditions did not cluster samples clearly (Figure 2B) on a Principal Component Analysis (PCA) plot. PC1 was somewhat correlated with the experimental groups (condition) but this was not a significant association.","group":"Punctuation","category":"aiKira-LE_PRC","comment":"Revise to \",\" for better clarity.","operation":"insert","start_index":186,"end_index":186,"reported_word":",","suggested_word":",","origin":"GRAM_01","currentcategory":"PunctuationCorrectionsDataRem","currentsuggestion":"insert ','"},"corr15_f52ac6dc-9b49-4585-8bc2-ce82a2755d8b":{"CE_Action":"None","Action":"None","SuggestionWordList":["non-significant"],"original_para":"Other genes that are consistently activated in the rat SON by osmotic stress were shown to be significantly changed in dehydration in the jerboa SON. PDYN (ENSJJAG00000024828, Scott et al., 2009), CAPRIN2 (ENSJJAG00000018136, Konopacka et al., 2015), GLP1R (ENSJJAG00000009597, Greenwood et al., 2023), and VGF (ENSJJAG00000027841, Yue et al., 2006) all followed the same expression pattern in the jerboa SON as that seen in rat data. There were also surprising differences whereby non significant changes in expression were observed for genes responsive in the rat SON including CREB3L1 (ENSJJAG00000014152, Greenwood et al., 2015) its upstream regulator NR4A1 (ENSJJAG00000016904, Greenwood et al., 2017), OPN3 (ENSJJAG00000020588, Dutra et al., 2021), and Rasd1 (ENSJJAG00000021532, Greenwood et al., 2016).","group":"Punctuation","category":"aiKira-LE_PRH","comment":"Revise to \"non-significant\" for better clarity.","operation":"replace","start_index":482,"end_index":497,"reported_word":"non significant","suggested_word":"non-significant","origin":"GRAM_01","currentcategory":"PunctuationCorrectionsDataRem","currentsuggestion":"replace with 'non-significant'"},"corr16_1993818f-cb00-403c-a08b-9d14c919ea2d":{"CE_Action":"None","Action":"None","SuggestionWordList":[","],"original_para":"Other genes that are consistently activated in the rat SON by osmotic stress were shown to be significantly changed in dehydration in the jerboa SON. PDYN (ENSJJAG00000024828, Scott et al., 2009), CAPRIN2 (ENSJJAG00000018136, Konopacka et al., 2015), GLP1R (ENSJJAG00000009597, Greenwood et al., 2023), and VGF (ENSJJAG00000027841, Yue et al., 2006) all followed the same expression pattern in the jerboa SON as that seen in rat data. There were also surprising differences whereby non significant changes in expression were observed for genes responsive in the rat SON including CREB3L1 (ENSJJAG00000014152, Greenwood et al., 2015) its upstream regulator NR4A1 (ENSJJAG00000016904, Greenwood et al., 2017), OPN3 (ENSJJAG00000020588, Dutra et al., 2021), and Rasd1 (ENSJJAG00000021532, Greenwood et al., 2016).","group":"Punctuation","category":"aiKira-LE_PRC","comment":"Revise to \",\" for better clarity.","operation":"insert","start_index":632,"end_index":632,"reported_word":",","suggested_word":",","origin":"GRAM_01","currentcategory":"PunctuationCorrectionsDataRem","currentsuggestion":"insert ','"},"corr17_249dba50-7a32-48f3-b329-5ed0ef2a6ad7":{"CE_Action":"None","Action":"None","SuggestionWordList":[","],"original_para":"The “light cyan” module contained 276 genes and is characterised by an increase in expression during water restriction returning to control levels after rehydration. 10.9% of genes in the “light cyan” module were DEGs following dehydration, all of which were upregulated and there were no DEGs in the “light cyan” module from the rehydration vs. control comparison. The trait-expression heatmap in Figure 3A shows significant correlation between the “light cyan” module eigengene and dehydration. If genes from the “light cyan” module are isolated, PCA shows a significant negative correlation (Spearman, ?0.48, p�=�<0.01, tktk) between PC1 and dissection weight (weight loss is seen with dehydration). AVP belongs to the “light cyan” module. There is significant negative correlation between the “light cyan” eigengene and PP AVP content (Spearman, ?0.6, p�=�0.03, see Supplementary Figure 2 for AVP content) suggesting replenishment of AVP stock released from the PP. There were no significantly enriched GO terms by ORA for genes in.","group":"Punctuation","category":"aiKira-LE_PRC","comment":"Revise to \",\" for better clarity.","operation":"insert","start_index":270,"end_index":270,"reported_word":",","suggested_word":",","origin":"GRAM_01","currentcategory":"PunctuationCorrectionsDataRem","currentsuggestion":"insert ','"},"corr18_5b629e44-d980-4ff6-a0ca-6ee8143d4bef":{"CE_Action":"None","Action":"None","SuggestionWordList":[","],"original_para":"The “light cyan” module contained 276 genes and is characterised by an increase in expression during water restriction returning to control levels after rehydration. 10.9% of genes in the “light cyan” module were DEGs following dehydration, all of which were upregulated and there were no DEGs in the “light cyan” module from the rehydration vs. control comparison. The trait-expression heatmap in Figure 3A shows significant correlation between the “light cyan” module eigengene and dehydration. If genes from the “light cyan” module are isolated, PCA shows a significant negative correlation (Spearman, ?0.48, p�=�<0.01, tktk) between PC1 and dissection weight (weight loss is seen with dehydration). AVP belongs to the “light cyan” module. There is significant negative correlation between the “light cyan” eigengene and PP AVP content (Spearman, ?0.6, p�=�0.03, see Supplementary Figure 2 for AVP content) suggesting replenishment of AVP stock released from the PP. There were no significantly enriched GO terms by ORA for genes in.","group":"Punctuation","category":"aiKira-LE_PRC","comment":"Revise to \",\" for better clarity.","operation":"insert","start_index":909,"end_index":909,"reported_word":",","suggested_word":",","origin":"GRAM_01","currentcategory":"PunctuationCorrectionsDataRem","currentsuggestion":"insert ','"},"corr19_51d8c56b-a1b0-41f2-98a4-2f419dd04a43":{"CE_Action":"None","Action":"None","SuggestionWordList":["null"],"original_para":"the “light cyan” module. As AVP is central to the osmoregulatory process, correlated genes in this module may also be important.","group":"Punctuation","category":"aiKira-LE_PUNCTUATION","comment":"Remove this \".\" for better clarity.","operation":"delete","start_index":127,"end_index":128,"reported_word":".","suggested_word":"null","origin":"GRAM_01","currentcategory":"PunctuationCorrectionsDataRem","currentsuggestion":"delete '.'"},"corr20_7e7a5c04-f0d8-453f-b9cf-a84f4903d5a2":{"CE_Action":"None","Action":"None","SuggestionWordList":["cross-species"],"original_para":"Gene identifiers were consolidated to orthologues of a single species, namely rat, to aid cross species comparison. Supplementary Figure 3 shows the data loss (duplication and failure to find a valid orthologue) when converting from jerboa and camel Ensembl gene identifiers to rat (Supplementary Figure 3A) Ensembl gene identifiers.","group":"Punctuation","category":"aiKira-LE_PRH","comment":"Revise to \"cross-species\" for better clarity.","operation":"replace","start_index":90,"end_index":103,"reported_word":"cross species","suggested_word":"cross-species","origin":"GRAM_01","currentcategory":"PunctuationCorrectionsDataRem","currentsuggestion":"replace with 'cross-species'"},"corr22_5af1f62d-20b2-4c7e-81c1-e54b32323a26":{"CE_Action":"None","Action":"None","SuggestionWordList":[","],"original_para":"The number of shared DEGs increases from 2 to 43 when using a p-value threshold in place of a padjusted threshold (Figure 4B). Both these thresholds are arbitrary. But when using the p-value threshold the possibility of false positives is greater without multiple testing correction. However, this is mitigated somewhat if the gene is differentially expressed in three independent experiments across three different species.","group":"Punctuation","category":"aiKira-LE_PRC","comment":"Revise to \",\" for better clarity.","operation":"insert","start_index":200,"end_index":200,"reported_word":",","suggested_word":",","origin":"GRAM_01","currentcategory":"PunctuationCorrectionsDataRem","currentsuggestion":"insert ','"},"corr23_06885bc0-7aba-4656-b9d5-e9756f9c2538":{"CE_Action":"None","Action":"None","SuggestionWordList":[","],"original_para":"When submitting the 43 shared DEGs (p�<�0.05) from Figure 4B to ORA with a background list of the entire rat genome, multiple terms were enriched that referenced secretion pathways (Figure 4C) including regulation of hormone levels, signal release, secretory vesicle, intracellular vesicle, and secretory granule. The MCNs are secretory cells so it stands to reason that secretory processes would be activated by dehydration.","group":"Punctuation","category":"aiKira-LE_PRC","comment":"Revise to \",\" for better clarity.","operation":"insert","start_index":342,"end_index":342,"reported_word":",","suggested_word":",","origin":"GRAM_01","currentcategory":"PunctuationCorrectionsDataRem","currentsuggestion":"insert ','"},"corr24_c6716ab1-ba9e-4a36-a0ba-13d5bf2f0921":{"CE_Action":"None","Action":"None","SuggestionWordList":["null"],"original_para":"This is the first dataset to explore the SON transcriptome of a desert rodent during water restriction. To give context, we have compared this new data to previously published data.","group":"Punctuation","category":"aiKira-LE_PUNCTUATION","comment":"Remove this \".\" for better clarity.","operation":"delete","start_index":180,"end_index":181,"reported_word":".","suggested_word":"null","origin":"GRAM_01","currentcategory":"PunctuationCorrectionsDataRem","currentsuggestion":"delete '.'"},"corr25_7af91484-a241-432e-ac5f-688a1ae87ff0":{"CE_Action":"None","Action":"None","SuggestionWordList":["null"],"original_para":"of a large xeric animal (camel) and a mesic model organism (rat).","group":"Punctuation","category":"aiKira-LE_PUNCTUATION","comment":"Remove this \".\" for better clarity.","operation":"delete","start_index":64,"end_index":65,"reported_word":".","suggested_word":"null","origin":"GRAM_01","currentcategory":"PunctuationCorrectionsDataRem","currentsuggestion":"delete '.'"},"corr30_71e75b5d-c88b-4b51-89ed-5546e5eb4130":{"CE_Action":"None","Action":"None","SuggestionWordList":[","],"original_para":"PTPRN (IA-2/ENSJJAG00000018101) is a Protein Tyrosine Phosphatase Receptor involved in signalling at the plasma membrane and vesicle exocytosis. PTPRN is expressed in endocrine secretory cells, both in the brain and pancreas. Specifically, PTPRN has been shown to be involved in the membrane of secretory granules (Solimena et al., 1996). In an insulin secreting mouse cell line, overexpression of PTPRN increased secretory vesicle number and the insulin content of cells whereas knockdown markedly reduced insulin secretion (Harashima et al., 2005). IA2 antibodies (often used to test for type 1 diabetes autoimmunity) were found in 70% of human patients with central diabetes insipidus (Maghnie et al., 2006). These previous insights alongside the consistent regulation during dehydration across species makes PTPRN an interesting candidate as a pivotal part of the secretory system in endocrine cells.","group":"Punctuation","category":"aiKira-LE_PRC","comment":"Revise to \",\" for better clarity.","operation":"insert","start_index":471,"end_index":471,"reported_word":",","suggested_word":",","origin":"GRAM_01","currentcategory":"PunctuationCorrectionsDataRem","currentsuggestion":"insert ','"},"corr32_505cc38c-fe31-4913-a035-b23c745b1745":{"CE_Action":"None","Action":"None","SuggestionWordList":["cross-species"],"original_para":"An example of the pitfalls of investigating non-model organisms is the absence of AVP and CAPRIN2 in the camel dataset due to missing annotation (further investigation provided evidence of expression, see Lin et al., 2022). This suggests that the gene list produced by the cross species comparison is not exhaustive and more targets may appear an annotations improve. Another source of potential false negative DEGs is the acclimatisation period in the experimental design. In order to control for individual differences in animals prior to the physiological challenge this was required, but could have led to gene expression changes that do not reflect natural conditions as access to water was freely available during the acclimatisation period.","group":"Punctuation","category":"aiKira-LE_PRH","comment":"Revise to \"cross-species\" for better clarity.","operation":"replace","start_index":273,"end_index":286,"reported_word":"cross species","suggested_word":"cross-species","origin":"GRAM_01","currentcategory":"PunctuationCorrectionsDataRem","currentsuggestion":"replace with 'cross-species'"},"corr2_583b47b9-326c-4b1a-954e-1e2ed4ef40e2":{"CE_Action":"None","Action":"None","SuggestionWordList":["increases"],"original_para":"The Magnocellular Neurons (MCNs) of hypothalamic SON are primarily tasked with the synthesis and secretion of the neuropeptide hormones Arginine-Vasopressin (AVP) and Oxytocin (OXT). Synthesised AVP and OXT are transported along MCN axons to storage in the Posterior Pituitary. A rise in extracellular osmolality, for example evoked by inadequate water intake, provokes release of these hormones into the circulation. At the level of the kidney, AVP encourages water retention, whilst OXT increase sodium excretion (natriuresis) to alleviate hypertonicity (Huang et al., 1996).","group":"Style","category":"aiKira-LE_WFC","comment":"Revise to \"increases\" for better clarity.","operation":"replace","start_index":489,"end_index":497,"reported_word":"increase","suggested_word":"increases","origin":"GRAM_01","currentcategory":"StyleCorrectionsDataRem","currentsuggestion":"replace with 'increases'"},"corr5_49b4ecf3-5bbe-4f9d-ae1b-38f197b1c3ed":{"CE_Action":"None","Action":"None","SuggestionWordList":["acclimatisation"],"original_para":"Figure 1: A Experimental design. After an acclimitisation period wild jerboas were put into three experimental groups: Control (water access ad libitum), dehydration (water restriction for 10/11�days), or rehydration (water restriction for 7�days then water access ad libitum for 3/4�days). Samples and measurements were taken from the animals at the end of each group's experimental period.","group":"Style","category":"aiKira-LE_WFC","comment":"Revise to \"acclimatisation\" for better clarity.","operation":"replace","start_index":42,"end_index":57,"reported_word":"acclimitisation","suggested_word":"acclimatisation","origin":"GRAM_01","currentcategory":"StyleCorrectionsDataRem","currentsuggestion":"replace with 'acclimatisation'"},"corr27_43e985e1-0188-4f69-b7dd-1705b6963aee":{"CE_Action":"None","Action":"None","SuggestionWordList":["nucleus"],"original_para":"This may partly be a result of the differences in tissue composition. Blumstein and MacManes, 2024 posit a lack of resolution in the diverse hypothalamus but our data in jerboa and previous data in the camel suggest the opposite. The SON sample is from a specific nuclei in the brain with relatively limited cell types compared to the diversity of the whole kidney organ. Single cell resolution of both tissues in desert animals would be the next logical step in understanding what is driving the difference in magnitude of DEGs.","group":"Style","category":"aiKira-LE_WFC","comment":"Revise to \"nucleus\" for better clarity.","operation":"replace","start_index":264,"end_index":270,"reported_word":"nuclei","suggested_word":"nucleus","origin":"GRAM_01","currentcategory":"StyleCorrectionsDataRem","currentsuggestion":"replace with 'nucleus'"}}}
