# Supplementary material for: Transcriptomic changes in the jerboa supraoptic nucleus during osmotic stress: PCSK1 and PTPRN changes are conserved across desert and mesic species
Source: J Neuroendocrinol. 2026 Jul 26;38(8):e70233. doi: 10.1111/jne.70233 (PMC13402333; doi:10.1111/jne.70233)
Supplement: Supplementary file 1 — Table S1. Summary of methods used for each species dataset used in this analysis. Figure S1. Validation of Jerboa SON RNAseq by qPCR. Correlation between RNAseq and qPCR results in dehydration vs. control (A) and rehydration vs. control (B) comparisons. Spearman correlation used. B‐H Relative expression of selected genes in the Jerboa SON assayed by qPCR. Significance calculated by Tukey post hoc test. NS = Not significant, * = <0.05, ** = <0.01, *** = <0.001. Figure S2. AVP concentration (picograms per gland) in the Jerboa PP in each experimental condition (Control, Dehydration, Rehydration). Measured by ELISA. Significance between each condition was calculated by one‐way ANOVA with Tukey post hoc test. Sex had no significant influence on PP AVP content (p = 0.72, F = 0.13, df = 1) so an ANOVA was performed using condition as the independent variable. Concentration per gland was significantly changed by condition (ANOVA, p = <0.001, F = 10.98, df = 2). A Tukey post hoc test found a significant reduction in AVP concentration per gland after water restriction (p = <0.001) which was recovered after rehydration (p = 0.79) compared to control. NS = Not significant, * = <0.05, ** = <0.01, *** = <0.001. Figure S3. Conversion of gene identifiers found in the SON between species. Finding equivalent gene identifiers in a different species using the gorth function creates duplicate identifiers and can fail to find an orthologues in the target species at all (NAs). A Loss of data through duplicates and missing orthologues when converting to human Ensembl identifiers from jerboa, camel, and rat. B Loss of data through duplicates and missing orthologues when converting to rat Ensembl identifiers from jerboa and camel. C Detectable gene expression in the SON of each species and the overlap of genes. Brackets denote the number of detectable genes in the SON for each species before identifier conversion. D‐F Comparison of SON expression between species. Genes are ranked by mean exp [file JNE-38-e70233-s001.zip › jne70233-sup-0002-Supinfo1.csv]

	DHM09	RHM01	RHM05	RHM06	RHM08	CF01	CF02	CM09	CF05	CF06	DHF03	DHF04	DHF05	CM03	DHF06	DHF07	RHF03	RHF04	RHF05	RHF06	CM04	CF09	RHMO4	CM06	DHF09	DHM05	DHM06	DHM08
ENSJJAG00000022133	8.53736084844517	8.69539360002798	8.84990483651878	8.67408082776014	8.51846247643805	8.50651384568569	8.4092223822008	8.45579539126906	8.43996684916809	8.5462640208406	8.60610320586578	8.68972893110985	8.49731500449855	8.65663345107603	8.44146854834176	8.55221824520597	8.78155447380926	8.61313283534605	8.57103701280633	8.50017999767693	8.6193830258624	8.62855756129279	8.54694819469212	8.6904787256693	8.36531279568398	8.66001700258223	8.67762606336276	8.71345455532805
ENSJJAG00000009827	11.1396333761255	11.0743896311494	10.9322557143262	11.225932541876	11.2847304330696	11.3051340239965	11.3070296098717	11.1566953864434	11.4306007846628	11.3643946647548	11.2944263745932	11.1331488689338	11.4009646658763	11.2139401109317	11.2711456744676	11.3014344431409	11.201014039196	11.2073393097815	11.2951897915088	11.1840949418337	11.059787865012	10.9838735037785	11.2465881083334	11.156210568315	11.4199057677246	11.3591879829962	11.4100878215686	11.2455192866887
ENSJJAG00000029002	12.3449707817967	12.0316591614496	12.1114243368696	12.185470667062	12.2177477709285	12.117289301615	12.2076074731624	12.3091711732722	12.247490428861	12.2757324526994	12.2515263826248	12.2291114430243	12.4511174237746	12.0625946718542	12.4180487911381	12.1037146799979	12.1847914940691	12.212291292538	12.1365385130213	12.2306988650308	12.202147663885	12.013392043465	12.1206910491021	12.2120300767881	12.1582693865245	12.3656935239312	12.4259300584228	12.2856063511627
ENSJJAG00000032514	8.41326115090917	8.33450968734553	8.34278201540493	8.40044975307008	8.38345973646216	8.36165380005703	8.34601630835592	8.33432169741106	8.40570709868259	8.48011913901952	8.42364556064033	8.22144738725107	8.29638144072137	8.31449549765255	8.4219837258248	8.4122161687569	8.41869499392688	8.44317841831556	8.18503796921566	8.30595395358152	8.41882819857619	8.4721075748609	8.53261620810179	8.45140331691099	8.38023201702718	8.34864148223167	8.42448894449475	8.46064742000073
ENSJJAG00000024205	9.0289057595932	8.84212538686072	9.26851271986639	8.97645409475814	8.66512432764512	9.04475234662594	8.92892110520483	8.99959707963428	9.20760425026836	8.87900590816007	8.93470313580362	9.1365449824784	8.81836756857126	8.92282174321672	8.85702389227444	8.459204444651	8.59178909073895	9.06449583080533	9.09741693384274	9.15960149984677	9.00643459124434	8.84368818944476	8.46827676974268	9.07040730917501	8.97641885394725	8.87581119425541	9.0660323759143	9.19777587039291
ENSJJAG00000033961	7.73787139097512	7.7098819694606	7.63842825566411	7.65551270820909	7.63882174937405	7.72532804515889	8.01255918688069	7.73226429451181	7.51379943330764	7.61681143046251	7.52452224009888	7.54278736998714	7.73467566901113	7.67577678036246	7.61808945627787	7.77474889020107	7.62785594199777	7.60414952477916	7.75011687748708	7.85044107292324	7.64133355316721	7.51078612775604	7.58210608553046	7.5891975707261	7.73730211564567	7.5984757633433	7.7828671797774	7.76114479890555
ENSJJAG00000022521	8.30726740623345	8.49246963881532	8.33817448860639	8.40044975307008	8.20580872279815	8.42781337192793	8.29022242356483	8.34779159597282	8.40570709868259	8.38340047207656	8.372814383115	8.48643248265984	8.22701240247746	8.39745793502711	8.14088254219596	8.33471005482061	8.25666660811972	8.43439211615679	8.31718395325076	8.42669083323433	8.2589487440305	8.39164618947885	8.579695346292	8.35695353230182	8.15433904324705	8.34864148223167	8.11183689189067	8.32097398594788
ENSJJAG00000021365	10.4657960184312	10.5478444442929	10.3863293129892	10.540663326072	10.4120601875684	10.6641983339851	10.2282854501704	10.5659831369368	10.664308170382	10.4915645634385	10.4134019658007	10.5024173065236	10.2187532202516	10.6558471127965	10.622384862642	10.5071218504962	10.5416857164516	10.577516085186	10.454353766448	10.7107502893319	10.606457422463	10.6659102635688	10.2452350213391	10.5877221091988	10.5559615982255	10.5506317761373	10.4108119082738	10.5022794479125
ENSJJAG00000032572	9.48958322037751	9.65987305167268	9.61323648134603	9.65520755974352	9.47910724884609	9.77041448025527	9.31481534994279	9.49666368223194	9.46574243830521	9.49974595646072	9.54602532528289	9.70911893872399	9.53340417163794	9.66316074907448	9.40188604422522	9.56691702558781	9.41891617292212	9.62517631648891	9.7795583374899	9.64640627035076	9.57684103788664	9.67432245832878	9.59392086863121	9.66143400747544	9.51681720952378	9.51309373920305	9.47998743501126	9.57805762583192
ENSJJAG00000024570	7.33635769803698	7.3962364482919	7.45087113049144	7.40080727146125	7.34535867882677	7.51973122120265	7.59796531334255	7.55395386116951	7.56812766212234	7.30414390040906	7.5060176311299	7.3273309633751	7.38891300718134	7.31084276539509	7.40158518498303	7.5805124296537	7.7321470052566	7.38500642028204	7.33279022381653	7.39647509939267	7.59246996321164	7.37617407617636	7.43787556783658	7.61524655591144	7.39550222055294	7.42061355629552	7.35991544677587	7.73138388638236
ENSJJAG00000019593	7.77541050073973	7.69995797070923	7.8206720618566	7.8852289396653	7.91848525559954	7.95006328875744	8.04298814467842	7.91513874357777	7.96722289137931	7.69520053987142	7.90527532434384	7.77901639501548	7.92110714749617	7.87544986811293	7.82041694801465	7.95975122469102	7.74401535690949	8.01313077765522	7.9679262827373	7.80807716245655	7.96538186651798	7.64938111211856	7.90863168580911	7.81791417901321	7.96886755002398	7.96182996308225	7.79335363334372	7.8432620149286
ENSJJAG00000015251	10.1809832817268	10.2267873225802	10.0907898984394	10.0866726805181	10.383776249296	10.034364029244	10.0829133734592	10.1237227524574	10.1778928116872	10.257953199307	9.97945919948374	10.1553329302407	10.2666333769403	10.0989592138984	10.2539395433036	10.0882183843591	10.1367320048658	10.1344619453786	9.86665001829736	10.0718761864263	10.2228659880476	9.99418746431386	10.139033018	10.4112280491191	10.1395100418753	10.397824772989	10.1841717414441	10.0722557908752
ENSJJAG00000028327	9.19198462354979	9.44962474923154	9.41265139106017	9.38380612828698	9.30800550115571	9.33186871639512	9.43060148738602	9.47564701310763	9.42604846391905	9.33582336645188	9.16481066672805	9.33739032231452	9.39455728517586	9.2808323164375	9.29157823958734	9.2271874170307	9.21742337834085	9.48966613200657	9.40387514659265	9.28301845901455	9.28214357850171	9.20741083599961	9.34700775246495	9.29417347781883	9.37683416425659	9.52745826070469	9.14338008119076	9.37061634207867
ENSJJAG00000016617	8.32172499116998	8.52763932279822	8.54709034707091	8.69473770294109	8.40247108194018	8.57997583569119	8.23114506289168	8.46182091666236	8.56213586543363	8.65550671674333	8.76743223543454	8.53160074205328	8.33183576052374	8.58048358108722	8.70273220210777	8.25709432607331	8.3580388620365	8.35186494747888	8.57103701280633	8.57857689449433	8.48417576482904	8.59433119209785	8.48346182172943	8.59921998623687	8.52762345312823	8.59462390977882	8.51226837093954	8.67800491871448
ENSJJAG00000017689	7.62108841255015	7.61390128314823	7.30883150063959	7.60937439381081	7.76896773662335	7.45709026322228	7.75861467323057	7.73226429451181	7.67617893898341	7.67023469943095	7.57601997619352	7.68777758486784	7.49794734885973	7.43682645761779	7.73838732247919	7.39113176160777	7.62785594199777	7.6164734997841	7.79306775008111	7.75119365709604	7.56622200794859	7.61342103441331	7.56635457926897	7.80869058163287	7.64645463823592	7.69970866165797	7.52281259347843	7.62024353338373
ENSJJAG00000028105	8.82037075371904	8.88827849663073	8.86451089386614	8.78979156797662	8.90678649337841	8.86679157471643	9.026282162604	8.84138172295016	8.89660563971163	8.84035730546555	8.75925308166417	8.81753055495742	8.89354643983272	8.94512555591527	9.12301803214268	8.94706278105189	8.84233910809744	8.73088899412278	9.01414560943026	8.84783786044763	8.83766788866406	8.85767559300488	9.01146135642875	8.83494093621899	8.87809396464004	8.84595248174039	8.77109846589454	8.96759927079562
ENSJJAG00000032559	7.33635769803698	7.28074122591316	7.56676099521895	7.40080727146125	7.46745729857977	7.51973122120265	7.40639167958685	7.36307177727089	7.37831844571666	7.38625304450394	7.37278101178619	7.61457903987451	7.31791985672848	7.31084276539509	7.63130876479462	7.41464482367657	7.45962469481769	7.25498198691292	7.17597934092793	7.04882009535702	7.28722333795573	7.25612297124492	7.49761339062121	7.60238275233061	7.49009671843652	7.31208046478409	7.48793130135025	7.25636661430786
ENSJJAG00000024885	9.30788857170301	9.30646710431047	9.41075272637698	9.20624140250458	9.28554882311645	9.05164814338244	9.36234474095256	9.38246456023799	9.36420921908505	9.43386541904568	9.45390121613728	9.48794925590938	9.34844050009459	9.1154658146045	9.0297139019065	9.12000496430626	9.28979530931439	9.40251068118195	9.09164573156907	9.16839759478361	9.16009958587174	9.28260712701872	8.9385262103491	9.43552944313769	8.96454392039203	9.59368391375958	9.09810867056026	9.2736846259516
ENSJJAG00000031240	8.33598066437196	8.60922759097104	8.59182735699504	8.54172293724505	8.32425653085573	8.36784325710755	8.02026911143011	8.29985041414857	8.22893019408092	8.53241806999928	8.50846809593347	8.2555941454968	8.37569240451985	8.63538569307142	8.42688823088065	8.20612537625183	8.54979076983679	8.35662407318219	8.77423157465196	8.64298419096457	8.57349411247348	8.34172313797958	8.72261267528723	8.31665016832872	8.39494205550751	8.13520778344934	8.52623893444068	8.54056684008519
ENSJJAG00000005210	7.76622443399537	7.73873999248633	7.76849063104128	7.69820607568362	7.56065608982228	7.88959234416603	7.55322499154754	7.68885669813679	7.61708838368226	7.85672437212953	7.59205897811122	7.66779838780335	7.74479574170987	7.74606195269549	7.59063323429993	7.79661001213511	7.90100208453356	7.82075918831649	7.89013455437847	7.72699295814817	7.79522299155498	7.7456304808519	7.56635457926897	7.46836591505237	7.95337389409401	7.69970866165797	7.62805610361194	7.78961984882089
ENSJJAG00000029616	7.53136696957345	7.49661744905046	7.51257316520236	7.48722611231058	7.2910845350853	7.51973122120265	7.40639167958685	7.04882009535702	7.37831844571666	7.50777480916588	7.39861607779393	7.27634069934885	7.34351900965178	7.3999762719503	7.59063323429993	7.27321546556257	7.53424141979557	7.36338213298242	7.61405551871643	7.53930338695468	7.52401821256568	7.40726552279828	7.30862584746512	7.45062168999564	7.59502448400271	7.48824975742118	7.35991544677587	7.52635864539847
ENSJJAG00000029791	7.33635769803698	7.41493140638426	7.46717618525467	7.51724095912359	7.3690248685614	7.51973122120265	7.17552384744154	7.39293024041502	7.40459086318168	7.50777480916588	7.39861607779393	7.47337975657456	7.38891300718134	7.35867986699003	7.42286824959503	7.5805124296537	7.43867428065295	7.40529931335264	7.26892414312346	7.60422209489439	7.67535848243877	7.46236534752306	7.43787556783658	7.57566683971338	7.53793728735284	7.36014192518348	7.48793130135025	7.46284891234152
ENSJJAG00000027249	9.95038662474262	10.0042073203713	10.0674344643419	9.95112065949026	9.76109684628068	10.0426301246372	9.92531965614585	9.94765204624581	9.83582847450665	9.8838360070659	10.0273718874481	9.91844534129927	9.71735857610169	9.77238503301139	9.66182923879685	9.79808712273957	10.0180821317538	10.0257737220013	10.0403740198433	9.95604522351837	9.93911987634465	10.0577329978122	9.67040438822074	9.90223982235714	9.97727664248317	9.6873475157019	9.65937332674353	10.0932618810106
ENSJJAG00000019489	9.6769849274454	9.73178772572508	9.75892705897066	9.62245178169809	9.82337492455592	9.79820744411598	9.60706963103157	9.73730877005082	9.69047603151031	9.76735178660768	9.58767977009192	9.87516404159642	9.69938047400511	9.90214986503891	9.71886045292293	9.63047902105826	9.91334851119355	9.88280593499655	9.68843931110148	9.83860351002685	9.6013223205046	9.79998442131705	9.92683083236612	9.79413256673702	9.65781903855416	9.7156409959287	9.76998071227522	9.61147302497839
ENSJJAG00000011654	7.64413593044554	7.55226656401166	7.70190272814642	7.48722611231058	7.7786960003033	7.38254022242678	7.58348634447745	7.42035567393747	7.77937275266724	7.57298307447796	7.37278101178619	7.60328841026971	7.51357826676973	7.55765711556618	7.35451307852195	7.66605103356477	7.76712006137539	7.38500642028204	7.57043505527876	7.67558361760226	7.50905739143	7.64938111211856	7.49761339062121	7.51747779481828	7.50661855396114	7.42061355629552	7.50571598771117	7.42698969568514
ENSJJAG00000013420	9.53803326960187	9.71075786445875	9.72919891979184	9.77150460525596	9.5552692875246	9.61111913349727	8.85490013479959	9.60675717694768	9.29380455266224	9.69688149693873	9.4562827679681	9.76485157609006	9.50902894396215	9.57040595328211	9.10931044884515	9.47350726718165	9.39503856829184	9.75152457951783	9.21826403246609	9.62582548013574	9.2005016953542	9.58187965780477	9.56673751469509	9.60704191446791	9.45685065147129	9.55748584386672	9.67439760118329	9.51426325843467
ENSJJAG00000036919	7.97355706756969	8.10766760753055	7.96485897220869	8.60244644206767	8.31916597115018	8.17836728556823	8.15514947069734	8.01629870705678	8.25616281510392	8.15078710471069	8.11715064195464	8.13850630687885	8.03768775290836	7.99239162279325	8.04469641538005	8.0651561401227	7.90100208453356	7.97822178082253	8.2412622755025	8.37093568122211	7.94327136710912	8.20917894378456	8.08327928862137	7.86232183716418	8.14185041189488	8.12935882283681	8.1725015304986	8.01938501752076
ENSJJAG00000030212	7.80224202104251	7.52528442250442	7.82900013896431	7.62127653904673	7.83433195387671	7.81229304713974	7.72514975332651	7.7036678162496	7.8687627586197	7.57298307447796	7.63744135345146	7.69752206499613	7.80245489305357	7.53039148446055	7.86717444553193	7.59574746134649	7.61338099363159	7.7754746100675	7.62783178258651	7.85044107292324	7.62952296652409	7.5544514829785	7.70638609339153	7.45062168999564	7.65859978300983	7.65691946963189	7.70437782367239	7.72114839778911
ENSJJAG00000021935	7.86111577331767	8.16414665169994	8.01195910276861	7.86137936938445	7.89421365775539	8.06742366538825	7.72514975332651	7.91513874357777	7.75509207706125	7.83726081222385	7.87567849221819	8.02297521576973	7.78377954112839	7.95053513866995	7.7598572870996	7.71670490319873	7.82163007183556	7.93426124719487	7.9081043703198	7.76296347431257	7.62952296652409	7.76032373148325	7.88984239468226	8.0036167490335	7.85335385484076	7.98984913733548	8.05427316363225	7.92473250636235
ENSJJAG00000028266	7.57179081096668	7.53896828217818	7.55378036344353	7.54538589441518	7.56065608982228	7.60829562803291	7.46771097578733	7.83560709998636	7.49416299048493	7.68284832461106	7.70580130653024	7.60328841026971	7.59779231501261	7.7364915791312	7.68128506487023	7.51438455061902	7.56741215273984	7.6285224632249	7.52262822682107	7.521622500369	7.67535848243877	7.68319721455764	7.62667817559869	7.60238275233061	7.45497711627369	7.56004247544292	7.46937117571222	7.49576903280071
ENSJJAG00000023695	8.56822769188499	8.58390005528762	8.54709034707091	8.46921706184816	8.36897218205181	8.55947287413617	8.45426987684493	7.9970434157573	8.36428543631686	8.47033717293863	8.28214660236956	8.58208533558031	8.48875987711902	8.57295944969725	8.51156893576536	8.459204444651	8.44516055655795	8.40305949178562	8.43409510358854	8.43210881106069	8.36351065764689	8.53489179043033	8.579695346292	8.48258837338139	8.42849109356646	8.44698970364195	8.49811929540933	8.37908659068681
ENSJJAG00000000956	8.13242645067024	8.03484605146643	7.95088784041284	8.37347233975975	7.89421365775539	7.95006328875744	8.28447027805049	7.97733170984587	8.02959952900026	8.17736260013878	8.46157216214587	7.89634228605945	8.18751307320786	8.30485069768049	7.96082247122606	8.31145701884195	7.88194162924824	8.22500156642852	7.85285415044303	8.26232833736113	7.84794951421502	8.11259807065928	8.52295828941548	7.92033034508114	8.17276350168374	8.03017971158083	8.00057668753391	8.26988631008084
ENSJJAG00000018402	9.45815985732161	9.81001974838521	9.77355376317736	9.55273450833829	9.88004808225688	9.6749279573505	9.29776883058375	9.29142710879641	9.51140646733617	9.64972657522054	9.52583849166132	9.32968687202517	9.46869935964042	9.73794447308115	9.33634376516268	9.41136199900409	9.84407536017766	9.59601751100015	9.76391087813954	9.94786065790622	10.1478181806173	10.0558492299621	9.63671684177156	9.96989821629798	9.45070441054803	9.4177342363281	9.42499868327529	9.54379958519159
ENSJJAG00000016992	9.20109909173677	9.34074340330891	9.7485951282281	9.16718652938951	9.56633275549156	9.6920187299934	9.51652087497779	9.34504500293553	9.50904125432855	9.92687724350714	9.03705085915819	9.4584592262209	9.59337917593401	9.41431996006853	9.62119407015438	9.15767746295616	9.43771620922821	9.06449583080533	9.9516469936495	9.57081361322125	8.94508278402627	9.25575897078701	10.4111833029878	9.87452095005782	9.63291856432058	9.43888206899209	9.50348826883502	9.48024421149479
ENSJJAG00000004740	9.3099802227489	9.33075386163367	9.35646322590646	9.50659191468098	9.60436031078996	9.51547553211097	8.96750983577636	9.33331609011177	9.51376754601445	9.6167060335533	9.51221128173847	9.52183710489447	9.68282967117807	9.57382977790092	9.35017168148036	9.43933806230016	9.33592515007421	9.68494163449591	9.36455563411624	9.52915510475544	9.46660320788416	9.45086244065212	9.48400117650766	9.53914242467686	9.60205829740842	9.48020366908651	9.38627451606688	9.39122847575181
ENSJJAG00000018799	9.50412085772191	9.33675660970676	9.47203076254166	9.49571613574405	9.4653254060266	9.43068284302218	9.21950649605219	9.007194835407	9.46329563919664	9.56460308628143	9.43952252008779	9.53183989947556	9.5278179918917	9.51262748877654	9.34327572698252	9.25928237717622	9.40224674043052	9.52117606617868	9.34087226038653	9.40076467219591	9.4608476719466	9.44793174285065	9.40302276684134	9.52400354215344	9.48716743835458	9.43506174584925	9.49498982487627	9.40344462853344
ENSJJAG00000013326	8.01444835586608	8.10182257088114	8.16186507548272	7.98771503711061	7.90238970963382	7.88959234416603	8.16172076777869	8.07158438656639	7.80280861404393	8.19681355161376	8.06293969182901	7.95210891425466	7.92890743861928	8.14756996955246	7.89386562173761	8.02615636512831	8.05467767134062	8.07255797174565	7.9679262827373	7.88066480270662	8.20502049117562	8.20917894378456	8.07572975162869	7.95162166911349	8.0280788309588	7.88714343892024	7.91726494302307	7.86864686121902
ENSJJAG00000010288	10.5979337700242	10.50558757372	10.4675140807483	10.6401967139486	10.6867107643801	10.5178591371277	10.1515791636841	10.2334766161676	10.3545384855925	10.4467420706555	10.4990648561839	10.4012622686569	10.2556427857533	10.2527506993014	10.4899025070311	10.443695879249	10.4137771389315	10.5937402394496	10.4618092354874	10.5921735841696	10.5894676292824	10.2327136108157	10.6626742051728	10.6193187195974	10.5240718836211	10.5342510070684	10.4552911005259	10.6519609746245
ENSJJAG00000024763	9.59667786240785	9.42556132738917	9.65193354700127	9.60577412783781	9.05041259267526	9.56297344655672	9.58350765646095	9.75035484444583	9.42604846391905	9.56255867870844	9.53035054541497	9.58876224078125	9.43514246926224	9.73186580277556	9.56960879088246	9.76034221839488	9.60227326308433	9.3944820272499	9.50693358091947	9.54904777201505	9.67551994333665	9.78173634387386	9.51507511811407	9.64586475858445	9.64364582949147	9.47278448192891	9.40691519328453	9.51985067492585
ENSJJAG00000025740	10.000405626175	9.89998589601866	9.93926265816515	10.0795433534736	9.85050945033303	9.97508927236473	9.73163641911338	9.82408924491548	10.0303409433076	9.9205843070943	9.79743411128696	10.0176026032607	10.0037546690187	10.1129208508879	9.75333782463586	9.93151080466168	9.99651412866506	9.96874868430245	9.81875800338297	10.0643451453179	9.92412246739398	10.0558492299621	9.79207921900552	10.0630283693856	9.90405587223236	9.9654254436406	9.96012719952924	9.90865983577033
ENSJJAG00000014785	9.72084291689094	9.65987305167268	9.60338815119286	9.75655541289473	9.79879993494608	9.70680030127654	9.73872693744986	9.75251721290005	9.72323056024966	9.79869829374187	9.756061531814	9.75501313912588	9.6960862627478	9.64543205321261	9.74651115884114	10.0722966712404	9.48133852042804	9.84138270447236	10.0532098201475	9.94621795374799	9.74590161781338	9.66435473985153	9.69561715153772	9.66658460571318	9.88176518402853	9.69526555022559	9.56355433044654	9.72797289681414
ENSJJAG00000028001	7.40069066241356	7.53896828217818	7.6038090403475	7.47139383058259	7.39103359328169	7.51973122120265	7.2279487673409	7.18957988244565	7.28206323068862	7.68284832461106	7.34465773159162	7.3495687025291	7.51357826676973	7.43682645761779	7.51462201422256	7.4962678466699	7.49853291043072	7.46010069141352	7.42931757151738	7.64811606038922	7.52401821256568	7.34173951996974	7.4157478281549	7.41247557054423	7.53793728735284	7.36014192518348	7.38473357197878	7.42698969568514
ENSJJAG00000010822	8.92619086904191	8.73781254849916	8.55844192814412	8.81164847564694	8.79200439969231	8.76283009710286	8.47850728886765	8.68936202342045	8.72592454509058	8.90974877685432	8.76334964131673	8.76442201957565	8.67071163657776	9.02280332691013	8.71795446366863	8.69339175195391	8.82742594406338	8.98428242728785	8.5754713878523	9.10552994648739	8.68141117071137	8.74098089791049	8.82790213512984	9.01274478948	8.89713294614933	8.8549867175451	8.5804388407603	8.97607584723461
ENSJJAG00000016854	8.8506918390716	8.77255974982896	8.88467178062223	8.84521879339939	8.83793163370599	8.93275728537233	8.5571375386635	8.85857264119067	8.91915340054725	8.93974746426484	8.98007960466764	8.92786943884336	8.84394381706778	8.99655574507537	8.73298334632716	8.9504281422403	8.87163046473163	9.03301667698585	8.82180903702576	9.00005326730912	8.88356573170561	8.6617964237174	8.91091306321471	8.9434530306036	8.85550302110737	8.75497057066558	8.92564962333103	8.98449560488058
ENSJJAG00000017453	8.10885768509098	8.35728775455705	8.09304861898175	7.91590040308819	8.14067202067507	7.88959234416603	8.02026911143011	8.29281332639127	8.42297423314502	8.31740676853723	8.40135484653307	8.24595886776106	8.48445719047723	7.99239162279325	7.86717444553193	8.11700147141802	7.94668943828179	8.09149992630097	8.40347770544872	8.11830620807008	7.93576301503786	8.02512884884652	8.17608716254815	8.1367854825565	8.19678189909539	8.53711141697739	8.39356538019299	7.93242160341771
ENSJJAG00000018557	9.53979479819147	9.38767499384734	9.38775583608615	9.34567769181898	9.54037615345068	9.3565877845967	9.65300546544128	9.57514912807098	9.3851422485237	9.31630081382628	9.33689939521712	9.40478383883979	9.29623477515549	9.36532048855121	9.33402503938908	9.42542306476517	9.49034467713053	9.42827579714846	9.294674120694	9.3785333905564	9.62025337600359	9.54689202812585	9.4452786326586	9.3900573743244	9.26363987923911	9.49674894480236	9.39778091893699	9.47256639518084
ENSJJAG00000031973	7.38065773713098	7.41493140638426	7.4338577319668	7.25237550830005	7.43120377475847	7.40914593597133	7.38340413762412	7.42035567393747	7.40459086318168	7.47126863488503	7.42263776402999	7.27634069934885	7.57129303529122	7.47039834024172	7.22553188652903	7.4773605489908	7.23303362858242	7.46010069141352	7.48776028701205	7.521622500369	7.40591967367648	7.43582064366367	7.30862584746512	7.45062168999564	7.29425554254234	7.40163137371502	7.52281259347843	7.49576903280071
ENSJJAG00000012019	8.27270588429476	8.17504095772589	8.09304861898175	8.11514710446899	8.28807461095724	8.14027048265626	8.10779130195458	7.82350750669593	7.90965936268442	7.87568424803321	7.95221428584344	8.09408015623019	7.98870515853233	7.99916477829306	7.96880836470015	8.29366139406293	7.95551774932428	7.94918396091487	8.04642864705168	7.85044107292324	8.11793295546295	8.1032952080556	8.20945605676333	8.02493959385224	8.11635292068721	8.07494542279518	8.19187681324968	7.95505034361461
ENSJJAG00000033221	7.77541050073973	7.88990842697797	7.94380992925097	7.83673107553108	7.78828571117678	8.00627577355056	8.0354819827398	7.9970434157573	7.8581799625375	7.98869254177813	7.83429003460308	7.81224155536923	7.82063922827375	7.97173220787123	7.79080870851282	7.77474889020107	7.78944781489957	7.89566099626628	7.91693404317225	7.87072663929167	7.85637134619382	7.95029517525311	7.85079424840898	7.86232183716418	7.86221271427739	7.86324211024353	7.99261913764212	7.76114479890555
ENSJJAG00000026129	11.1099829311407	10.7508113484968	10.7305902293137	10.7436879910117	10.6183296382672	10.7203981162397	10.7636685582843	10.8058754994982	10.4174722069478	10.3970904066592	10.8749549272319	10.4832588250513	10.595333274911	10.6970394540644	10.8637964644824	10.5871707656135	10.878170948923	10.6535944015577	10.5088233655874	10.7512798284226	10.9157031846975	10.9218114964214	10.9396601645924	10.651926365526	10.4777953134697	10.8264007812735	10.7053342514756	10.4884460060843
ENSJJAG00000034320	9.31623540142657	9.02235029688781	9.1765273235988	9.24416099150794	9.31023031370482	9.00970026653536	8.99569106791769	8.91283831156452	8.80612707199817	8.9786558320998	9.07259654087599	9.12077927342141	9.03961646559908	9.02798814197843	8.61113653740857	9.12294220741684	9.04997744268588	9.00345863493838	9.20243241521721	9.01331442860518	9.05188076259076	8.96845489848265	8.90039767323209	9.23406255279027	9.08940865845395	9.06434776432847	8.88879916720086	9.13220315114716
ENSJJAG00000018959	10.4685088175733	10.2526691958615	9.92889729906817	10.5628282199514	10.6165989370784	10.5072296103929	10.4242890960662	10.2180913152293	10.6622373434501	10.619078358819	10.6411203496302	10.2700660956696	10.7560392481296	10.5612998697592	10.4787905480704	10.8085927938746	10.3536669103923	10.7273584462595	10.7553888601471	10.5262403322619	10.5004211684026	10.2007785814521	10.2151340979518	10.6536220331574	10.6962746546948	10.7382735764337	10.4063967324022	10.4707277073737
ENSJJAG00000016550	9.35921399628025	9.37996703780115	9.35051305545083	9.22867991895107	9.07727889916096	9.40468967096708	9.235022684644	9.51992254436199	9.48515830182274	9.38340976701723	9.38041258569777	9.25417409377802	9.42511095487175	9.34317630538194	9.34096909382543	9.42542306476517	9.55604188685798	9.20663068589292	9.16199041049238	9.27496304703917	9.64732859529124	9.27260315289373	9.52600191230983	9.41711363024684	9.2612740365028	9.31714507991559	9.37699740186354	9.49546980348705
ENSJJAG00000017641	8.32649896810977	7.74807570930962	9.24072572782617	7.99455863805684	9.4373304499094	8.43941210068924	8.77240689888117	8.37421698789533	8.9154238072442	8.71641722796793	7.55945452128495	8.1756926153896	8.07755224714351	8.19208240887096	8.5160869201396	8.1024925932624	8.19850047390957	7.86330958702944	8.97354351577274	8.14028010408236	7.78603418745688	8.217488474537	8.28514482036232	8.01078449966368	8.73218256380436	8.39895848955355	9.10098527482611	8.6887525662976
ENSJJAG00000035989	11.5602058297101	11.5961077195495	11.764621582714	11.6856253186044	11.6793167848879	11.7489956560908	11.3664631196945	11.3304842861052	11.5849257322537	11.4746684645257	11.3890677966483	11.6169405411162	11.3885575051254	11.5344644527115	11.4493989042852	11.6063748618363	11.6332093485246	11.5696981888571	11.5864762297866	11.7479896158661	11.6496100010182	11.6291646684614	11.4179817286095	11.636478718665	11.5333963280779	11.5731832570317	11.4878628600043	11.7328294632762
ENSJJAG00000000931	10.0029229627551	10.1527797927901	10.3385899880066	10.01618488448	9.85795335743716	10.034364029244	9.44823011661258	10.1772839730247	9.82647558287858	9.91742712204266	9.95487100555812	10.4241792569664	9.64740774410201	10.2714909135131	9.68885837803039	10.1223410701843	10.0165525628826	10.165835170953	9.59082536386767	10.1307097324269	10.4560601605378	10.3972321650784	9.790286502541	10.1575813403782	9.87576001364256	10.0437101056704	9.84952684815251	9.97027134028879
ENSJJAG00000011068	10.6827705129054	10.6287647248257	10.7401363225391	10.5560450160006	11.0500435515561	10.9262489078497	10.8901067716911	10.499108667341	10.9116093261625	10.9138432291375	10.6821966561024	10.5882962705842	11.0775272116314	10.5604568430404	10.9938854158838	10.697042368954	10.8656271117668	10.9328889569361	10.7449816346913	11.0727738601329	10.3858145130976	10.4665048892713	10.6442313049187	10.784671837453	10.8559082588816	10.8824936624817	10.8516264069881	10.9308999743402
ENSJJAG00000000298	7.77541050073973	7.85104300725841	7.70190272814642	7.80248738633336	7.85194434174059	8.04174856504336	7.9226143350265	7.42035567393747	7.80280861404393	7.88498612918136	7.57601997619352	7.88174727116838	8.12805917005161	7.90636559306518	7.89386562173761	7.5805124296537	7.81106723253868	7.94175766044633	7.58538785383045	8.05694516206601	7.55256248441761	7.69940684858279	7.71869392572475	7.89601013394375	7.65859978300983	7.69970866165797	7.71619916683826	7.76114479890555
ENSJJAG00000016607	9.09466942303729	8.89955128650119	9.2233287069415	9.05518013471194	9.13447365105614	9.12838678864265	8.65548012133296	8.90874763700857	9.06654991280643	8.872068830434	9.04032360505485	8.87943771955993	9.11317530750696	8.90582731348137	8.87042587038248	8.78910458008395	8.96229517368855	8.79049077814032	9.06829734120281	9.53360102516049	9.30395007302197	8.93406880201391	9.20812231749355	9.16358893631363	9.2917031749995	8.90207801473301	8.93551273151246	8.92726455997213
ENSJJAG00000007517	9.22137672826219	9.2501309113512	9.71712529014772	9.33545944155007	9.26959847116728	9.61561682248871	9.42838152383455	9.33036758572835	9.21943047388243	9.21675717114182	9.30530198233351	9.43367792294475	9.20434897487768	9.43532345684936	9.26250265353324	9.37069954546609	9.31562130921395	9.39649371967693	9.39702006882521	9.49305125621413	9.28214357850171	9.45670472118909	9.60423299239254	9.37950338325491	9.32821617342798	9.40801004867756	9.45826127066001	9.35178866077086
ENSJJAG00000030618	8.75086484464081	8.64446584346571	8.82616592202063	8.75786301069209	8.65765844624811	8.89827299621072	8.76868925147265	8.79731213813085	8.51592608207042	8.59122400138125	8.79562838318084	8.82902240086067	8.67071163657776	8.7379614627119	8.82977145865564	8.62496935441881	8.68417908270925	8.75774588244342	8.62314199676575	8.64744959861487	8.8865654703513	8.92532215588703	8.97883299723077	8.55071400976628	8.82916385718057	8.65293129368992	8.62370524687261	8.72041828931659
ENSJJAG00000009742	10.7679684006241	10.783642900577	11.0682373146285	10.9831567978063	10.6303859423668	10.9227108495737	10.6537711337029	10.6920818388203	10.5646761640699	10.8085263016759	10.4934370639553	10.9483696410429	10.5822530710524	10.8453328643316	10.7112171112663	10.4877397803035	10.7318813699379	10.5250307054695	10.6175898991458	10.6944035376836	10.2632508841863	10.7491146867146	10.6393379240884	10.6561617529223	10.4991929350834	10.7804670333874	10.5562740361847	10.6966813296186
ENSJJAG00000021733	7.55868672878981	7.41493140638426	7.67102494349466	7.67724468603855	7.43120377475847	7.55709060467929	7.35868345180275	7.71812959731408	7.51379943330764	7.30414390040906	7.52452224009888	7.3495687025291	7.51357826676973	7.58348020526233	7.35451307852195	7.5805124296537	7.43867428065295	7.47677477932706	7.65439627127316	7.66201280639028	7.60510900895987	7.57487644195747	7.69382709038747	7.43203466600763	7.45497711627369	7.69970866165797	7.61427463836674	7.42698969568514
ENSJJAG00000020568	9.05460236910247	8.65826563164198	10.299202080443	8.83615464454721	10.2866458754102	9.38352500147998	9.51235254980783	8.93309193600468	9.64840006139599	9.42709611613509	8.54854526994574	9.17187479917003	8.88439706030161	8.76066599248561	9.13117311594035	8.86703141487173	8.98231363108451	8.71034020761523	10.0259723950488	9.08698940996096	8.64898632979412	9.03452717724276	8.95210657796603	8.76488697721476	9.49712325909961	9.27682823551171	10.0369480990862	9.48597398454888
ENSJJAG00000015158	7.84478192689077	7.79286651867675	8.12810409542796	7.63292388955497	7.86914133417355	7.9102771532008	7.81088602798921	8.03512468368552	7.8791966782125	7.83726081222385	7.83429003460308	7.70711287919635	7.75475984344513	7.89106535033798	7.85806052536544	7.4962678466699	7.72005308935411	7.92669290532668	7.81356505308416	8.05694516206601	7.56622200794859	7.85513913096843	7.85079424840898	8.10532194557159	7.96115788405912	7.66791148667633	7.83378000717842	7.86864686121902
ENSJJAG00000014624	10.9132756448563	10.9130651205418	10.6243096914344	11.1365315562465	10.7831103721	10.8749853642771	10.8440955270006	10.6516578576088	10.8826076766744	10.8886305275789	10.8347083167804	10.7721567540849	10.9493596525791	10.8961982193375	10.822979487445	10.962655710224	10.9102786371768	11.0116666655387	10.8129703106143	11.044294229291	10.9592204016521	10.8991254159303	10.7837214480991	10.7605090684019	11.0055797306958	10.7628532924976	10.9371300498252	10.8965247159407
ENSJJAG00000034273	9.99788373963408	10.3885056348791	10.3031906905066	10.3026635021784	10.4329083521228	10.5319091356955	10.4564112774975	9.90960446954703	10.3838360999563	10.0600106258522	10.4110133140228	10.2092946313071	10.2490070530901	10.5871886712205	10.3735633713783	10.2459629051186	10.237001102072	10.3963942917034	10.3058717100855	10.4270639900833	10.2415650926324	10.5122389539124	10.3914745592683	10.4856259205965	10.1775974061451	10.1704162052365	10.1685560316294	10.2074503440016
ENSJJAG00000029181	8.35004132025927	8.49643313892063	8.40089289829637	8.32212339071277	8.2933234295945	8.21498568188885	8.2611245953027	8.18075726443705	8.30848163842156	8.356412158481	8.26299664001293	8.40258811794156	8.32183128946641	8.22414863184013	8.36648223496151	8.43857389516123	8.34086673555822	8.49861750168863	8.28285806958998	8.55948567164047	8.45417067103587	8.27375245732062	8.38897192518056	8.32177554142737	8.36029195015868	8.37638655859359	8.18546233599135	8.21602899017244
ENSJJAG00000035245	7.94511554223837	8.0900170534179	7.96485897220869	8.06010220718178	8.27216112158284	8.00627577355056	8.10082020086765	7.95713347091873	8.00343596901147	8.01266464415702	7.86554806858246	7.99790210160463	8.07103315308862	7.88329812156397	8.34554826186535	8.10977615181581	7.91959918946739	7.87965980070878	8.09029298856283	7.88066480270662	8.06786163957737	8.16651090214222	8.00465996429727	7.99638702059615	7.92955594562472	7.91788110985178	8.03927258126029	8.08556452227981
ENSJJAG00000034907	7.5845609181404	7.55226656401166	7.51257316520236	7.69820607568362	7.7786960003033	7.6549973429816	7.74765127006254	7.60856514680094	7.72987577324804	7.71917841552239	7.79035880947174	7.70711287919635	7.68146865642053	7.64293820992947	7.73838732247919	7.53179970631999	7.59850523623186	7.46010069141352	7.64127120844347	7.76296347431257	7.62952296652409	7.64938111211856	7.61223192410886	7.50171788399146	7.56730066274262	7.7587744307931	7.76139155403367	7.79885141031586
ENSJJAG00000013720	8.57958825892479	8.53530574095236	8.58080781959508	8.57627988784066	8.65014431238245	8.50651384568569	8.29022242356483	8.49729107561762	8.56715474035406	8.49463010833134	8.50335520831938	8.84040676519296	8.55541972249803	8.59167706236011	8.50247724256311	8.35744831234191	8.38050245644417	8.39393505722888	8.5440582750525	8.61582292623253	8.59283947224463	8.52877117660521	8.49346940780232	8.71221941423154	8.42849109356646	8.57196909062189	8.61518186718753	8.56862051788905
ENSJJAG00000025346	8.09683916522122	8.37515684658796	8.40955461161067	8.21620651187133	8.02288818935371	8.29762533047408	8.24924236248584	7.90427825817937	8.11929314160263	8.24683504464265	8.08657804149618	8.36453357008866	8.32684575053309	8.32404970429153	8.07325617359206	7.77474889020107	7.92873328074746	7.86330958702944	7.8991723048045	7.91916249168486	7.96538186651798	8.15774081820977	8.39444642169593	7.68673803626939	8.09674908040292	8.25546326261862	8.00057668753391	8.69586334012032
ENSJJAG00000015687	8.25751979437454	8.19645956213708	8.81109050819961	9.02687898938215	8.4165088704004	8.82214148834135	8.53913004270961	8.24951791398446	8.58207905065674	8.95610650932713	8.83864920821128	8.65384483493471	8.94706774545871	8.70811788693499	8.63573715381125	8.20612537625183	8.31159346029391	8.36607740351613	9.11173246318726	8.14748950950496	7.86469745667046	8.50394602668684	9.01467827805648	7.97431117757516	8.45182648915229	8.50113108393194	8.80798415711918	8.37436614839299
ENSJJAG00000020332	10.7547334310207	10.5758773161448	10.5451398849038	10.5067534436281	10.66511718947	10.6904926679839	10.0884221771078	10.5947236008466	10.7909459073841	10.7254401584447	10.7942072920954	10.842928159344	10.6623046709902	10.8118016552235	10.6113425508783	10.5790608701944	10.729111239119	10.7982274364367	10.6261312991767	10.8290387963588	10.5851882655708	10.6374752600783	10.5607372640282	10.7815769655121	10.7171303981046	10.7591562211752	10.7433380549327	10.7715255065546
ENSJJAG00000021762	7.69799345257323	7.46591805685614	7.74079638149508	7.78471228840772	7.41168663136232	7.77640033581597	7.6898074732077	7.49236924701444	7.58496825922522	7.38625304450394	7.31351774038046	7.74406557010926	7.42883698145898	7.58348020526233	7.40158518498303	7.65268060775077	7.45962469481769	7.76604428675831	7.59991710320669	7.57281280872656	7.59246996321164	7.37617407617636	7.61223192410886	7.2206016367023	7.63404294253287	7.48824975742118	7.68002534409459	7.51132540384877
ENSJJAG00000014142	11.0475713469607	10.9944790900461	10.9232715942795	11.0508244361642	11.1095066948421	11.0358970544877	10.8376311951947	10.6562065114858	10.9770755643099	11.089284715556	11.0622776363732	11.0029768224386	10.9815010324722	11.1253406671816	10.9362171339482	11.1066483608428	10.9512058255449	11.2444299546842	10.774273706473	11.1902608912775	10.9299079657554	10.8886932843489	11.1877033149043	11.0859715901915	10.856659444992	11.1174280342132	10.9590427672642	10.9471109958292
ENSJJAG00000010603	9.73159185162869	9.68478059269194	9.75598298389228	9.4975348640012	9.63088675408866	9.81578322705075	9.39006756563786	9.92685483913742	9.92079017322332	10.2087755585033	9.77690303764021	9.96648646359608	9.55734815035129	9.7439963877528	9.51801006743834	9.66802061186546	10.2264994378333	9.85580692513803	9.89715308176051	9.6525205033199	9.96598052280814	9.88990242491949	10.0271588330978	9.64586475858445	9.69433976791974	9.7233978604241	10.0469739373307	9.63216271771423
ENSJJAG00000017893	8.77341892729604	8.81236904183246	8.54709034707091	8.86611081879127	8.58021704145266	8.71859321171111	9.04726483142357	8.78377232679895	8.90039222744296	8.92650398099707	8.93825271917902	9.01205246257676	8.76553583429734	8.8384233261371	8.619395357944	8.75015421534204	8.65852541970327	8.91912756799235	8.70507286728372	8.88128072715605	8.39613062959864	8.95567067139437	8.82416209612654	9.073089089905	8.66920169911161	8.87875751620001	8.78968237274763	8.58434346144219
ENSJJAG00000013056	9.43932653525918	9.31258070543623	9.28532506270903	9.78629335554935	9.49274947618644	9.22809213538034	9.10538034519002	9.10203978341086	9.68840266488484	9.63039963456352	9.75796930047669	9.40842990289513	9.55917259304507	9.42390785289084	9.22270645216681	9.5918751060691	9.25544707151385	9.83702596167109	9.85524067752727	9.67870405740748	9.11089595751461	9.57120997150368	9.67040438822074	9.27367524438941	9.29401503278968	9.35016849224367	9.81117207013101	9.33269038536288
ENSJJAG00000017288	9.34504189001663	9.21775666158413	9.29365148448607	9.25074017578269	9.45140086889991	9.22207929042314	9.09682940265508	9.25443257842388	9.08627382939679	9.07985149032896	9.09784049528664	9.03406764710461	9.30507999976408	9.38513672798006	8.94478497917915	9.26455605357006	9.17256764856748	9.39044952586684	9.44207083033295	9.15960149984677	9.3998818301991	9.27594626146365	9.39104421878546	9.27137785009998	9.21057927302375	9.25291046305164	9.27546217859491	9.18826789082483
ENSJJAG00000033482	7.59702042428215	7.49661744905046	7.77746984805848	7.40080727146125	7.50073816300926	7.57473827855801	7.70181538333653	7.60856514680094	7.42901833601305	7.36132356266616	7.52452224009888	7.64711058565332	7.74479574170987	7.37998365277406	7.51462201422256	7.30784277652366	7.23303362858242	7.66317958914192	7.79306775008111	7.55634603986296	7.47751786447002	7.51078612775604	7.56635457926897	7.48537017766299	7.6704940373021	7.43865325308737	7.98458444231926	7.55504074545217
ENSJJAG00000032942	7.62108841255015	7.72926644478518	7.84537046037659	7.43774366519806	7.3690248685614	8.04174856504336	7.40639167958685	7.78590355538357	7.64740457615781	7.796663146151	7.63744135345146	7.64711058565332	7.73467566901113	7.63155664125548	7.80081933729291	7.77474889020107	7.81106723253868	7.92669290532668	7.33279022381653	8.09578773206888	7.49357608631113	8.17519968267682	7.70638609339153	7.84488532414496	7.65859978300983	7.45587583781125	7.52281259347843	7.59514012068573
ENSJJAG00000027151	7.31137698809216	7.8349018633005	7.48285277537763	7.31146418925556	7.41168663136232	7.69816999201325	7.87808447200771	7.33000607132189	7.63245397452256	7.38625304450394	7.57601997619352	7.63647760808487	7.04882009535702	7.37998365277406	7.2651794659475	7.5805124296537	7.3928703694529	7.36338213298242	7.22859231081072	7.48403184119661	7.38559179403735	7.34173951996974	7.47865008531213	7.53270739398309	7.04882009535702	7.42061355629552	7.42946609815424	7.28840548143615
ENSJJAG00000018227	7.75690940900086	7.98263378716452	7.85341855966983	7.67724468603855	7.9573334676145	7.84643193927117	8.02026911143011	7.93641506637431	7.80280861404393	7.82732829478892	7.74339929097477	7.93165878157013	7.93663098444957	7.80073873187803	7.73838732247919	7.75215040086973	7.84229507430106	7.93426124719487	7.72753886749982	7.80807716245655	7.73809569879699	7.93902038114238	8.25431256186158	7.74037238340187	7.93757501933156	7.87926094744554	7.81385845736728	7.8432620149286
ENSJJAG00000034079	7.16636869717134	7.43269857765336	7.04882009535702	7.45492658025708	7.3690248685614	7.51973122120265	7.40639167958685	7.44585273580137	7.31804864731506	7.36132356266616	7.2361206657181	7.42544110330562	7.61055207452917	7.33577296672783	7.59063323429993	7.17846183224552	7.36745607067087	7.49280559370469	7.42931757151738	7.71453794097462	7.4251300636095	7.40726552279828	7.30862584746512	7.32019079877016	7.73730211564567	7.47238104344759	7.40781154843542	7.46284891234152
ENSJJAG00000006318	7.51708636345836	7.4815481905617	7.33357152757808	7.53152619436504	7.17005901128003	7.57473827855801	7.2279487673409	7.33000607132189	7.51379943330764	7.47126863488503	7.48670467528063	7.44208712154375	7.54331105491709	7.47039834024172	7.49781599197474	7.45755287325884	7.3928703694529	7.49280559370469	7.46920728619106	7.27672774001662	7.40591967367648	7.63169337611089	7.39216455798579	7.41247557054423	7.47291101373232	7.48824975742118	7.33290135453712	7.40768536824665
ENSJJAG00000019726	7.68760755430626	7.75727906700452	7.91484687169409	7.84504048488546	7.6265643442101	7.94030342745762	8.0354819827398	7.36307177727089	7.8581799625375	7.48991124021519	7.73111346589496	7.5024618251283	7.82955808575802	7.90636559306518	8.1211200191106	7.78576744781946	7.92873328074746	7.78477419814675	7.91693404317225	7.94683129889506	7.50905739143	7.68319721455764	7.74260946443599	7.5891975707261	7.74777434049858	7.83854007659514	7.90843209667318	7.90912317989833
ENSJJAG00000023414	9.89578924484366	10.0188259104455	10.0896313321903	9.9379987629007	9.6790645936972	10.2661375129844	10.0294689051589	10.1724983058238	10.0512554972834	10.0557237341928	9.77690303764021	9.93959058064	9.71410729921934	10.062234079371	10.0357198916752	9.96492139396007	9.9166408219594	9.84717044032975	9.86014190537164	9.94292671661147	9.95261498427761	9.81351388308653	9.99657483911711	9.9208914250946	9.74818488860599	10.0498362340225	10.0398199694581	9.97027134028879
ENSJJAG00000011062	11.1288705752168	10.9455592143571	11.0424106089292	11.077020427924	11.1015139941178	11.0011120371727	10.6088440815794	10.8048529632679	11.0324988343015	11.085133572327	11.2054779221176	11.0745361194439	10.9933702427321	11.1332661603396	10.8356632958477	11.063141487816	11.1012757726561	11.1612972713054	10.8335690989883	11.1521590355093	11.0110236022779	10.9631527421441	11.1863668966101	11.1979169043558	10.9671742229131	11.1560860749617	11.0278470448534	11.0748877324797
ENSJJAG00000035017	10.628124645173	10.544509792444	10.3712273846602	10.5829856747593	10.6363759951775	10.5515782767244	10.3623050247635	10.2860393152482	10.446714543831	10.5258147139804	10.5541484592074	10.4999329985413	10.4501444585966	10.418680945723	10.495927082683	10.377296914225	10.4725462609228	10.56023554001	10.4393241182019	10.6179177344841	10.4112349564826	10.5485915614485	10.6116195470744	10.6271093923938	10.2040142762144	10.5634318248727	10.5632195064562	10.4508832071906
ENSJJAG00000002665	8.18335280824113	8.56545704446467	8.53562268067579	8.54172293724505	8.14067202067507	8.39224128241054	8.3989484250487	8.27858957071852	8.24264112125289	8.40450242144798	8.14672714749014	8.23622806673264	8.32684575053309	8.37958459451109	8.41705660385235	7.96835068859005	8.26292102429231	8.13420211434557	8.31718395325076	8.27498818712457	8.2589487440305	8.33439106618108	7.98802453591927	8.24753274291945	8.59453194505833	8.32013129503678	8.17900416610181	8.38378587945548
ENSJJAG00000027480	9.79291740237887	9.88138422394064	9.92499028290542	10.0890410803734	9.83096583848936	9.84078222730076	9.12231347878621	9.68384895637047	9.75126367294093	9.9548483202506	9.87663742556852	9.92469798236184	9.59337917593401	9.8981046731044	9.50989423978287	9.81395265529055	9.95395244634697	10.0091666191602	10.0084921271458	10.2387947349794	10.0066173642006	9.98032802213196	9.80810973348723	9.96023392114335	9.97447663668967	9.87556701359874	9.7975777922793	9.79035704401982
ENSJJAG00000022140	10.6687160702973	10.6185018958541	10.6251033456171	10.5962668853983	10.6312432097663	10.6309040450265	10.6211525932739	10.6630023536608	10.6223080771406	10.7227640631569	10.8654334166572	10.6492763324947	10.6473202916739	10.8328507783156	10.8730523596753	10.4074476957832	10.5395753198093	10.8345366697905	11.0959001346657	10.7221772835725	10.6348822597114	10.9258978269774	10.7166115134786	10.8250574613405	10.5934883820189	10.6885828647316	10.615687610523	10.7062546455409
ENSJJAG00000002863	10.5147244560116	10.3772803610629	10.5282529114875	10.5962668853983	10.3233244727721	10.4141424441958	10.6510043710467	10.4262579211228	10.6413616660954	10.4703971555797	10.5312731083494	10.5552030969603	10.4071939793974	10.3142733188877	10.7043109350908	10.4313399279623	10.5914169072094	10.4925821835234	10.4943630384826	10.6992309081175	10.5670728943699	10.5710118704627	10.6126188461726	10.5499491682305	10.4914492782516	10.285600783047	10.5077103258976	10.5963729005338
ENSJJAG00000018251	9.56767224460934	9.60047335735795	9.65985923125194	9.62576296403262	9.60792714786906	9.70889901038695	9.48067290133668	9.08433939344576	9.37209770183925	9.39504536294981	9.40536003350715	9.61713358945948	9.43514246926224	9.34317630538194	9.37964768817262	9.26192186017192	9.62074237247836	9.51934275166352	9.7795583374899	9.00005326730912	9.38572227875599	9.23869595194103	9.27546214527343	9.37738252370634	9.72656424198672	9.25291046305164	9.39319025287449	9.43152232471821
ENSJJAG00000019974	9.35113416624894	9.31258070543623	9.31219613253102	9.40539198585587	9.22767168479169	9.35113428189794	8.96750983577636	9.12641767847512	9.18966143148092	9.35027896415698	9.28921557968888	9.42651264434454	9.33342515475337	9.29774696980161	9.31061184484511	9.26718498031575	9.31562130921395	9.33478109839152	9.3551328643284	9.31214111999316	9.45506738811412	9.31217169469976	9.40063563561547	9.4046941508255	9.12932785066597	9.14309800640587	9.43171751828556	9.26920703412362
ENSJJAG00000037284	8.2975132495915	8.22771387211415	8.34278201540493	8.46085724750623	8.3089078936072	8.10861894115831	8.16172076777869	8.22713664335956	8.26950176037122	8.52309108437389	8.18939661842816	8.1756926153896	8.22701240247746	8.01916112752682	8.12775502642707	8.30555985724001	7.91035664539086	8.14014224688643	8.3394403586131	8.14748950950496	8.25368779717055	8.39164618947885	8.24170545700957	8.07271932871283	8.5781728499527	8.16390945395379	8.51694479142098	8.40237608927604
ENSJJAG00000010714	10.7361453088327	10.5775092109206	10.8674782183782	10.7264505682001	10.5699505293791	10.6067940864804	10.5800264820237	10.7162321627621	10.625501448854	10.7916112980276	10.7739804150189	10.7148938775056	10.7506012894834	10.5747207115272	10.6947599438001	10.6339042735763	10.7692100493985	10.7982274364367	10.857097182526	10.7259660094193	10.4532409645043	10.7765592718282	10.9617278660892	10.5788191993706	10.5670479993882	10.6531370908504	10.624247103647	10.8324847329751
ENSJJAG00000024059	11.2282590055582	11.0108221509406	11.2287571070741	11.1623311606015	11.121716725488	11.3868461173183	11.1776711836194	10.9422543339058	11.3270206899164	11.3592532727579	11.1687154150991	11.3109564129672	11.1014736495273	11.2245734746886	11.0901896894657	10.8292108071108	11.1329784385424	11.1225475400071	11.1493642213823	11.1964004317906	10.8999818444912	11.0666562960404	11.143618870375	11.0657982549137	11.0475884328924	11.2250723461937	11.2238979539058	11.256925364405
ENSJJAG00000013171	9.982655911547	9.81142744489772	9.98247407726808	9.9458867396857	9.77220050828373	9.87094293331575	9.94678174734276	10.0834431865051	9.80376700913246	9.84275595588419	10.1007712143566	9.93835560353749	9.93473410709966	9.86392804909729	9.90169763219451	9.87733014285549	9.87491494645837	9.86153480420051	9.83047082857069	9.70243698378656	9.95261498427761	9.90468761038952	9.92520440651553	9.95050208938032	9.94329926914192	9.87140423217652	9.970718291785	9.90304878990398
ENSJJAG00000020753	9.13352277063634	9.24157570242837	9.40504050459116	8.99793171751773	9.35395939101344	9.22809213538034	9.17181942157757	9.2974931297492	9.07644989264291	8.8580760579885	9.12871306351195	8.83187847826742	9.15091443128715	9.13940151467414	9.27954131656808	9.00629936846668	9.42599713624854	8.90155502419668	9.85524067752727	9.15665615415439	9.35486426702724	8.95567067139437	9.52164178671703	9.03777827839787	9.44659123452978	9.39821462237068	9.13780732389456	9.5492666122541
ENSJJAG00000031718	11.4145606493518	11.5112016443471	11.0583139715914	11.4088945447528	11.3858014924087	11.1369770555533	11.1090038854097	11.3599388445197	11.4030846437942	11.1461718059423	11.220465211885	11.1981229797698	11.029038910064	11.1304406575364	11.1995228128135	10.9184761044346	11.2247372771015	11.2508769251334	11.2414590024234	11.3462203651019	10.9319257456448	10.8396991170051	11.0780877486964	10.9699681664874	11.1386010656459	11.3207031121023	11.1451141564469	11.645143310189
ENSJJAG00000012838	10.0438168488585	10.1316972964027	9.68646818459617	9.98083981538114	10.3265155299913	9.91137083882294	10.0408913608054	9.71971915737766	9.89780595525488	10.0713785336928	9.86433612199769	9.77878569944751	10.1153712863151	10.0331246100882	10.0048236581516	9.97119540931314	9.79648748840108	9.89262189685858	9.83379920677556	9.87886529534135	9.97790083229481	9.64419865740303	10.071815118581	10.0986100337503	9.93034083492329	9.90436184993819	9.89800957428968	10.0647659760297
ENSJJAG00000016708	9.4986875862769	9.58230281138563	9.53411101240313	9.57179294016891	9.69084855497973	9.07886433826533	9.27052852680452	9.4462025305056	9.48996884672695	9.37402764335103	9.47048414633129	9.40295707064458	9.5987023850755	9.53568386195534	9.38858754842344	9.3923809388991	9.56031038110153	9.53937382738755	9.27723821089025	9.22276572392962	9.39383183148428	9.39710375699727	9.61854001273799	9.4951528823901	9.58914504553464	9.76454494749064	9.41372517281847	9.41354013742074
ENSJJAG00000021026	9.55031613221709	9.6645778802301	9.49898700498782	9.60745111052206	9.51772470905131	9.65762110761084	9.58548681871006	9.56774938362447	9.68007767791	9.41116673954203	9.4419296917579	9.57596030099637	9.43913415072752	9.5391963785595	9.41505349284154	9.53290908247932	9.4970600264157	9.50087146749771	9.43985391302701	9.66265050054226	9.3958515445833	9.27260315289373	9.36430655910568	9.53725929907489	9.51486068766163	9.60385161751648	9.62495237770143	9.54197232939199
ENSJJAG00000019061	9.25012253010613	9.36832087649376	9.31219613253102	9.40733714935557	9.30577693828153	9.30950253693635	9.10538034519002	9.14695225724463	9.15301555981947	9.34065941132477	9.26745716316389	9.24390786737541	9.30507999976408	9.24196047307581	9.38858754842344	9.30854966879961	9.16110773392861	9.34317680153857	9.3069887861601	9.35592500079075	9.40590455423142	9.22488376793617	9.47272744619448	9.37099961546658	9.3571594343933	9.20372512679048	9.27042706407783	9.36228136216746
ENSJJAG00000024125	8.07230578978772	8.13067773520535	8.13381742783	8.10320470826442	8.09670157053663	8.10053054150018	8.2959418283792	8.00672635391094	7.92931722905874	7.8470578503483	8.07088980439519	8.36453357008866	8.19896560686489	8.51883314351939	8.26871083946374	7.8177969793267	8.07013669942842	7.85499692461119	8.17208154365115	8.15464322945131	8.33471402559789	8.26590885801153	8.12728590514215	8.34702458119328	7.86221271427739	8.22942518908198	8.23561521726827	7.940036348948
ENSJJAG00000022379	7.57179081096668	7.35537632142663	7.3972866192442	7.86941445908766	7.5880326024528	7.43388262077538	7.40639167958685	7.24780569765956	7.3497180582392	7.68284832461106	8.13205813393787	7.3273309633751	7.83836667388894	7.85950076969194	7.53082296499074	7.59574746134649	7.53424141979557	7.49280559370469	7.84323165693406	7.37079679964776	7.56622200794859	7.53312949304183	7.76566928521516	7.50171788399146	7.39550222055294	7.48824975742118	7.57063764310561	7.68939019165396
ENSJJAG00000034160	7.63273203693165	7.46591805685614	7.54044286801657	7.35941393968765	7.5463785084081	7.49984837133802	7.38340413762412	7.57281891182901	7.40459086318168	7.38625304450394	7.48670467528063	7.5024618251283	7.48173367554264	7.63155664125548	7.42286824959503	7.39113176160777	7.51673977070652	7.44270159093739	7.40767138220357	7.67558361760226	7.57951553874234	7.57487644195747	7.64075381124761	7.60238275233061	7.49009671843652	7.45587583781125	7.5392931403139	7.4796328165063
ENSJJAG00000020651	10.0704295063844	9.68014481847384	9.82916042330747	9.96282552447116	9.85200143639209	9.79624069673032	10.0380444874097	10.0419706005008	9.89244743924626	10.1323044253772	10.0179200227343	10.1794564619472	10.1006648815895	9.98194805277999	10.0713742954527	10.1377073676539	9.75830608519535	10.0496959558445	9.74454157295137	10.0260693808803	10.0832842561482	9.87924429110685	10.0674131045156	9.67852780306818	10.0561251448799	9.84898902837256	9.88844768622601	10.2409671264505
ENSJJAG00000024398	7.63273203693165	8.58023539478865	7.86925417676975	9.07286792764522	8.02288818935371	8.28432136009446	7.9226143350265	7.82350750669593	7.67617893898341	7.73082970657734	8.52868690069258	7.69752206499613	8.73129454850865	8.19208240887096	7.49781599197474	8.03409890911342	7.51673977070652	8.26737462757527	8.72857562018413	7.71453794097462	8.22151541141874	8.07479248769806	8.90741784387102	7.66388458015739	8.52330616431015	8.09345234001538	8.12566793638448	8.50343110043328
ENSJJAG00000024814	8.93740807016609	8.96245515027404	8.58449288447802	9.21975069223555	8.85074142926765	9.02383759843674	8.96433919853356	9.13329888807378	9.08300755327347	8.95935278592099	8.98007960466764	8.87117783033984	9.03419635501491	9.05613233488683	8.77696458438016	9.140426551288	8.75396686611897	8.85343402109203	8.63999682598552	9.02643800349137	8.79966482410474	8.88518079222176	8.95884181711815	9.00993249928064	9.06484692605585	8.98582759357393	8.95177978729146	8.75125897841943
ENSJJAG00000004258	9.56075642458444	9.65357465844627	9.86230024130692	9.64871895888852	9.43530829028194	9.85594468084804	10.0294689051589	9.80757966552283	9.84881719761562	9.54816088975757	9.87313389264289	9.75077504668803	9.89960781100653	9.72422946061006	9.71361341505833	9.86556018917987	9.66880490501081	9.76231477457881	9.56073203620941	9.67670762991714	9.82468890367771	9.70379757900871	9.48848438144994	9.4735965617809	9.81265747281422	9.73571845523153	9.65369639853625	9.69894931087781
ENSJJAG00000033322	9.39889369407766	9.51234846365108	9.39161625654346	9.46813651483503	9.28101125338014	9.48368216976299	9.622554095643	9.59952792297585	9.38773591292055	9.51041944792094	9.54379714849114	9.40295707064458	9.67782519008862	9.58235177225995	9.61178756346419	9.62042565481048	9.48809877422642	9.49901036376138	9.6007102215161	9.41295733865262	9.50993030084882	9.56852940123089	9.53034802746303	9.60345711515588	9.51877090291617	9.52208943528873	9.49924573797994	9.54379958519159
ENSJJAG00000019405	8.78295661761793	8.86829965423599	8.68651778508241	8.64239335481522	8.79867299159561	8.71407752496472	8.79447455480885	8.5484456864549	8.8423332116684	8.68025215871156	8.68299291586571	8.84040676519296	8.92356466235704	8.71481511247352	8.78414033046233	8.96379975328125	8.78155447380926	8.71722951932311	8.71688262355699	8.7333508945808	8.85007641207622	8.82478550781933	8.642491021809	8.94937581699699	8.8224891819991	8.6948140493963	8.93878315347415	8.72388485081244
ENSJJAG00000034418	9.35113416624894	8.83327460887881	9.37024429990626	9.55098857106702	8.99207416335199	9.28675151467835	9.64545605473296	9.22278737289703	9.28263262235464	9.44952883404515	9.30796410557879	9.14768948689084	9.61978950537092	9.45972896558148	9.54206931809277	9.32121485702388	9.22292341315217	9.11778475690264	9.04751144889881	9.13884193092528	9.3998818301991	9.39405287469855	9.57095513603103	9.06502679914347	9.21057927302375	9.24631115519793	9.20314942777392	9.29364755242717
ENSJJAG00000003248	8.76058296186545	8.94364444865853	8.93230609858696	8.90399267826854	8.74425882968865	8.90215229431572	8.4092223822008	8.56498968714515	8.85416677652406	8.94303646243809	8.81144938818749	8.940993929661	8.92948214244942	8.9312325499998	8.95727486830138	8.74618855625784	8.88958903611316	8.95071256005591	8.80373096141785	8.95250742272134	8.86236032329526	8.91208569760652	8.95210657796603	8.90425263150041	8.84897127703639	8.87581119425541	8.83315096934706	8.7813228730654
ENSJJAG00000012946	9.24354463300005	9.24157570242837	9.23422890163934	9.11240208365618	9.22292927273052	9.24892228804267	9.32445848469082	9.05549952367952	9.28543449074208	9.31384013362788	9.38292842269779	9.02920831931976	9.21146843659434	9.192829100551	9.33402503938908	9.24065592603168	9.40224674043052	9.21588173142024	9.23131207937555	9.22276572392962	9.21214989987177	9.1644945331772	9.13711685222196	9.16108938565398	9.12407629671486	9.21957652061915	9.20314942777392	9.33908706020743
ENSJJAG00000021190	10.2998509610161	10.2891233572703	10.3919512279324	10.3496461112969	10.3190584821403	10.275943750008	10.2282854501704	10.385632806439	10.3259347638893	10.3778703625756	10.2356098590794	10.4337643527802	10.3567502601069	10.3596890732212	10.4165970023876	10.3959271449692	10.3318263054601	10.3005167544598	10.3444793445819	10.4410035854631	10.3386697128837	10.2671875695318	10.6156125375352	10.4282121619319	10.2983283374615	10.3815004459691	10.324472114179	10.3067538390999
ENSJJAG00000011652	10.5855092445372	10.6568044986371	10.6393139281195	10.661663233103	10.6684606678321	10.5295771044447	10.7230049961392	10.7506450329011	10.7280440874027	10.4799616071395	10.5977754622084	10.5671107564621	10.5699353129409	10.6668444532182	10.6825107719505	10.5810926863195	10.5883591777584	10.6030492299319	10.6421264629649	10.6301113368195	10.6586861531251	10.5736264443821	10.9780579928154	10.6846329778611	10.6256412657892	10.5702116538989	10.7450812495947	10.6336719005778
ENSJJAG00000022755	8.21583775048544	8.56916977498481	8.27630081978896	8.02138526495735	7.93425437601394	8.28432136009446	8.27286585016647	8.42515287226124	8.15728021426957	8.21587601435352	8.20320204621496	8.50169463541854	8.26496745721247	8.20289061159503	8.38191120262979	8.03409890911342	8.05467767134062	8.08523076755513	8.25332644725342	8.1827227000096	8.00094730153582	8.25800275607341	8.10555126119951	8.17317528833478	8.14811576877963	8.21346168823402	8.25975272449436	8.2433275876769
ENSJJAG00000018174	8.64547381406419	8.89955128650119	8.81109050819961	8.90971888962391	8.80860739566227	8.91754910044249	8.99569106791769	8.92503004375683	8.76035077886187	8.72036793857626	8.79164055884585	8.940993929661	8.92059532677395	8.72147460642199	8.81591325427585	8.83054488897865	8.72572704013624	8.78725613227856	8.99868377376351	8.866529606504	8.74031680537932	8.79098094853288	8.62932093497598	8.65332343296878	8.87489200768346	8.84897131363548	8.93878315347415	8.92433297019853
ENSJJAG00000035938	9.65451786172509	9.61028324363713	9.68956492477317	9.65034399973338	9.85795335743716	9.53467511095003	9.56355581973127	9.56030908056775	9.56242152195393	9.59889533553793	9.57684137184038	9.55489627743906	9.56099458516728	9.51441508365017	9.56960879088246	9.72153340848278	9.54746437390027	9.49528043645857	9.71587193877809	9.77313313182175	9.56976462124994	9.74449900355013	9.70519218336273	9.53537355058439	9.69090326131855	9.6004708159333	9.42499868327529	9.59925735472481
ENSJJAG00000031461	7.68760755430626	7.75727906700452	7.85341855966983	7.59720083011306	7.76896773662335	7.57473827855801	7.652256812605	7.62556949199074	7.74260719477141	7.71917841552239	7.73111346589496	7.60328841026971	7.63519862480979	7.70688261378415	7.74921094083244	7.93338563015905	7.6951374782416	7.70639494207068	7.73892714969232	7.95584383765136	7.79522299155498	7.915975852285	7.62667817559869	7.87088734738956	7.6083483988393	7.58598393996852	7.60013087474548	7.80796091721274
ENSJJAG00000023799	7.7082050771062	7.78414454764649	7.59175348808001	8.09717361042667	7.81627536182823	7.60829562803291	7.52094494169659	7.4697721126404	7.71688365777585	7.8470578503483	8.19632429774381	7.85930747753839	8.01004764450476	7.9576628988065	7.69313849429419	7.75215040086973	7.6951374782416	7.80300054453787	8.02363672379759	7.82957401158955	7.76727351301812	7.63169337611089	8.27292635544969	7.66388458015739	7.70480686362021	7.70994635330642	7.95163216181298	7.71074317646448
ENSJJAG00000000338	8.65256699737038	8.53911929427371	8.74563341702206	8.48163776529551	8.47530187549328	8.43941210068924	8.60522675722407	8.43135162668018	8.49475558242601	8.63871226871026	8.74272494697933	8.66045187757578	8.61451403382883	8.65663345107603	8.56892177669076	8.30555985724001	8.51109274270287	8.63175934741792	8.62314199676575	8.29368184318679	8.38691357373699	8.69411238100895	8.63811765504753	8.40993782842436	8.54047589707069	8.52921583544028	8.7056599843656	8.51179152470188
ENSJJAG00000023968	9.07228641636074	9.06486722269449	9.03517632634522	9.14839328457388	8.97201340327534	8.99899255401233	9.29531555939365	9.20017124776755	8.97379791624715	8.91647801890858	9.01056042167733	9.09097774410862	8.9871641421463	9.02020294307369	9.16064217605358	9.05362455380242	8.95555069488947	9.00345863493838	9.12024590664935	9.23114681026283	9.09322091242858	9.04654071673795	8.81664731509319	8.91340929870817	9.00850841524841	9.10432617924134	9.13501190413946	8.98728971124004
ENSJJAG00000023604	7.43761495952422	7.7098819694606	7.90743492580944	7.7283590610558	7.71803257076509	7.59178838047233	7.71359210394478	7.75963033313529	7.53261333625724	7.80703530553545	7.76729399889157	7.73502745881111	7.73467566901113	7.8675182399372	7.53082296499074	7.71670490319873	7.83203729821608	7.71673418206796	7.62783178258651	7.71453794097462	7.75769145136385	7.82933162690387	7.92697368506914	7.5891975707261	7.55284147834561	7.54654283873707	7.68002534409459	7.55504074545217
ENSJJAG00000010311	8.64191087314498	8.59119410473991	8.60995971730017	8.41368445712948	8.58021704145266	8.49561214312565	8.83038141170515	8.72803092827912	8.38815429463316	8.54166771963022	8.55345533025808	8.48258357152192	8.5225894851476	8.51883314351939	8.52058657210348	8.51885283756945	8.55453517976081	8.46911657837678	8.53949813549199	8.61582292623253	8.49259944625374	8.51642806142938	8.6337276759833	8.47376908519029	8.50146407273566	8.45972484607718	8.43962106898368	8.67440032693672
ENSJJAG00000007124	7.54522218564158	7.71964920251611	7.89995091859822	7.54538589441518	7.39103359328169	7.51973122120265	7.7800100436564	7.71812959731408	7.72987577324804	7.48991124021519	7.39861607779393	7.61457903987451	7.65879834271972	7.54421922770443	7.54647799612714	7.87782471924475	7.47953133489388	7.38500642028204	7.58538785383045	7.64811606038922	7.62952296652409	7.48726510230443	7.58210608553046	7.69784437438724	7.58135113586122	7.65691946963189	7.60013087474548	7.60783973779755
ENSJJAG00000021971	10.3962309004273	10.3829041324359	10.1386046686722	10.3417586237616	10.3455119543253	10.3795419814462	10.5819659367035	10.5142442782196	10.5103839999981	10.3880781965917	10.4832504274516	10.3552021336902	10.2818776671809	10.2971125942814	10.4511407298829	10.4245546117118	10.3608727443922	10.2110631865326	10.1238030628118	10.2347876172652	10.4247361218781	10.4308483471965	10.6215810829947	10.409216457374	10.4360262237807	10.3959140104396	10.4119135539453	10.4518345104346
ENSJJAG00000021256	7.83647508564425	7.96905131147459	7.92946190927722	7.81120599933291	7.80707053580518	8.01528410915645	8.18755514140542	7.79866661561658	7.84744232432665	8.0660983665441	7.90527532434384	7.8361605090736	7.97416482813378	7.8675182399372	7.90255721196977	7.83836437643756	7.76712006137539	8.00626500860239	7.98422954508819	7.82957401158955	7.91279790072057	7.81607017401831	7.69382709038747	7.67542197523206	7.79777687971663	7.83854007659514	7.98458444231926	7.90912317989833
ENSJJAG00000008375	9.19882644474389	9.54521587428293	9.78370085782534	9.56662167507938	9.29007082938055	9.42293774755454	9.80094994420442	9.42712328818017	9.26569508117914	9.43835937207832	9.64476120225741	9.46894142110686	9.27385875622424	9.55489095611886	9.82142801607468	9.72714504888667	9.51700787445084	9.98453360947817	9.67358094016799	9.24774976917785	9.3958515445833	9.23180807437101	9.25161616877308	9.56707972746986	9.2917031749995	9.26383614021483	9.89004591650706	9.7750239012275
ENSJJAG00000001368	8.26260771692432	8.00914572839138	8.03135942720362	8.1892054259846	8.25053909026672	8.41608766165668	8.17472651901301	8.10659288938611	8.20091268077015	8.13720924350022	8.07876870387948	7.80408432369001	8.05117993722636	8.01254839297441	7.90255721196977	7.89679615424548	8.20513878793421	8.07891706261629	8.11143759833543	7.92849395182595	8.04171885260459	7.9832018546056	8.00465996429727	7.69784437438724	8.10986551474918	7.91788110985178	8.23561521726827	8.44305202109754
ENSJJAG00000035242	9.14067913802134	8.91903489356801	8.97818495052335	8.81782150629689	9.13954935338646	9.04475234662594	9.12231347878621	9.01850650601302	9.14991447365655	8.78559841766746	9.08212143280633	8.914605015153	8.99278911978877	8.81408039136739	8.96347336020332	9.07207233642665	8.95892747607429	8.96480939434095	8.9543524770157	8.90667794281464	9.05450410739261	8.9209256592192	9.10459610720032	8.93451580398681	9.06759942675814	9.03611823008617	8.9678378883549	8.9184489656762
ENSJJAG00000012976	9.61512191738735	9.5070850456647	9.72468373572878	9.76852771801065	9.6396154701696	9.64009236057759	9.95889879061762	9.60675717694768	9.59613585535538	9.53569700387347	9.46103324683842	9.50160665739891	9.7367062597192	9.6535190692558	9.58509831966442	9.89727767852012	9.81075924554983	9.69465355777329	9.52995598546993	9.43701441293236	9.72389639072822	9.64926561542685	9.65663344754732	9.6545362269035	9.63829273339367	9.57656698493674	9.71306967201996	9.74541229979428
ENSJJAG00000024314	8.52950943392591	8.48849179466564	8.58449288447802	8.77712180890741	8.68358261893652	8.73648578416215	8.80896519343017	8.49729107561762	8.38815429463316	8.63022272646369	8.67860812666276	8.65052716846185	8.41318990471502	8.58795813520641	8.69504672215545	8.62936608787345	8.64110335939978	8.64644688196032	8.64833292206599	8.78997862201989	8.61186174810565	8.51020464441778	8.7347794056006	8.63429104245781	8.79541713190419	8.52524697489091	8.59794259328654	8.70995724233881
ENSJJAG00000020372	8.56059003684004	8.59119410473991	8.76785117722748	8.59503144983426	8.83470807021444	8.74973064048478	8.62222263941659	8.94110197819952	8.51067135245744	8.63871226871026	8.7174942306563	8.62703342319783	8.71379693898023	8.74449269554038	8.72172958951399	8.79293108048375	8.65852541970327	8.61688236472386	8.61033686866934	8.85159910186411	8.52566500847613	8.60585400208933	8.58429702447963	8.45591349062954	8.66920169911161	8.57577644946951	8.72916945627382	8.77470683214526
ENSJJAG00000033684	9.63002899275998	9.55543145409889	9.38000131848856	9.74599355039647	9.8415236074726	9.80017139305478	9.67540675853203	9.73073902218558	9.62903494962647	9.53569700387347	9.46103324683842	9.71929010359896	9.66944352147753	9.68224261727593	9.53808902826917	9.38998922750342	9.54315517342124	9.61837134908949	9.41522272892153	9.61123191088378	9.49689057130654	9.31541618186919	9.51287911852022	9.3254402537921	9.64897802573591	9.89346272605158	9.71125266499632	9.51985067492585
ENSJJAG00000020505	7.75690940900086	7.97587075767611	8.4559782028744	8.06010220718178	7.80707053580518	7.9102771532008	7.97290409636278	8.26416032110738	8.20091268077015	8.19037406542244	8.02205820622189	8.26513624153893	8.15825999423822	8.01916112752682	7.82041694801465	7.9422715021353	7.88194162924824	7.95654188840449	7.93429854489961	7.93771574966624	8.17688095250432	8.13092239728012	7.89929480556112	7.99638702059615	7.92145415809553	8.12347225107406	7.97647057009036	8.01247786678249
ENSJJAG00000003215	11.1879086731425	10.1811260259899	10.4022004158442	10.7746371347509	10.4640984515795	10.365199242188	10.1633553702676	10.001037088664	10.3850962444278	10.6884245031741	10.1648348624474	10.3132757823144	10.5395684880993	10.3302362398434	10.2335807512765	9.88067471511574	10.2396143271337	9.99105827212179	10.4087777822654	10.4223868038207	9.87954993181813	9.88564899297445	10.1459978620504	9.79413256673702	10.6361993815261	10.1523520446101	10.6827638723718	10.1175783253833
ENSJJAG00000010213	9.6865019089032	9.57061198039781	9.6535223644868	9.67129560805826	9.65518792066568	9.5929783412234	9.78736333167229	9.88233727756494	9.57375285042068	9.62650118770154	9.669384018275	9.62180522086386	9.63366848970541	9.62087957378587	9.58317175755533	9.83482723161723	9.62277912937941	9.57152618064043	9.76565828618311	9.51572898137062	9.70314243456925	9.59510004704733	9.75209066566237	9.56523503849458	9.60938266286588	9.58343964212773	9.54929771367565	9.77964177396334
ENSJJAG00000007169	9.6849203303135	9.46603491505385	9.45191401123084	9.51379406114989	9.4373304499094	9.5792122187099	9.74578107988319	9.52248231617716	9.73931939870685	9.65547173062569	9.71340685003111	9.50160665739891	9.67782519008862	9.48552554312793	9.34327572698252	9.64641191787953	9.77115110097067	9.58906489428155	9.50904281129919	9.44888296936401	9.62366730809249	9.64673448569023	9.70900355955253	9.54851897828242	9.7531263697179	9.6004708159333	9.7293154333731	9.79796016915312
ENSJJAG00000017315	9.28252692866818	9.21337893285122	9.26427586549901	9.23090273565031	9.11396873188584	9.09558492413573	9.25035721327589	9.20342621651855	9.14680593794703	9.09158855355888	9.25367314892722	9.18703402856461	9.42107722302658	9.26800231276227	9.22774758297201	9.28544189570512	9.11720586918743	9.13015334561187	9.22088407748685	9.09319940718296	9.29090946870967	9.36002428596602	9.29371491453134	9.22932259628284	9.16295224113505	9.1141290880259	9.21898475641864	9.34968014499419
ENSJJAG00000023433	9.38316325305301	9.4569429064487	9.32238743047768	9.23975646121953	9.50625506322936	9.31231906518169	9.17451504700758	9.52758736837941	9.45346366328392	9.68196789774225	9.59199104994278	9.41930883600918	9.61978950537092	9.37724556106602	9.49968038383634	9.4439444922637	9.61051268399915	9.47268149370578	9.30207668772864	9.31997353538717	9.49689057130654	9.384858164518	9.40063563561547	9.4026129760382	9.32596339262751	9.58172473366122	9.66502678317466	9.43746315168232
ENSJJAG00000036746	9.02370345337027	9.0599383095927	8.94325359282712	8.86314796155732	8.74425882968865	8.93653046655318	8.71538895999385	8.91691553806139	8.90793081379937	8.8545527766751	8.89863843544987	9.01697789823674	8.81188855805478	9.0712255518406	8.85365038263347	9.06595265585698	8.7499733621972	8.90450114276258	8.90168499739889	8.8922292579555	8.68495896723169	8.89421431878473	8.91787408443711	9.03502105331966	8.72494516174926	8.85798337242649	8.89558137131947	8.76136433987423
ENSJJAG00000022190	8.50158439324288	8.81236904183246	8.88181179622322	8.60981362713594	8.4118501724129	8.55947287413617	8.388573712893	8.60796001668119	8.38815429463316	8.356412158481	8.59671052982477	9.03164030894112	8.86589187208216	9.10088789336075	8.47474271837381	8.53327456007522	8.66713945689082	8.51512658432803	8.18503796921566	8.39918052701553	9.0333643362263	8.99363925957541	8.53741397645886	8.9164465547028	8.4836736679378	8.78394704406867	8.67762606336276	8.31597983658591
ENSJJAG00000012442	9.7573517802371	9.74956068226855	9.71560859575812	9.56489353298023	9.64655848363519	9.67062172536936	9.76325982239868	9.60675717694768	9.56696541021511	9.72623084488879	9.71340685003111	9.69740167813756	9.55917259304507	9.64380888949921	9.71185993628101	9.87229810917284	9.84926321578024	9.75770075701405	9.6085667428539	9.72576623227472	9.81137056393236	9.92346873387733	9.54330325656155	9.71705249013497	9.67533141533018	9.74183758599838	9.77346070768823	9.80250202041234
ENSJJAG00000018476	8.79241932121042	8.94093393754367	9.48287806016765	8.87495674646383	9.05853205227614	9.12514395933183	9.24781387791612	9.26688000175289	9.05990703152594	8.8580760579885	8.73855686604648	8.93576071222137	8.99278911978877	8.80172340498333	9.00003509401872	9.02227146883187	9.00527282206882	8.94787402780575	8.92500187916311	8.94556553131783	9.05188076259076	9.01833020071843	9.07123079715263	9.07576525605933	9.04541125813499	9.20144484226632	9.03009551184652	8.86727227403664
ENSJJAG00000029617	9.91064913647142	9.94542852320761	9.91583097708238	9.78334826857707	10.0503814322602	9.85970949297919	9.76672910060684	9.82408924491548	9.81137808188193	9.97166911605375	9.81766424456858	9.9271911848063	9.76679403399038	10.1152343308388	9.83111662444115	9.94433340479364	9.74905714983546	9.93256456853423	9.75689898884616	9.9819172252225	9.9606496909698	9.97833680704352	9.84997025180785	9.91946554240785	9.70289353673333	9.84332807597756	9.89959683758289	9.84272047188577
ENSJJAG00000011532	7.75690940900086	7.89744540193899	8.02494179820193	7.84504048488546	8.14678444238756	7.94030342745762	7.89620916744591	7.82350750669593	7.82547654462013	7.8470578503483	7.70580130653024	7.73502745881111	7.7243925858953	7.72677588933178	7.95275678172329	7.88736999946474	7.94668943828179	7.82947318817931	8.11143759833543	7.87072663929167	7.80429037402517	7.93902038114238	7.68100189575131	7.66388458015739	7.87961807261817	7.98293368827196	7.95163216181298	7.78026158495706
ENSJJAG00000020112	8.46042137587466	8.38397813984332	8.4309055414696	8.56105198072506	8.457549957691	8.59008982407926	8.7036492163678	8.54287643037271	8.36428543631686	8.53705246554466	8.53368467784182	8.69293719885551	8.48875987711902	8.64605828256783	8.4317703717331	8.60272967640358	8.59178909073895	8.50276796233084	8.52106901981359	8.60662469433744	8.56172628925081	8.52877117660521	8.43725480063882	8.43775869489238	8.51462094109328	8.64937216165526	8.67356592459158	8.72734130099428
ENSJJAG00000020610	10.1564063620966	10.1159575850289	10.0662564009892	10.0421185626653	10.0216399209178	10.0975802779574	9.75104804871814	9.7950666690347	9.82835122846101	10.15515282603	10.0827790936322	9.96041922611082	9.91517288658571	9.97045837009387	9.88012173276347	10.0294315545234	10.1282795621597	10.1886310295554	10.1372374729232	10.3316995060875	10.0966731982948	10.1593746554109	9.97946344048187	10.1073659930167	10.054802712539	9.98477198792747	9.97973272991536	10.0124829338209
ENSJJAG00000036798	8.73778300388424	8.77255974982896	8.56220047431613	8.68789244284829	8.88529317049959	8.78860722492094	8.76496004329177	8.85857264119067	8.96305841924078	8.69646293679897	8.65194778056212	8.7431174743226	8.63732175562876	8.83238308796743	8.77336058460991	8.62055576083778	8.66713945689082	8.74774532996793	8.71295914521656	8.7333508945808	8.82513182873386	8.6115721448456	8.56577708939459	8.79875283398808	8.84240445842725	8.7934526792136	8.74841092820294	8.74106734323395
ENSJJAG00000013872	7.94511554223837	7.94118300465144	7.95790370743667	7.93813161565605	8.05045896462451	7.97865163477287	7.88720119297092	7.9970434157573	8.00343596901147	8.1707890439536	7.97023999205428	8.02912891450678	7.92890743861928	8.01916112752682	7.98454901259199	7.91530672539221	8.07776526835148	8.1282233078354	8.2412622755025	8.09578773206888	7.9939558368835	8.03529280600008	7.85079424840898	8.04574062784576	7.95337389409401	7.94744880287362	8.00057668753391	7.94757865283447
ENSJJAG00000004119	7.67703871042493	7.68986989995866	7.73129562856659	7.6878168853162	7.51646456211576	7.60829562803291	7.71359210394478	7.59100043752343	7.67617893898341	7.70730610131973	7.83429003460308	7.64711058565332	7.57129303529122	7.78300312537841	7.81068691032361	7.66605103356477	7.7321470052566	7.7754746100675	7.59991710320669	7.76296347431257	7.82207799952264	7.61342103441331	7.73076423478342	7.56176317037074	7.63404294253287	7.61067693479738	7.69232433099676	7.75137533005238
ENSJJAG00000014752	11.5274182314305	11.5331121724288	11.6602915592685	11.3781432345616	11.5281828193598	11.6339882736069	11.4406466530834	11.6902460419434	11.5832929084577	11.7152855971677	11.4964259574967	11.6595775840591	11.685990445705	11.5164238074795	11.6033383865117	11.5305122803018	11.5460377160838	11.5901584514928	11.2402281398028	11.5209447429401	11.6402065432262	11.6649498847779	11.4500461278349	11.5741471896517	11.4968737624542	11.5280189681579	11.6233498723687	11.5504376951595
ENSJJAG00000018405	9.8930702744232	9.90262304233345	9.83055721144383	10.0555132241255	9.8324790336408	9.94359475845911	9.8765827215588	9.84445277925452	9.7631051690194	9.72077542538982	9.99239765059879	10.0011649035775	9.7010246167378	9.86115717335791	9.88477346797073	9.91694261947573	10.0104174754556	9.89122386110051	9.85360307300036	9.8840316395259	9.92822873758335	9.85114345916288	9.69753751383253	9.7657308115853	9.96604270190806	9.90300412950117	9.93251712939537	10.0610059815439
ENSJJAG00000014941	8.73778300388424	8.66850901581587	8.48853152089795	8.64239335481522	8.53942762296442	8.69123613325122	8.79082457485359	8.81954681992953	8.95945804255778	8.65550671674333	8.57768963402344	8.63716070509958	8.62216694059946	8.62461354020208	8.50703243792596	8.82683553411271	8.49622597614537	8.42997187928101	8.58867137529449	8.50017999767693	8.41432729462858	8.40548409898161	8.34982817870155	8.59127833186608	8.63050505889637	8.83074533063285	8.46437850650319	8.97888870409477
ENSJJAG00000013057	8.68739872262027	8.81236904183246	8.8760718277875	9.20624140250458	8.74773311476623	8.72757323395013	9.18256852425718	8.83269468232699	8.73028269269184	8.75916861955423	9.19414274796791	8.73695991001095	9.07692463955241	8.92563166981862	8.8869754301449	8.55221824520597	8.75794706470031	8.76436674060243	9.56680428658593	8.7498057238481	8.64898632979412	8.79098094853288	9.21913209097442	8.77173689757285	8.91277772244394	8.79029245512881	8.91903049740579	8.99840455984237
ENSJJAG00000018972	7.50234014274203	7.30804623227274	7.4338577319668	7.41974558813267	7.34535867882677	7.40914593597133	7.70181538333653	7.4697721126404	7.3497180582392	7.48991124021519	7.46647115539328	7.48816887648116	7.38891300718134	7.45396936707742	7.42286824959503	7.4773605489908	7.45962469481769	7.47677477932706	7.04882009535702	7.37079679964776	7.4251300636095	7.46236534752306	7.56635457926897	7.48537017766299	7.45497711627369	7.36014192518348	7.44992790455891	7.40768536824665
ENSJJAG00000034083	10.6393831714635	10.4406426026881	10.4630744140653	10.1927795438451	10.9405029783864	10.5458214600949	10.7186100206193	10.2334766161676	10.3635195852985	10.3018734664316	10.5787868490603	10.2553635802112	10.4539852381208	10.4788901283427	10.7086312166628	10.6619922446524	10.5458971244468	10.5903399826938	10.3094254408071	10.6944035376836	10.7840574665505	10.3612816403484	10.7230967775761	10.3241767724829	10.8270663316198	10.6547313410507	10.2499054746752	10.7715255065546
ENSJJAG00000010805	9.63824084549829	9.80720004398147	9.50962041418445	9.16251370802281	9.66033955184794	9.82352348048523	9.63976648914383	9.60675717694768	9.47791012647524	9.52522205119168	9.58118710884236	9.53846758319541	9.51469313712924	9.6405567631003	9.69597696241138	9.64839052204678	9.43304086736027	9.35359731710195	9.25447591246458	9.24499717118806	9.04397814142682	9.04654071673795	9.27283384220955	9.48735406158201	9.6057254046865	9.77053752465304	9.4516743724074	10.0228392827432
ENSJJAG00000013192	10.5147244560116	10.3411341198423	10.5197335016527	10.4055512634742	10.7249334223591	10.5515782767244	10.5032695710287	10.4876500455649	10.5954140693774	10.3710239820113	10.420543836151	10.4595806286494	10.3962496539947	10.6077286355995	10.5499922533702	10.6686898599529	10.285842178446	10.5124998490142	10.295156511944	10.6521984251774	10.606457422463	10.3703553035543	10.6422759713668	10.6637538365617	10.6588100471533	10.5634318248727	10.384111850165	10.61344834548
ENSJJAG00000009861	9.4105711234976	9.54521587428293	9.53930180519627	9.42087465871281	9.43530829028194	9.39942986827069	9.52481915574618	9.34504500293553	9.49953874956518	9.50829148946512	9.57466327935659	9.51344454013649	9.44112554563805	9.6192269222625	9.45591638627334	9.57528743170077	9.55604188685798	9.47078101855331	9.32645676257203	9.29898311658182	9.5191679014052	9.48839134267452	9.76128143140149	9.5466488520473	9.45480502730649	9.52745826070469	9.50348826883502	9.39735051922253
ENSJJAG00000005625	7.51708636345836	7.30804623227274	7.48285277537763	7.38076776727486	7.60119003434808	7.59178838047233	7.6898074732077	7.62556949199074	7.49416299048493	7.52494710088906	7.59205897811122	7.45804063574385	7.51357826676973	7.5014223535369	7.48033414366607	7.36584481893406	7.3928703694529	7.49280559370469	7.44977149309769	7.37079679964776	7.49357608631113	7.5544514829785	7.62667817559869	7.51747779481828	7.50661855396114	7.53265145236371	7.57063764310561	7.49576903280071
ENSJJAG00000030959	7.48708126673569	7.41493140638426	7.54044286801657	7.58473731756102	7.31960069792989	7.32150326031864	7.6120548920295	7.49236924701444	7.55069729756152	7.36132356266616	7.31351774038046	7.59175134594331	7.44727082576454	7.55765711556618	7.22553188652903	7.36584481893406	7.49853291043072	7.31482351765044	7.33279022381653	7.18049379305087	7.40591967367648	7.53312949304183	7.232654448253	7.43203466600763	7.37320857949656	7.40163137371502	7.44992790455891	7.31660801981959
ENSJJAG00000020315	7.57179081096668	7.7663551811947	7.93666847321383	7.7084209319655	7.60119003434808	7.73847838474014	7.63917683430972	7.33000607132189	7.63245397452256	7.57298307447796	7.67940185906977	7.80408432369001	7.86416657714755	7.57073529765761	7.77033424355636	7.6389894601577	7.3928703694529	7.66317958914192	7.72753886749982	7.77452736237139	7.44338627458105	7.61342103441331	7.7988271697408	7.64009356626107	7.70480686362021	7.69970866165797	7.68002534409459	7.940036348948
ENSJJAG00000013386	10.5880028520304	10.8191810500762	11.1982718590462	10.8968200779153	10.593906028541	10.7646063311459	10.7177293965977	11.0487510289575	10.5680014915118	10.8894251959181	10.5893673775868	11.0023943343789	10.6746722834058	10.95365941683	10.6424091369353	11.0616924080762	10.7719034289627	10.8942191401121	10.8457871925983	10.7761520410481	11.1479841087693	11.1049695020831	11.0356465938304	10.739125233711	10.6920666147897	10.6618834523791	10.2670910293223	10.5223276128132
ENSJJAG00000020090	7.40069066241356	7.33271200102601	7.49796675206541	8.04096148084187	7.48442527833926	7.40914593597133	7.75861467323057	7.57281891182901	7.53261333625724	7.57298307447796	8.25653035058211	7.40800626969744	8.01004764450476	7.8987537948759	7.35451307852195	7.59574746134649	7.17912294683742	7.5082605200174	7.83347932227222	7.27672774001662	7.46081522159074	7.64938111211856	8.12009865028862	7.17032384354279	7.2224736741109	7.45587583781125	7.72780052815277	7.66725089668948
ENSJJAG00000010549	7.64413593044554	7.64770851873973	8.10488564111215	7.63292388955497	7.86914133417355	7.93042194685143	7.66504358393713	7.4697721126404	7.80280861404393	7.47126863488503	7.54230952252174	7.90353602196237	7.54331105491709	7.47039834024172	7.88507348325943	7.83836437643756	7.89153174075376	7.64031325525286	7.95128896872623	7.521622500369	7.88107405895612	7.93902038114238	7.5973857160275	7.39177806123778	8.02090231042145	7.68929620934229	7.76139155403367	7.9169670613734
ENSJJAG00000019377	12.2420517173058	12.2478798974477	12.1731292696131	12.3135520229198	12.382129639497	12.2317322582361	12.274352379582	12.2524490427648	12.3086485871074	12.0659678872488	12.2305304639924	12.1453480071423	12.0817127191606	12.2800952105776	12.1829321084797	12.2535950817132	12.1655574846695	12.0985940268303	12.2347762108397	12.2356636037873	12.2867776837062	12.0553448728095	12.2707013126444	12.3822926205802	12.372914323172	12.2108534937387	12.2376970894475	12.1907403582498
ENSJJAG00000020298	7.72813691308039	8.00914572839138	7.89239291392796	7.82832435845899	7.82536111524962	8.02419729070654	7.72514975332651	8.20422742824952	7.92931722905874	7.85672437212953	7.85527690669264	7.85930747753839	7.61055207452917	7.82651852245665	7.77033424355636	7.88736999946474	7.91035664539086	7.6164734997841	7.92566444621249	7.72699295814817	7.72806949952453	7.76032373148325	7.78795383010462	8.29062764652195	7.79777687971663	7.97595958575623	7.99261913764212	7.65585953431207
ENSJJAG00000009673	11.1570220052305	11.0011599253906	11.020927470183	10.9755774818259	10.9034589004871	11.014463368341	11.1929151019666	11.0085186779331	11.2370273633004	11.0982377920133	11.0862926882769	10.9971412424274	11.1008646136982	11.0614942586083	10.9903484751249	11.1495545123303	11.1119214779775	10.9861015154767	10.9729690279605	10.952062271321	10.9519484387604	10.9541796802956	11.0094131325962	10.9501447055896	11.0903140307894	10.9390802522078	11.1457724555921	11.1291312777544
ENSJJAG00000000584	9.46561987766533	9.40295862245135	9.52192116497342	9.43046117492845	9.47518395860429	9.36201901054037	9.37627824774366	9.63999569822982	9.2398724247171	9.58487962253831	9.44673111926044	9.53017789496999	9.46087869232726	9.46158807211709	9.37290322976397	9.38998922750342	9.35840156155306	9.34526745530366	9.54645682893604	9.23947458120131	9.61854319878674	9.40014768586074	9.52600191230983	9.49125911098863	9.42583405240844	9.50585380620691	9.59954127609718	9.52541509168404
ENSJJAG00000032101	9.33277281525972	9.42369227950812	9.40694729138977	9.54046544499121	9.43328307647034	9.70889901038695	9.42393053143291	9.4623430481028	9.34025908373114	9.25078299228851	9.43227497453926	9.49137659532575	9.34630582108362	9.48187044391756	9.58702215533178	9.38278826256568	9.32834762322924	9.34108285021616	9.27221385118665	9.49989467167656	9.48938231958326	9.54689202812585	9.28070306636696	9.3900573743244	9.40262337499162	9.39032623290865	9.43171751828556	9.38507822220615
ENSJJAG00000031767	7.57179081096668	7.7098819694606	7.62713078278651	7.80248738633336	7.56065608982228	7.71189772719735	7.67755508293826	7.7036678162496	7.69005339578483	7.58800726941325	7.57601997619352	7.63647760808487	7.57129303529122	7.68632506477913	7.49781599197474	7.76354615625181	7.58319513387704	7.66317958914192	7.70412488102242	7.58875645397013	7.57951553874234	7.66653457512879	7.75424099889963	7.66388458015739	7.75808024126776	7.81295908975722	7.72780052815277	7.52635864539847
ENSJJAG00000023578	8.16668400957252	8.20173970260682	8.27630081978896	8.20009741349483	7.91047943169861	8.22214454750654	8.16172076777869	8.26416032110738	8.0796490664695	8.13720924350022	8.21681136815014	8.11099613224166	7.82063922827375	8.10678696291775	7.98454901259199	8.23194326875504	7.98143792000967	8.29296536567983	7.95965053152157	8.05694516206601	8.14196478377984	8.33439106618108	8.06043378351916	8.16120257131016	7.86221271427739	8.40785385692636	8.28911970632253	8.08556452227981
ENSJJAG00000015244	8.22642656165124	8.34368131007454	8.46829990885843	8.21620651187133	8.37865277690328	8.24330986419134	8.44935677494784	8.24211424778718	8.23580973224167	8.19681355161376	8.27580409462132	8.33394470653929	8.18173463305773	8.38408146812674	8.24563082382035	8.29366139406293	8.30563658473942	8.11004814113474	8.24731288252978	8.31203463977406	8.26938745244784	8.34172313797958	8.36678415644779	8.21392598434941	8.04225339123063	8.31044857833665	8.1725015304986	8.33088960928704
ENSJJAG00000011823	7.68760755430626	7.79286651867675	7.59175348808001	7.59720083011306	7.60119003434808	7.60829562803291	7.17552384744154	7.39293024041502	7.55069729756152	7.77543509153362	7.42263776402999	7.52973479265189	7.52868342621346	7.61993584729108	7.65684062688137	7.59574746134649	7.58319513387704	7.55169172746113	7.64127120844347	7.48403184119661	7.67535848243877	7.69940684858279	7.62667817559869	7.5891975707261	7.56730066274262	7.56004247544292	7.64150059419514	7.59514012068573
ENSJJAG00000025323	8.05344710074007	7.75727906700452	7.97175502095975	7.85325562285828	7.91047943169861	7.97865163477287	7.79045741576764	8.08926057259092	7.92931722905874	7.92109538314183	7.81266927502664	7.87434229009695	7.79318089458251	7.8094380195515	7.63130876479462	7.78576744781946	7.88194162924824	7.96383311109229	7.80339223677661	7.80807716245655	8.0215781318595	7.89222568442129	8.01285501713136	7.99638702059615	7.92145415809553	7.94744880287362	7.8904558048185	7.81695273701307
ENSJJAG00000036364	7.57179081096668	7.51118071408603	7.35630397073401	7.50248995060605	7.70733686648167	7.73847838474014	7.652256812605	7.68885669813679	7.67617893898341	7.48991124021519	7.52452224009888	7.69752206499613	7.68146865642053	7.43682645761779	7.69313849429419	7.59574746134649	7.41650161595073	7.44270159093739	7.64127120844347	7.50322880352066	7.38559179403735	7.37617407617636	7.43787556783658	7.25914665249574	7.45497711627369	7.80422132012245	7.5392931403139	7.42698969568514
ENSJJAG00000013801	10.6200279401362	10.3217318044231	10.3984820212356	10.5146510107997	9.9175312298268	10.4355018820828	10.5604849501794	10.389748197423	10.4174722069478	10.6400500316087	10.2504193952249	10.3941355866248	10.3608526328608	10.3460207738371	10.5344754371611	10.1293466218507	10.1083568338226	9.96477435465359	10.2843593192534	10.1995730055012	9.88660943240889	10.1130985972896	10.2923481664551	9.99579698438358	10.34214299632	10.108494349134	10.6003423641849	10.3533920003625
ENSJJAG00000012198	8.90344806137296	9.59224409799595	9.39161625654346	9.09031429171668	9.40667280434414	8.62479909858646	9.86855909237375	9.33036758572835	9.14991447365655	8.8893388029257	8.83093968233002	9.39746173357392	9.24879767919698	8.74123155764844	8.77696458438016	9.49359984001745	9.61051268399915	9.12522014347894	9.14267731051945	9.12682786756127	9.00097915712661	9.14618544474529	9.01467827805648	8.98145947950421	9.56860169405627	9.4177342363281	8.49336230675544	9.09428286474553
ENSJJAG00000022870	9.51312799740604	9.44778896233056	9.38775583608615	9.41315571987021	9.33445956620016	9.43068284302218	9.7440209331819	9.04451424091389	9.59613585535538	9.44952883404515	9.38543952217234	9.46545642685382	9.47259270835159	9.42772386990036	9.74822100313174	9.25663758147761	9.17541688562254	9.38640480328318	9.39702006882521	9.3584560955212	9.13326993502112	9.12761342305568	9.39344853982223	9.34949943862778	9.51290132862327	9.47278448192891	9.36295948154145	9.40749198342071
ENSJJAG00000021454	10.5277808591353	10.3659652843129	10.5384091756896	10.628129446541	10.4583023581686	10.541199146613	10.7115497425261	10.3423907419416	10.4309499266718	10.6847611853553	10.3222197913502	10.0326948358576	10.5223116427287	10.3951890109067	10.3437574047807	10.6998468224453	10.6156448548184	10.6705879201309	10.413182095999	10.8577867366494	10.5407864358983	10.6287071324375	10.7460204714168	10.4122327741108	10.6449383558725	10.3101930655697	10.520007881364	10.2972384654258
ENSJJAG00000025316	8.09683916522122	8.20173970260682	8.21556670031417	8.02138526495735	7.9497143841037	8.25717001607763	8.21889076431617	8.18075726443705	8.26285474063573	8.39926631840637	8.40135484653307	8.25078829839846	8.2158914009437	8.44934167732912	8.12775502642707	8.19295188276439	8.23766149154088	8.08523076755513	7.92566444621249	8.17578108612003	8.19386430965406	8.20917894378456	8.11285416961875	8.34702458119328	8.14185041189488	8.38547351103834	8.23561521726827	8.11070307402081
ENSJJAG00000029903	9.06221127419304	9.13661211933669	9.42398715318497	9.05518013471194	9.4373304499094	9.09558492413573	9.25795778768115	9.54530489739712	9.42856404466802	9.32365552601566	8.7795973125737	9.07463935484701	9.12587807830102	9.06370125559003	9.3570320288654	9.00629936846668	9.27405357083632	9.19497385693374	9.1258904310467	8.9559639653422	9.12088794569462	9.05448717517607	9.36430655910568	8.98720578428172	9.02282922260473	9.06688334896863	9.13221041864886	9.17868993117028
ENSJJAG00000021589	8.59083614548563	8.46431629911254	8.65580665258346	8.48984057468093	8.7615300139559	8.59511329107561	8.43448182158656	8.41264647025687	8.6016778390801	8.67616418042161	8.52868690069258	8.48258357152192	8.64107956710439	8.57295944969725	8.61113653740857	8.80811698683563	8.73791197746335	8.58653622573491	8.50232901646875	8.58800315180458	8.50511521318757	8.59433119209785	8.58429702447963	8.57117805836808	8.53192406931788	8.62414692160001	8.68570431593655	8.54461766868582
ENSJJAG00000012285	7.69799345257323	7.49661744905046	7.61559598717152	7.60937439381081	7.68536895928694	7.60829562803291	7.6120548920295	7.59100043752343	7.64740457615781	7.57298307447796	7.67940185906977	7.57995175941649	7.59779231501261	7.67577678036246	7.68128506487023	7.70443237456124	7.61338099363159	7.49280559370469	7.48776028701205	7.61924867649266	7.56622200794859	7.64938111211856	7.39216455798579	7.61524655591144	7.68215157399301	7.58598393996852	7.57063764310561	7.66725089668948
ENSJJAG00000017672	10.7687000875278	10.5149926148989	10.5576746321163	10.7112901449172	10.5519416673864	10.7832805236879	10.4981388920465	10.7463885843445	10.5746288910122	10.4434855674682	10.5573864966327	10.5335144730008	10.3526359470686	10.7175749247785	10.6559022612656	10.671550649161	10.4286995579275	10.5196738787697	10.8522610087495	10.7679094088907	10.6724572941116	10.7456466724253	10.648133930558	10.5617484587501	10.6466797291423	10.5668257832007	10.6763795371257	10.5677421562302
ENSJJAG00000015935	9.39497842825081	9.09404811864203	9.35844071246315	9.20624140250458	9.25577114756712	9.10551363315222	8.82683814968481	9.09144889331296	8.93027547714466	9.15429434891849	9.69357157956356	9.4637105376285	9.15091443128715	9.33094020285953	9.19462701003009	9.21631190080045	8.77373682879221	9.29849359863433	9.25702460722138	9.19729499784647	9.34860584842632	8.90318226432542	9.3420235878939	9.07576525605933	8.86523579834403	9.29395405995877	9.290453066117	9.1171688490039
ENSJJAG00000011131	10.9664794158776	10.7737304569013	10.7726954781064	10.7746371347509	10.9480725298057	10.9927037395537	10.707119236774	10.7173202377932	10.8448239459756	10.8177447923649	11.0130040536367	10.943521157207	10.9378007554664	10.9147331127813	10.7477750443188	10.8570829543467	10.8881273083553	11.0645219773222	11.0254196942789	10.9300951991515	10.8736223807051	10.9146321852435	10.7614006573938	10.897564885185	10.8186074323407	11.0525961054709	10.9813631904605	10.8075241988833
ENSJJAG00000022291	11.8559643193346	11.6973194318033	11.6322949465851	11.6468864675913	11.7753864691374	11.732974630166	11.8319447863986	11.5879577803692	11.8021136479039	11.8111825726731	11.8781943109299	11.7989067978812	11.8486631621598	11.7049306313471	11.9948317728987	11.6864303361193	11.7794343463327	11.8472038294812	11.7538835630717	11.8016840940659	11.7392615670592	11.7524219143083	12.0495078110615	11.7622025626455	11.7539611302964	11.8504315102105	11.7712039802467	11.839118789195
ENSJJAG00000000310	7.95946171595945	8.43122154382793	8.16737452945302	8.26805301362437	8.20006905276107	8.41017611236291	8.5162048127251	8.38718306639776	8.50008639597779	8.19037406542244	8.418116468278	8.56431379034939	8.41778513245889	8.42371451083011	8.52506806977716	8.15229502385002	8.56864958720899	8.24110676005111	7.93429854489961	8.24302945718684	8.19945867347767	8.20917894378456	8.39989267954851	8.44232611479798	8.30869262905226	8.27580951510119	8.49811929540933	8.2270405758094
ENSJJAG00000016341	8.84769341089539	9.06486722269449	8.92955412898956	9.1648522232504	8.6157132909434	9.24892228804267	8.65957096726602	8.59203578293577	8.96305841924078	9.27383279227466	8.7795973125737	9.00958253336922	8.82481218848749	8.98054105834905	8.88038227503242	8.88132728834695	8.91080002136636	8.95637036191761	8.82180903702576	8.93858482889631	8.74031680537932	8.88518079222176	8.95884181711815	8.87323102379727	8.82916385718057	8.94744242842542	8.90903516760006	8.9125369456162
ENSJJAG00000023098	10.6928353675995	10.6208768213871	10.6314366895984	10.6036834010911	10.8397479044006	10.5956984210945	10.6277363994109	10.7842468269613	10.7418286120104	10.6324596885038	10.7192376056334	10.62291863381	10.6820416125883	10.5705402992562	10.7594781256085	10.6260572937755	10.6453607253664	10.7047639278362	10.6175898991458	10.7438261873223	10.7584844807921	10.5943716661973	10.9332920360314	10.7002988836811	10.7563375333419	10.6870260924285	10.667209113965	10.8266508142418
ENSJJAG00000016693	9.20789336370159	9.16877348640645	9.31628207373959	9.20850268025128	9.05853205227614	9.12189295185651	8.63897097795356	9.15709851085935	9.06323279459517	9.19267100470217	9.3904475848163	9.18055885330844	9.17304032510811	9.19510292438985	9.33170225232386	9.23797328066586	9.2661115720338	8.97319198602003	9.17831849945168	9.15960149984677	9.11839720972815	9.33790770469317	9.25161616877308	8.8542356581559	8.79199012631056	9.3683894947973	9.25775430884773	9.13469191677457
ENSJJAG00000021967	7.48708126673569	7.41493140638426	7.48285277537763	7.53152619436504	7.39103359328169	7.43388262077538	7.59796531334255	7.6580836035883	7.56812766212234	7.58800726941325	7.42263776402999	7.5024618251283	7.59779231501261	7.43682645761779	7.42286824959503	7.4962678466699	7.41650161595073	7.57859919714249	7.46920728619106	7.31189427253315	7.4251300636095	7.43582064366367	7.53325019347226	7.2206016367023	7.45497711627369	7.48824975742118	7.35991544677587	7.44533502711521
ENSJJAG00000037424	8.18884435737826	8.18044118152356	8.16737452945302	8.22151690153592	8.26140914771446	8.13245975126625	8.31850116641331	8.04438442453568	8.17204979520616	8.25291090830622	8.18241806805812	8.09408015623019	8.10944938139093	8.07648681874463	8.0226397268464	8.36305571365694	8.2814512713401	8.2569512656922	8.35039038742716	8.15464322945131	8.1300276956896	8.11259807065928	8.36116284760005	8.04574062784576	8.22021065373691	8.14101975042756	8.08352177176486	8.23249985757236
ENSJJAG00000035438	8.18335280824113	8.15865162491332	8.08707085149551	7.91590040308819	8.20006905276107	8.17836728556823	7.40639167958685	8.25686625996937	8.05498442005911	8.13720924350022	7.86554806858246	7.99151460478419	7.82955808575802	8.11272605563932	7.95275678172329	8.35181046447352	8.02290610818035	8.13420211434557	7.99226139918088	8.06485194872931	8.11182475008392	7.80255343395191	7.94489612448579	7.98173577344601	8.01366450252275	8.2241331972391	8.16595363276486	7.90119867514528
ENSJJAG00000015810	7.41962277186871	7.46591805685614	7.4338577319668	7.38076776727486	7.46745729857977	7.53878069831288	7.26813672565642	7.36307177727089	7.37831844571666	7.47126863488503	7.5060176311299	7.37025113113844	7.36703952256204	7.3999762719503	7.40158518498303	7.36584481893406	7.45962469481769	7.52319589158608	7.46920728619106	7.48403184119661	7.4251300636095	7.43582064366367	7.36680195918936	7.53270739398309	7.26143737450189	7.47238104344759	7.44992790455891	7.54091674708597
ENSJJAG00000000347	9.32452991513066	8.9517408544963	9.29572490539024	9.17648199285658	9.16959232298783	9.23407747793933	9.21690247243854	9.16046300601694	9.3048827039706	9.25851126172295	8.92040272260345	9.56951380944423	9.13092433431196	8.99920518074795	9.50377520477071	8.97373562999868	9.12905975246316	8.94502903082499	9.01106833990662	9.30689362686029	9.19815951788229	9.45670472118909	8.99851115105745	9.0322578286099	9.09749231718439	9.50585380620691	9.59558944522882	9.47256639518084
ENSJJAG00000024375	7.97355706756969	7.59012839104954	7.70190272814642	7.93813161565605	7.74907225163135	8.20777329235323	8.0504294974042	7.4697721126404	7.94849494000686	7.86626504149123	7.98787495635082	8.02297521576973	8.10316018514072	7.9576628988065	8.16023042393573	8.01004487956066	7.83203729821608	8.06615262814746	7.67978149906336	7.86065376900124	7.87293076897265	7.90419264166172	7.86075101280002	7.78986735369726	8.14811576877963	7.99670723338194	8.01626804983671	7.99140848037289
ENSJJAG00000020556	9.92269008743541	9.81984363557332	9.95976455870842	9.80237990607947	9.77535661624396	9.97854510921354	9.69197036961776	9.63764819098118	9.98587581035234	10.0180094990044	9.89575024207659	9.82513581310153	9.95675802732798	9.8872595015282	9.92444856790421	10.020396388161	9.85098818962745	9.84572577373821	9.88278784989187	9.95930562468339	9.78888389012316	9.95421758564835	9.9841510492597	9.9574603318801	9.67010119780379	9.79278046850455	9.92319063896688	9.82052151031957
ENSJJAG00000000856	12.1492147701356	11.9063081628157	11.877871572781	12.0415658251611	11.9995340123523	11.94814487018	11.9567631925611	11.9741501504307	12.1122683442972	12.0778221285541	11.9895444735512	12.0403786192271	12.0970219737238	11.9707200802165	12.146973084986	12.0398379867079	11.9234555330544	12.0884518807238	11.9375672528068	12.0042528426684	11.8903248674948	11.9367716709812	12.022860813553	12.0097244566389	11.9352748886259	12.0183824059519	12.0300366684156	12.1336712663638
ENSJJAG00000011349	9.0289057595932	9.1202262512972	9.06273912656381	9.12209837777366	9.0666001365123	9.11863372066297	8.76496004329177	9.00340167238936	9.12799605247116	8.8893388029257	9.02055934887835	9.14990690725829	8.88439706030161	9.00712027844721	8.89353352787125	8.95378446592197	9.2473914861062	9.06966758574832	8.97987583662774	9.10245839480649	8.95646315692229	9.24212635970205	9.07123079715263	9.05419723968934	9.06759942675814	8.91643310789458	8.95822776364458	8.90659660671282
ENSJJAG00000018559	7.8529945297999	7.98263378716452	7.94380992925097	7.90071839766673	7.93425437601394	7.90000471048585	7.66504358393713	8.00672635391094	7.7911911905625	7.90325332155135	7.91489133430123	7.99151460478419	7.86416657714755	8.11272605563932	8.03740710438775	7.90610714744483	8.03096004360922	7.94918396091487	7.99226139918088	7.66201280639028	8.03505783898047	8.13994868639579	8.06811508247201	8.05256406446592	7.95337389409401	7.84686763045555	7.83378000717842	7.77077166474864
ENSJJAG00000020024	13.0031268921731	12.9833515484233	13.0472757285728	13.0275184481461	13.0888432071469	13.0876563032432	12.7124221488693	12.9261348532556	12.9886271195579	13.0318325611709	13.1333699411914	13.0196803566054	12.7919022141872	13.1291006128708	12.8085791367939	13.1440241220293	12.9539024274847	13.2226607230143	13.1160066189739	13.1388697861857	13.1247660476435	13.0967841848436	12.9471617428152	13.1114435220715	12.9947618217956	12.9883419835516	12.8464505078301	13.0402065206079
ENSJJAG00000000315	8.76380486579395	8.40140193493757	8.28607009152691	7.95975530721724	8.2933234295945	8.29762533047408	8.23114506289168	8.34779159597282	8.2761046280518	8.56896762280431	8.24346914884934	8.01053213133702	8.7587656863877	8.36140138334637	8.19161377041808	7.95975122469102	8.28755235435119	8.60559677662068	8.2652447132489	8.6911857753969	8.64532712356349	8.69941280056031	8.67265156307462	9.72856589095106	8.28729858166614	8.17514721549006	8.25975272449436	8.75800536776899
ENSJJAG00000034099	8.60933930313374	8.76944228243149	9.06273912656381	8.68789244284829	8.67991420189163	8.97730037311217	8.75746661011696	8.71848174203854	8.70832977596054	8.84035730546555	9.0072098025497	8.92522785609687	8.83759990957302	8.8740512341311	8.82632168859078	8.76978748867062	8.85340561850089	8.67527570596952	8.87792023674282	8.87023401171117	8.78020629083254	8.82953874543679	8.80908571263907	8.69413018105233	8.77470735156054	8.69138050557185	8.8716786161383	8.72041828931659
ENSJJAG00000009984	8.86557482561297	8.45202424088024	8.74242543121999	8.80544384752979	8.66139737298048	8.90215229431572	8.60949940978063	8.85857264119067	8.68143521955717	8.64293376213864	8.64292339709601	8.69932757606143	8.51002441280992	8.75098832629747	8.52058657210348	8.34614175617582	8.66284040360696	8.53943859235545	8.80736821350538	8.75794876510285	8.52566500847613	8.42590863005483	9.14874223406654	8.70139924145564	8.5863818285962	8.70505494635067	8.43962106898368	8.69586334012032
ENSJJAG00000036380	8.42632985362027	9.16194867865511	9.14900740167065	8.72837993007885	8.32932186198495	8.92517644408032	9.11104952102068	8.44364278392993	8.81426664468075	8.88245984096994	8.50846809593347	9.18055885330844	8.87209125678767	8.92563166981862	8.48406569556186	8.4894337373346	8.31751560436481	8.31792131070975	8.38256420665143	8.1108622874243	8.36351065764689	8.93841919510421	8.96554101455387	8.31665016832872	8.61465616779333	9.09444790221172	8.43460069371362	9.364370005639
ENSJJAG00000031126	8.12071835027669	8.17504095772589	8.59911488924445	8.02796068418495	8.12208716441691	8.14027048265626	8.09379457011636	8.58129462713556	8.32114753801649	8.54166771963022	7.87567849221819	8.24110555787416	7.90526783381963	8.3659769661023	8.166591395368	8.16604372897869	8.16459501822255	8.09149992630097	8.02363672379759	8.08045492576855	8.24839862016663	8.63416411330402	7.78795383010462	8.32177554142737	7.96115788405912	8.02359046902876	7.89949681513411	7.96978882167217
ENSJJAG00000020664	8.80492192995654	8.68538404722172	8.65234379471451	8.51408834214531	9.05583130991646	8.57997583569119	8.93218280207818	8.66953991728377	8.80203667641276	8.66381369913532	8.90593575795568	8.64051682099842	8.86589187208216	8.64251168149924	8.78771222392596	8.79674548428842	8.59178909073895	8.72065918131557	9.01414560943026	9.05547908821553	8.8865654703513	8.77123044452964	8.79381932914656	8.74409875059229	8.90341460069306	8.72192796982772	8.74841092820294	8.992859390092
ENSJJAG00000015089	9.45253754259544	9.39342687556277	9.24933837876163	9.40539198585587	9.4373304499094	9.27522715599452	9.26551464323728	9.13672578216037	9.43608257943352	9.43386541904568	9.4127543159978	9.41024921327268	9.50523957430834	9.42772386990036	9.44100609549124	9.55001971248036	9.43069706807683	9.37623900393231	9.41069524351804	9.40076467219591	9.41389287797052	9.44793174285065	9.51945643999578	9.50676721558777	9.41111028707605	9.300319356022	9.66126041011404	9.51985067492585
ENSJJAG00000000446	9.12150658681947	9.09404811864203	9.24072572782617	9.07537487561465	9.24413613627063	9.17607762618542	8.93543597763967	8.95696947707391	9.10569866145295	9.20610707612566	9.05333101496473	9.14101432275521	8.97583818601556	9.10332905795034	9.0297139019065	9.04429956834003	9.12017957941653	9.07481848842485	9.11457653888186	9.16254016647816	9.24874162317448	9.14618544474529	8.83905381467094	9.27825804098575	9.07582152274441	9.08698895844116	9.04519272535334	9.23742929626381
ENSJJAG00000011425	7.79341487725667	7.89744540193899	7.93666847321383	8.06010220718178	7.93425437601394	8.06742366538825	8.20647914469866	7.6580836035883	8.13467669246372	7.86626504149123	8.14672714749014	7.88174727116838	7.86416657714755	7.99916477829306	8.10091895965255	8.17284305654951	8.03096004360922	8.05970013672476	7.86235144308406	8.15464322945131	8.04832873218652	7.73059585138694	7.97957971476514	7.87088734738956	7.99156896761181	8.02359046902876	8.16595363276486	8.00551358521153
ENSJJAG00000023820	7.69799345257323	7.6691692886596	7.97175502095975	7.90834679648881	7.72854830042122	7.94030342745762	7.88720119297092	7.92584918453654	7.8687627586197	7.82732829478892	7.83429003460308	7.7258596142175	7.84706866757775	7.80073873187803	7.83948478036965	7.92439843330766	7.76712006137539	7.82947318817931	8.17858197994421	7.92849395182595	7.87293076897265	7.76032373148325	7.85079424840898	7.81791417901321	7.79777687971663	7.94016005467263	7.84353589759342	7.71074317646448
ENSJJAG00000021488	9.30369531463199	9.35460365361462	9.23856369636039	9.38775688200253	9.12682247751494	9.16353078457802	8.85142743735826	9.09851918873653	9.11210885781403	9.19806206636197	9.39294458581752	9.4211134244945	9.52408101590364	9.35328759922905	9.43671540989344	9.37796592669635	9.22840041156496	9.45162707865263	9.01106833990662	9.35084830789668	9.20982856248017	9.24896036865566	9.38138337579243	9.24349131885425	9.19323458969955	9.35626994122905	9.27546217859491	9.35599568292058
ENSJJAG00000006073	7.65531364634973	7.72926644478518	7.59175348808001	7.53152619436504	7.74907225163135	7.59178838047233	7.40639167958685	7.64206175251969	7.64740457615781	7.63065310152719	7.92438950501685	7.69752206499613	7.55750239315359	7.61993584729108	7.59063323429993	7.76354615625181	7.87222752827161	7.66317958914192	7.57043505527876	7.71453794097462	7.61745374180575	7.69940684858279	7.45878361820416	7.80869058163287	7.64645463823592	7.76811301027688	7.61427463836674	7.67842396428177
ENSJJAG00000023804	8.94019666036221	8.70531864480114	8.96218375210715	8.84822528824948	8.78529873863902	8.73648578416215	8.67175796118617	8.6645314002164	8.74326202307967	8.84392166092318	8.97664685038506	8.77043999023129	8.89354643983272	8.94512555591527	8.90330585829121	8.81563908398297	8.88958903611316	8.82551217454284	9.14822480990552	8.80177343775472	8.89254315132724	9.02645455182146	9.0369708420598	8.80872987776826	8.59858524159597	8.86692963808654	8.82242896237331	8.73765066285401
ENSJJAG00000009349	7.88495801773437	7.52528442250442	7.79507752163092	7.57196309750359	7.66256307354757	7.83523274878736	7.56858538895345	7.57281891182901	7.66197061336459	7.83726081222385	7.73111346589496	7.75297896423212	7.61055207452917	7.72677588933178	7.56163716003348	7.77474889020107	7.59850523623186	7.52319589158608	7.80339223677661	7.70182845401817	7.82207799952264	7.81607017401831	7.53325019347226	7.68673803626939	7.70480686362021	7.73968815828612	7.66746617487936	7.62024353338373
ENSJJAG00000023614	9.43932653525918	9.06486722269449	8.89604586528193	8.94353251195351	8.66512432764512	8.72309173101386	9.06497861343776	8.83704593764822	9.54178349873983	9.0287291310611	8.99371770368029	9.08633086483779	8.9026285420376	9.58574566216044	8.79836485170821	9.2217609668518	9.25008217820016	9.03831759295037	9.54029255251294	9.0618436527236	8.78672743316822	8.63974356504848	9.14874223406654	8.90425263150041	9.20317407008307	8.72861038117676	9.44947154241012	9.0066768836012
ENSJJAG00000018726	9.02370345337027	8.86253127687046	8.82316577050818	8.7116786070275	8.70894552011949	8.96262811462613	8.34601630835592	9.2637791793975	8.91915340054725	8.77056701822808	9.0072098025497	8.45920084506069	8.62976925340861	9.12269330006275	8.71036786712305	8.52368087765443	8.83862788281837	8.66095056031042	8.9150625468393	8.78602125321289	8.91324029400009	8.62855756129279	8.54694819469212	8.63429104245781	8.95856400930742	8.82152908404668	9.06011287154916	8.88254580465675
ENSJJAG00000013898	8.43924091897333	8.13634075949159	8.25144956423799	8.24764221630572	8.08373454436014	8.29099535450153	7.79045741576764	7.85921279572401	8.08771962235369	8.07346979805372	7.99655283017446	8.50924716662547	8.31172780176864	7.96472810402872	8.1211200191106	8.21264484501682	8.23124360117409	8.29800606253769	8.20414687153386	8.41027015448521	8.1300276956896	8.46562717563101	7.93598572998266	7.90420258796296	8.28187822099019	8.2241331972391	8.33991576139032	8.21602899017244
ENSJJAG00000021487	9.09466942303729	9.0697771768616	9.08485577351523	8.96830444437513	9.12682247751494	9.16667888641337	8.9515757701463	8.86707845555549	9.14680593794703	8.7930443039443	9.09784049528664	9.333544191007	9.22324862568849	9.30820961276365	9.16592885195181	9.04429956834003	8.9789993044599	9.2181842897611	9.18371589571826	9.18292656863383	8.93647891883936	8.90764197931356	8.99851115105745	9.26446150093263	8.83580213238456	9.35829755018937	9.15720781365279	8.96759927079562
ENSJJAG00000037352	9.28039128371905	8.94904787867292	9.11137876413733	9.28101480390061	9.21099742160037	9.32073285219263	8.92892110520483	9.27613885851632	9.27136517774735	9.10899518520149	9.25920411632204	9.28049686637987	9.30507999976408	9.192829100551	8.96347336020332	9.48247431542875	9.08708422278027	9.45355480299477	9.16745596496084	9.54904777201505	9.08301047904788	9.27260315289373	9.3494928375485	9.25051866153273	9.07034600771626	9.08948009839846	9.16269782466292	9.09684598105761
ENSJJAG00000012713	8.06606460164925	8.25301165197283	8.04405207346408	8.07263303343338	7.97235904774533	8.36784325710755	8.17472651901301	7.9970434157573	8.26285474063573	8.0660983665441	7.90527532434384	8.02297521576973	7.9132280118754	8.08262987333392	8.16023042393573	8.26328292411468	8.27531274767885	8.13420211434557	8.99868377376351	7.90971776631541	8.07427689139349	8.00442799575414	8.06043378351916	8.05256406446592	7.90499292723041	8.24513089006707	7.98458444231926	7.93242160341771
ENSJJAG00000012317	9.56767224460934	9.25863071317876	9.33853215538537	9.35379605095392	9.54970352445727	9.35930616992796	9.46563027746966	9.47034120300541	9.51376754601445	9.35506274380958	9.34726667127049	9.27043495707517	9.41703130219567	9.36930738965079	9.3638571623162	9.56481633530218	9.49258684468424	9.53394014873359	9.24936363314024	9.56432044697721	9.32113976975131	9.10496799944245	9.41015868688989	9.43552944313769	9.24219229066319	9.32755353192922	9.47567017343268	9.30460891267749
ENSJJAG00000000204	8.66662473731654	8.87117371374359	8.59547694602051	8.67754904273426	8.63878101432634	8.90987460523809	8.73086284162807	8.43135162668018	8.57712610194054	8.87554225875949	8.89863843544987	8.6800511376565	8.68524984419342	8.74449269554038	8.86708907059343	8.6072122708635	8.88243699481594	8.83489065345019	8.72469076228485	8.87392728316105	8.81564426449701	8.83427349621974	8.57043556329663	8.78869272532778	8.5863818285962	8.83989234801767	8.64890358369718	8.76471391211341
ENSJJAG00000002823	8.46042137587466	8.33450968734553	8.4642081800401	8.58756790725331	8.77177428762299	8.68661414110196	8.32406361981093	8.41264647025687	8.51067135245744	8.37805825045547	8.53866017449071	8.47095490818047	8.57148164163807	8.3705325528221	8.20995745793885	8.43335397978818	8.3860438239503	8.53943859235545	8.61033686866934	8.52527552246756	8.6526340252526	8.60585400208933	8.41606554498528	8.43775869489238	8.44255291882632	8.40341550437412	8.36708554199907	8.56862051788905
ENSJJAG00000005362	9.88898180433952	9.78156010975558	9.72769550650993	9.6680930997228	9.71740894566629	9.79624069673032	9.16369879006701	9.48882078863726	9.72727046332323	9.71346765680224	9.78627324600328	9.66314551627901	9.6576222519309	9.57724499294298	9.46856624359465	9.56481633530218	9.68640153398244	9.91342522494508	9.93629401789216	9.80807335669492	9.69507580304889	9.76556874453426	9.42431733597576	9.69036772889465	9.69090326131855	9.6189622202806	9.81623562383136	9.65926992869999
ENSJJAG00000008116	7.55868672878981	7.93406124328861	7.78633073259838	7.71846945878809	7.68536895928694	7.80053590652818	7.71359210394478	7.59100043752343	7.76734332697478	7.68284832461106	7.69274575123482	7.77045010223166	7.75475984344513	7.80073873187803	7.59063323429993	7.67912119991306	7.72005308935411	7.87152962211237	7.80339223677661	7.521622500369	7.81324068017822	7.84235067229313	7.77690393808816	7.73000699246907	7.50661855396114	7.58598393996852	7.72780052815277	7.76114479890555
ENSJJAG00000000974	8.35004132025927	8.41000736643253	8.40089289829637	8.38254192073552	8.2933234295945	8.29099535450153	8.42444956871652	8.32067278531704	8.46221459345043	8.42005760266807	8.49821852467583	8.40258811794156	8.46268603190123	8.41503411678195	8.20995745793885	8.46430123766351	8.19850047390957	8.44754484156303	8.41378150109194	8.33006175293013	8.34921255514058	8.36341218877508	8.33836795851086	8.45140331691099	8.41901301843601	8.44698970364195	8.30062947607236	8.41610762253338
ENSJJAG00000037559	10.1302439697486	10.0653067927313	10.1149010938005	10.0795433534736	10.1870289176723	10.1428044051815	10.1737408678764	10.1946933276588	10.1304135969915	10.1104547578142	10.1971945574786	10.1949690181125	10.1479074773525	10.0954469629319	10.2856815133426	10.3026925389812	10.0925021804162	10.2429675509032	9.87957527468847	10.0120293634581	10.1454802354341	10.2944904549088	9.73352288730262	10.0357354960196	9.92017789922996	10.0692614522482	10.1070334490502	10.0858838937824
ENSJJAG00000036935	9.72392263256903	9.63290201616079	9.78658636449587	9.86352607684422	9.68749203892213	9.76840766246988	9.87498170650133	9.6282175764872	9.74729375988314	9.71712640297189	9.83038543519929	9.77739860983337	9.91094513513554	9.73490849784018	9.83272481308379	9.77123235447988	9.79469309954814	9.81059326348981	9.70496463499884	9.75815235586256	9.89922671734031	9.8835173766589	9.63671684177156	9.67512608137772	9.65958040010163	9.87833527370882	9.7293154333731	9.57270562352898
ENSJJAG00000010023	8.58709920593996	8.62345258541489	8.69991275646141	8.68100700321909	8.67991420189163	8.55947287413617	8.56603425951619	8.58129462713556	8.6016778390801	8.57345399960848	8.64744437192477	8.74924337238671	8.5794277820042	8.62100031575287	8.67952323608196	8.77367582344957	8.61894999704692	8.57105435791295	8.69713347470741	8.7166649552342	8.6884960570818	8.69941280056031	8.68954232392009	8.59127833186608	8.66538952702982	8.54495160089883	8.67356592459158	8.67800491871448
ENSJJAG00000024845	8.34537569421435	8.20699087942862	8.19444852417028	8.18371230515263	8.24505874264277	8.22214454750654	8.388573712893	8.14852720918262	8.20799381997459	8.26495149296082	8.02205820622189	8.26987305204801	8.24345897049323	8.38855918318943	8.25723825507276	8.30555985724001	8.3350786119765	8.19754948795267	8.3878315989543	8.40473983484951	8.35876646912031	8.24199789921878	8.18957544791797	8.20820979279961	8.25989739195626	8.20267069769952	8.28331502253407	8.25934836084012
ENSJJAG00000015813	11.6268379294003	11.5876782852086	11.2803440823699	11.5291577578593	11.8383835401071	11.4402869866655	11.3714925470132	11.2652547686838	11.6938387532898	11.6745106104066	11.6784267428856	11.3337910008134	11.5978362260477	11.6322271137767	11.4859526986213	11.611819894338	11.688676895298	11.6417044017856	11.3216098054481	11.6693798839378	11.5298377537391	11.3726806562589	11.5168912979936	11.6437121843356	11.4330236261897	11.5944177141057	11.4495017348187	11.3752550185292
ENSJJAG00000023787	7.50234014274203	7.93406124328861	7.67102494349466	7.92338117397925	7.66256307354757	7.68412549125479	8.09379457011636	7.71812959731408	8.05498442005911	7.78613205789622	8.02205820622189	7.76177233913433	7.92110714749617	7.63155664125548	7.80081933729291	7.75215040086973	7.3928703694529	8.19754948795267	9.35039631901983	8.08815433401413	7.95807908575706	7.68319721455764	7.71869392572475	7.73000699246907	8.09674908040292	7.83011497408145	8.27160360877451	7.94757865283447
ENSJJAG00000012880	9.71000918900196	9.88672448293643	9.81511437053762	9.73382271145459	9.84302530501608	9.87280635274938	9.99903279571743	9.56030908056775	9.78067869494357	9.54401899121365	9.57466327935659	9.66163649334954	9.48805448251671	9.85699044043824	9.76520362377575	9.90386364682166	9.66288872704144	9.63025785045865	9.78645615231874	9.62996654235497	9.84515464711051	9.52212967034332	9.82220452817561	9.79413256673702	9.70459790702861	9.81756316012532	9.59162610284431	10.0305564578134
ENSJJAG00000018391	7.86111577331767	7.81838865629509	8.2811973834428	7.67724468603855	7.67407643300544	7.71189772719735	7.42796153423589	7.83560709998636	7.58496825922522	7.67023469943095	7.42263776402999	7.82030473077221	7.7243925858953	8.03223384502032	7.93637718816124	7.89679615424548	7.7783765183595	7.6518610523621	7.80339223677661	7.58875645397013	7.96538186651798	8.09389514485165	8.49843922904077	8.20820979279961	7.80734941394709	7.7587744307931	7.83378000717842	7.77077166474864
ENSJJAG00000019244	9.17124061977582	9.0795408497363	8.96486483479917	9.18110489589968	9.02018968207543	9.19774728399185	9.17720508912436	9.10905215888169	9.18362513350951	9.03485120358992	9.24811878464113	9.23770933743448	9.2441892934068	9.13464977149092	9.01199029898514	9.02227146883187	8.9723443095323	9.10529620312529	9.04751144889881	9.05547908821553	9.21678023179533	9.14618544474529	9.254287189496	9.23169471963522	9.18321866229241	9.07446004119047	9.09522560499988	9.22124685762181
ENSJJAG00000012952	11.7860902949895	11.7845200914484	11.7224661665136	11.7619381649066	11.7680411819842	11.746005274643	11.5861305235186	11.8062388450402	11.5613427926924	11.7470931799829	11.7718836433901	11.744366845978	11.7073095124304	11.8119334163612	11.8664581561297	11.889925277971	11.8488081748004	11.7886871267085	11.6832824912409	11.8408967874916	11.9307729925698	11.8218238845377	11.8529685908913	11.8556442178445	11.7967068586782	11.8340812852735	11.6688666702976	11.9444788055355
ENSJJAG00000034884	7.54522218564158	7.60214872053623	7.3972866192442	7.54538589441518	7.48442527833926	7.6549973429816	7.04882009535702	7.04882009535702	7.58496825922522	7.30414390040906	7.2361206657181	7.52973479265189	7.36703952256204	7.45396936707742	7.44297968603929	7.39113176160777	7.51673977070652	7.36338213298242	7.33279022381653	7.42035132315195	7.36393016178559	7.48726510230443	7.39216455798579	7.3460045354517	7.50661855396114	7.33712768265868	7.38473357197878	7.40768536824665
ENSJJAG00000018171	8.20513147466542	8.07805310171584	8.60995971730017	8.1210597641863	8.26679969238663	8.35542729922713	8.05780749821076	8.29985041414857	8.52636146919005	8.49942481870586	8.11715064195464	8.22144738725107	8.34666200839472	8.27034812841551	8.166591395368	8.44376860699017	8.05467767134062	8.46911657837678	7.82359220862456	8.19645525397081	8.1056750319427	8.04533761422045	8.36678415644779	8.16120257131016	8.27094851571394	8.32493837473406	8.24775809423099	8.12910803195494
ENSJJAG00000016212	7.45479226108103	7.60214872053623	7.3972866192442	7.38076776727486	7.5880326024528	7.49984837133802	7.40639167958685	7.44585273580137	7.69005339578483	7.69520053987142	7.55945452128495	7.59175134594331	7.57129303529122	7.3999762719503	7.46209064639413	7.65268060775077	7.51673977070652	7.52319589158608	7.48776028701205	7.61924867649266	7.53850629972909	7.5544514829785	7.53325019347226	7.73000699246907	7.5225460379325	7.62260602893677	7.58559611910034	7.5687660589053
ENSJJAG00000019254	8.83562556091067	8.96777811901146	9.19679119298459	9.30222127357018	8.96331687465959	8.92517644408032	9.30266174220648	9.3710624893977	8.86199273452553	9.1899670819519	9.10407458280685	9.11396305264872	8.86589187208216	9.18140001415872	8.8018949459111	8.80054787908563	9.17825988645173	8.83489065345019	8.86759332807893	8.67388746177703	8.7504146402148	8.81522290544391	9.13711685222196	8.8153358647815	9.12670474726905	9.09939654164698	8.65718258882669	8.84868962586116
ENSJJAG00000018007	8.30240209060655	8.17504095772589	7.68149577529528	7.84504048488546	8.13451881285494	8.66322638353838	7.8404536588543	7.64206175251969	7.58496825922522	7.75351303047113	7.60761692915756	8.23132608584599	7.73467566901113	7.93608583946004	8.81591325427585	8.25086669978202	7.72005308935411	7.94918396091487	7.8991723048045	8.41577185469888	8.77364959897985	7.80255343395191	8.77835735250283	8.01789166711196	8.14185041189488	8.25031063958292	7.92599847830595	8.14117528208574
ENSJJAG00000006575	9.75284081647665	9.96697626014884	9.76625982484512	9.70447742696682	9.84302530501608	9.56995671458536	10.0634600534275	9.7438472744234	9.97242408676314	9.80728073402542	9.98594343252782	9.75783130193621	9.98112555123687	9.83878828967781	9.97902608404304	9.87900343729289	9.76382576686759	9.90652535304149	9.74631372729133	9.96742338844385	9.97129103191099	9.78403059864222	9.94620100778933	9.99849539792577	9.77918555246749	9.74944841210498	9.82463386506455	9.87177587769612
ENSJJAG00000020007	8.74434187658832	8.81236904183246	8.75202361084116	8.88081888014484	8.81846098342254	8.80129174185365	8.92565083650882	8.6645314002164	8.87363886197522	8.76298015013385	9.07577939243371	8.8766905799921	9.05306651383571	8.94788568734019	8.66379104536295	8.94706278105189	8.76191406005688	8.98428242728785	8.58428841042858	8.93858482889631	8.77693241651013	8.67806600216787	8.79765403882141	8.95820769924249	8.93740622878027	8.98312438785354	9.18442848718782	8.95047217025946
ENSJJAG00000018467	7.88495801773437	7.91230000013615	7.82900013896431	7.7084209319655	7.81627536182823	7.69816999201325	7.87808447200771	7.39293024041502	7.76734332697478	7.87568424803321	7.75545560058927	7.85930747753839	7.57129303529122	7.93608583946004	7.79080870851282	7.70443237456124	7.74401535690949	7.6742813433959	7.83347932227222	7.67558361760226	7.81324068017822	7.66653457512879	7.64075381124761	7.79934321047712	7.62134731913257	7.72992894882056	7.65463059406555	7.73138388638236
ENSJJAG00000010725	8.3684966977478	8.27279194082952	8.40955461161067	8.28805279570207	8.34436955129965	8.33651991216278	8.16824617812103	8.39360663398778	8.53154268074509	8.29443034291153	8.19632429774381	8.38584483920521	8.3368016148294	8.35680558555036	8.47941414150305	8.14534371888487	8.32925769570635	8.25169806993035	8.39307276749874	8.1896137779432	8.47993952583451	8.42590863005483	8.21599239543278	8.2639133003317	8.42849109356646	8.30557239280287	8.14603003107977	8.40237608927604
ENSJJAG00000011228	9.67857569089154	10.023664958106	9.87452604081263	9.77595791274118	9.95679811044054	10.1180337029756	9.97389831911087	9.96258442471006	10.1558366565626	9.8999331740745	10.2274658103169	9.97011416177248	10.07329555664	9.94849363452106	9.68707293943807	9.96019726775405	10.2680443777764	9.92848540576136	10.0771384760377	9.92635270539027	10.1218840399965	9.97634274323999	9.99657483911711	9.98495082098759	10.1543763164537	9.93655535118016	10.009366793571	10.1115386465058
ENSJJAG00000012656	9.1118123004281	9.00956938215347	8.99659912401311	8.81782150629689	9.66888271227342	9.00614110629227	8.9515757701463	9.05549952367952	8.99149552102499	8.8927639535395	9.0072098025497	8.79715407273958	8.82481218848749	8.85339444792606	9.1632882084249	9.11411030432336	9.31817637632193	9.06708432649855	9.20773098588322	8.91740488287003	9.21908925804666	8.66724486635634	9.01788704130635	9.19321412961999	9.1655029162774	9.20600143136086	9.03917534912283	9.21658629235795
ENSJJAG00000012242	7.59702042428215	7.65853888738321	7.55378036344353	7.62127653904673	7.5463785084081	7.68412549125479	8.1215742438585	7.68885669813679	7.8365434638109	7.58800726941325	7.55945452128495	7.61457903987451	7.67024320313745	7.69669079130508	7.89386562173761	7.74055203910723	7.6951374782416	7.64031325525286	7.75011687748708	7.71453794097462	7.62952296652409	7.69940684858279	7.87057483939351	7.61524655591144	7.55284147834561	7.56004247544292	7.69232433099676	7.76114479890555
ENSJJAG00000014395	9.34707575512701	9.30032509519896	9.37415568599685	9.34159982727145	9.48301914255319	9.28675151467835	9.39463251301463	9.19690813093921	9.46818479415048	9.34547789832998	9.32645046089649	9.31999416486213	9.28956174956356	9.27443294327818	9.36838787903863	9.45766969759278	9.24469526433705	9.47836687202125	9.26210721111796	9.41538258904695	9.32540253353928	9.2179226105276	9.31427073923326	9.32984723830482	9.49910563411931	9.33788086662593	9.38164402762037	9.40749198342071
ENSJJAG00000013481	10.4793084041709	10.4883261255986	10.2063390606952	10.3555329721751	10.3296993935449	10.1565481683751	10.2157880665134	10.4114970722453	10.2224075776474	10.5196485811501	10.6821966561024	10.3198799557002	10.3203372117693	10.1960774508706	10.117980023416	10.277760686759	10.3476338592592	10.1749979319667	10.3375378128098	10.254710180553	10.3887710543589	10.3398804759804	10.4134840399111	10.074564246179	10.0771158183186	10.4640385261001	10.435935412335	10.3493081705264
ENSJJAG00000016418	10.1012420580955	9.98943397194834	10.0591671156395	10.0285943103489	10.4279722703986	10.2856822651513	10.4253716541899	10.2889845192474	9.82835122846101	9.94713481122959	9.86080131470167	9.9916842607931	10.0720386948659	9.84160424772622	10.1374891319843	10.2446759485374	10.142338814022	10.1095662069139	10.2963511152837	10.2730538363439	10.2664751628159	9.7678900478277	10.0863893216377	10.0656001280133	10.1568387971983	10.1838135271283	9.97973272991536	10.3004173904548
ENSJJAG00000013121	7.5845609181404	7.52528442250442	7.70190272814642	7.85325562285828	7.53166183296361	7.76400082107491	7.53736175756711	7.67367131757803	7.77937275266724	7.61681143046251	7.55945452128495	7.79582993566513	7.64712144914951	7.60806088279837	7.63130876479462	7.62495466958357	7.83203729821608	7.6164734997841	7.71594182023015	7.72699295814817	7.61745374180575	7.73059585138694	7.78795383010462	7.60238275233061	7.53793728735284	7.53265145236371	7.66746617487936	7.55504074545217
ENSJJAG00000036733	7.48708126673569	7.46591805685614	7.52671859396485	7.33645314353583	7.48442527833926	7.43388262077538	7.52094494169659	7.36307177727089	7.45193650579133	7.27000897598182	7.57601997619352	7.42544110330562	7.55750239315359	7.41887035225013	7.48033414366607	7.23209961718046	7.47953133489388	7.4244766955814	7.33279022381653	7.53930338695468	7.67535848243877	7.63169337611089	7.49761339062121	7.46836591505237	7.55284147834561	7.42061355629552	7.65463059406555	7.40768536824665
ENSJJAG00000024257	9.27181390810259	9.1202262512972	8.54709034707091	8.86611081879127	9.20378562416917	8.92517644408032	9.00494638892425	8.45579539126906	9.04651652093762	9.09741702666835	8.83093968233002	8.75533797901119	8.97013669284439	9.00712027844721	8.76248317770494	8.63810957769118	8.7499733621972	8.89860187369983	8.84315367395284	8.87023401171117	8.78672743316822	8.78114622725238	8.93168017762023	9.08906277027138	8.8224891819991	8.9446550676447	8.9023265532279	8.6488512418531
ENSJJAG00000035033	7.41962277186871	7.35537632142663	7.41603749915239	7.40080727146125	7.48442527833926	7.62430681574051	7.50391457381739	7.49236924701444	7.49416299048493	7.52494710088906	7.60761692915756	7.52973479265189	7.40943935463425	7.37998365277406	7.66919058483913	7.33831941587534	7.66915323538294	7.4244766955814	7.44977149309769	7.55634603986296	7.31528747007151	7.34173951996974	7.45878361820416	7.45062168999564	7.39550222055294	7.56004247544292	7.35991544677587	7.38725791773273
ENSJJAG00000008943	9.77376669428502	10.0653067927313	9.65669446953516	9.77595791274118	9.90035698113924	9.7461374650751	10.3337314811115	9.6974104652266	9.88166792687775	9.64202859508523	9.90435162294695	9.84510030767916	9.92498790328246	9.7439963877528	9.86450226281521	10.1237449823596	9.90176358289633	9.85005525841692	9.6105238113792	9.97388371114599	9.6372382259706	9.67432245832878	9.77586026169996	9.93507038569569	9.90110438262827	9.77799178169436	9.82964842812106	9.92812193458013
ENSJJAG00000027369	9.26101296862103	9.34074340330891	9.41075272637698	9.50659191468098	9.3816303280133	9.55829788942117	9.23244939440686	9.29142710879641	9.3482905235715	9.41801683957346	9.30530198233351	9.53017789496999	9.37588389358589	9.55489095611886	9.3638571623162	9.20809544456914	9.36087563439814	9.39649371967693	9.17561137223816	9.59435983144207	9.37141080780714	9.4122545404606	9.40302276684134	9.43958770818242	9.34165306147023	9.31086049690169	9.33683201997396	9.29144431677526
ENSJJAG00000000086	9.59667786240785	9.55543145409889	9.7779116668123	9.54398224313067	9.56633275549156	9.644495677734	9.37396609681963	9.49926787767978	9.4031929485304	9.37402764335103	9.33429487110749	9.35456131811382	9.35057175420016	9.41816336198555	9.30587908837449	9.43933806230016	9.46085167927333	9.62177807826259	9.36220619187502	9.51347827164105	9.4685162592669	9.65683099550917	9.44064879834758	9.37738252370634	9.40687356540123	9.51849833852263	9.34877187410993	9.4095110753421
ENSJJAG00000016674	8.94297902976343	9.08197016735409	9.06768712023853	8.94907994548057	9.09313177339162	9.01678867043984	9.19057242758299	8.90464341365707	9.02273839390519	9.1626139844555	8.72596421965386	9.13430449911938	8.84394381706778	8.98322436279518	8.78771222392596	9.11115281937544	8.94195162113677	9.07224563197372	8.89155607595572	9.02316983463559	9.12833139656563	9.10877002021532	8.78611315010197	8.83169528286166	9.0199779934058	8.85798337242649	9.07486049671961	9.03386696759532
ENSJJAG00000034525	8.86261264823337	8.91072225154983	8.89887309436411	9.01117176469272	9.29457738725224	8.93275728537233	8.81972050715876	8.94110197819952	8.9950053765823	8.9722544242485	8.88020430616355	9.01943344632223	8.99838909999572	8.96431973184996	8.92581257326778	8.81563908398297	8.84972789887601	9.1448408242387	9.09741693384274	9.16839759478361	8.97613323883244	9.17895790293725	8.91091306321471	9.0514754131788	9.0398032782716	8.9135753568101	8.89558137131947	8.89763232372269
ENSJJAG00000019566	8.56822769188499	8.7118892078442	8.7359834123015	8.56105198072506	8.66139737298048	8.72309173101386	8.79082457485359	8.60796001668119	8.82637452776253	8.63022272646369	8.76743223543454	8.80008608856439	8.69245183652302	8.53846562386242	8.60698470791301	8.92667771099309	8.80852363429303	8.80971877025464	8.92829740370551	8.80177343775472	8.62685538659762	8.74607599750002	8.82416209612654	8.85742205358123	8.85875587311673	8.32493837473406	8.78598847995406	8.67078458081982
ENSJJAG00000035085	7.25230785101376	7.52528442250442	7.41603749915239	7.51724095912359	7.39103359328169	7.45709026322228	7.46771097578733	7.59100043752343	7.40459086318168	7.3341880255853	7.48670467528063	7.40800626969744	7.61055207452917	7.28324455335487	7.604539238063	7.43670681952551	7.41650161595073	7.44270159093739	7.88098764418515	7.44275337590574	7.28722333795573	7.43582064366367	7.39216455798579	7.29161280105231	7.32314284602428	7.50354866269414	7.42946609815424	7.4796328165063
ENSJJAG00000017523	10.8497449959516	10.7744407776178	10.5717482471266	10.9344617251182	11.1045933903363	10.7426735846344	10.8854151357519	10.6470946200838	10.944292025663	10.8910132078078	10.95790845574	10.8461813117989	11.0044903461978	10.8794435555409	10.649621386003	10.7385403729315	11.0282069791807	10.8817869633323	10.8675197116024	10.83255438225	10.8417647747742	10.462273171313	10.7969481723768	10.8137430522121	10.8596602443162	10.8986993668602	10.8006053563652	10.8944356675352
ENSJJAG00000014483	8.56822769188499	8.59482367219377	8.60995971730017	8.53781682168183	8.2933234295945	8.57488483739024	8.56603425951619	8.75622653937246	8.51592608207042	8.83678250991055	8.45623496529501	8.84887587275638	8.57546168122039	8.6389541781109	8.56028695380795	8.74618855625784	8.61894999704692	8.74103141668497	8.58867137529449	8.3823248645768	8.48839568783808	8.59433119209785	8.62045655727472	8.45140331691099	8.41901301843601	8.656479548045	8.59794259328654	8.50343110043328
ENSJJAG00000016411	9.10937727500319	9.30237560562339	9.30604345530111	9.13411703867974	8.93090218763082	9.2370599210951	9.12511414304415	9.16046300601694	9.26569508117914	9.04094390240638	9.23693899791601	9.38269595395979	9.07429563908175	9.22652714686112	8.9416428965309	9.180327159103	9.14663885142736	9.25448475045915	9.38551615074414	8.98665125616801	8.98169709719608	8.99778809372045	9.20258241051544	9.26907643828513	9.42164376065484	9.2982009984333	9.02705440723769	9.19065140259293
ENSJJAG00000032806	9.20563253626747	9.09884762234282	9.06768712023853	8.99259655738614	9.18680130110359	9.21603866633538	9.19852741945499	8.97652511233642	9.21057086259881	8.96904143855609	9.10096132207284	9.04853509235657	8.97299067621611	9.11062484850807	9.32937538860463	9.19150562524407	9.07483464321903	9.16416821491518	9.17831849945168	9.3277598872109	9.09576086482851	9.01424839604578	9.08346441539543	9.13327100382896	9.28938725929874	9.1760946138678	9.13501190413946	9.08914121428425
ENSJJAG00000011922	7.41962277186871	7.3962364482919	7.3972866192442	7.53152619436504	7.46745729857977	7.43388262077538	7.44834346263405	7.24780569765956	7.42901833601305	7.48991124021519	7.31351774038046	7.40800626969744	7.40943935463425	7.58348020526233	7.37890385258765	7.548586727172	7.65571756801308	7.40529931335264	7.66722703472383	7.50322880352066	7.49357608631113	7.48726510230443	7.39216455798579	7.46836591505237	7.26143737450189	7.45587583781125	7.38473357197878	7.40768536824665
ENSJJAG00000024920	7.76622443399537	7.75727906700452	7.68149577529528	7.7084209319655	7.74907225163135	7.87903474129006	7.83073380064582	7.81119748863153	7.64740457615781	7.48991124021519	7.60761692915756	7.67787227416354	7.81160620776527	7.63155664125548	7.72737791176719	7.56480698955241	7.72005308935411	7.52319589158608	7.69207588709207	7.61924867649266	7.57951553874234	7.61342103441331	7.62667817559869	7.65211311625364	7.78806930990879	7.79537199476335	7.83378000717842	7.60783973779755
ENSJJAG00000025131	8.28270266794572	8.20173970260682	8.2811973834428	8.36432342969857	8.24505874264277	8.34286093177731	8.29022242356483	7.98724642094676	8.20799381997459	8.17736260013878	8.32545963451085	8.19629913628864	8.1402583285537	8.20289061159503	7.97671654697731	8.40148791669582	8.13655888750671	8.10390783586799	8.51641365572839	8.44820074609028	8.48839568783808	8.09389514485165	8.18285532870897	8.21960848350707	8.19083405539451	8.06868940683246	8.4091396521105	8.2751136564195
ENSJJAG00000036112	7.84478192689077	7.80998493184514	7.92946190927722	7.75714060583122	7.82536111524962	7.80053590652818	7.90511185739518	7.97733170984587	8.01224761137929	7.9967601095034	7.66575086090616	7.91772461950222	7.92890743861928	7.72677588933178	7.83001462097414	7.95975122469102	8.00656479155255	8.06615262814746	7.95128896872623	8.14028010408236	7.81324068017822	7.76032373148325	8.08327928862137	8.08590399323755	7.74777434049858	7.98293368827196	7.83378000717842	7.87691793642551
ENSJJAG00000034821	8.138224861624	8.29218692429135	8.23110715366933	8.22679832572155	8.26679969238663	8.14801559460799	8.45916078650163	8.00672635391094	8.11150283256426	8.28860362015171	8.06293969182901	8.2839497852689	8.39460760548393	8.1361018020266	8.22199484407594	7.99361843698444	8.2503723171976	8.20862448933089	8.07591323487961	8.45351180951366	8.23235779160532	8.19234091272543	8.24170545700957	8.19667425855201	8.22597996876763	8.19722931580231	8.11877871769321	8.15898558463131
ENSJJAG00000019673	8.48530441472113	8.46431629911254	8.50445235319262	8.36432342969857	8.4165088704004	8.42781337192793	8.5162048127251	8.71848174203854	8.46221459345043	8.52309108437389	8.57768963402344	8.51674847891097	8.47580076910071	8.55008157512869	8.54720928081885	8.68923093042561	8.41332242248318	8.62061968760519	8.37727026426788	8.61582292623253	8.73013257240085	8.55904484458054	8.53261620810179	8.53825430306069	8.59858524159597	8.61683715489875	8.27160360877451	8.43414555393593
ENSJJAG00000009658	8.79241932121042	8.85673564621628	8.94869152477304	8.91541876682987	8.89147237174014	8.85879369024851	8.80174157968658	8.83269468232699	8.5919206093366	8.83678250991055	8.7795973125737	8.9092593039971	8.78893499927099	8.9312325499998	8.78055780833359	8.83424297841172	8.77765200703975	8.63912643969849	8.99556855240131	9.01989321518598	8.7504146402148	8.6115721448456	8.86468516415117	8.86060018410837	8.85875587311673	8.72861038117676	8.94854328739839	8.81386923228735
ENSJJAG00000030701	7.97355706756969	8.0659250178557	7.95088784041284	8.12693427368164	8.00160702059445	8.14801559460799	8.2611245953027	8.24951791398446	7.8894873093031	7.97231659440751	7.99655283017446	7.89634228605945	7.90526783381963	7.99916477829306	8.0226397268464	7.98528186580981	7.99827333256948	8.03339972413876	8.00021614004264	7.93771574966624	8.13601561291467	8.06508409797136	7.98802453591927	8.25848325680496	8.14185041189488	7.85510067936337	8.10484139959606	7.87691793642551
ENSJJAG00000032948	8.04706905015736	8.00259647801616	8.04405207346408	8.0537687801	7.97235904774533	7.96923375034797	7.82087967151947	7.74609187429289	8.01224761137929	8.08078007817101	7.90527532434384	7.96545741896286	7.89722431000152	8.14756996955246	7.96880836470015	7.85835972828776	8.07776526835148	8.09772535271048	8.21043258105307	7.91916249168486	8.03505783898047	8.01484192260195	8.20945605676333	8.20245939371651	8.02090231042145	7.85510067936337	7.8720424955247	8.11070307402081
ENSJJAG00000033900	7.89273985410477	7.8349018633005	7.74079638149508	7.73809660516979	7.71803257076509	7.86832623949232	8.06512354994072	7.75963033313529	8.01224761137929	7.8470578503483	7.82356219347269	7.62563773250217	7.90526783381963	7.87544986811293	8.03740710438775	7.87782471924475	7.92873328074746	7.87152962211237	7.86235144308406	7.86065376900124	7.86469745667046	7.8677078832037	7.93598572998266	7.76061691473742	7.88817110019538	7.86324211024353	7.83378000717842	7.96978882167217
ENSJJAG00000012097	11.8254829232817	11.7403138992682	11.6805573461368	11.7866218108334	11.7583188333447	11.065855860609	11.7749486364347	11.6471337316237	12.0001786006429	11.834395896922	11.9521550653912	11.748183388815	12.1235771941175	11.73791247452	11.8916292830848	11.8980465213204	11.7642513671835	11.9777330416678	11.7841359572076	12.0772562358176	11.5439418646274	11.6153545122469	11.9203041310337	11.8723954070715	11.936337013246	11.7929140507174	11.9006053991599	12.0448408340609
ENSJJAG00000015062	7.53136696957345	7.63666710172708	7.61559598717152	7.48722611231058	7.61402681072607	7.55709060467929	7.56858538895345	7.75963033313529	7.71688365777585	7.58800726941325	7.59205897811122	7.67787227416354	7.69248621443987	7.58348020526233	7.79080870851282	7.70443237456124	7.58319513387704	7.46010069141352	7.67978149906336	7.64811606038922	7.60510900895987	7.63169337611089	7.43787556783658	7.61524655591144	7.59502448400271	7.53265145236371	7.61427463836674	7.65585953431207
ENSJJAG00000014520	8.30726740623345	8.19115004532451	8.21033054342977	8.40929118922564	8.33436227442839	8.38011319261333	8.06512354994072	8.39360663398778	8.22200163390558	8.1707890439536	8.17538767620317	8.36453357008866	8.10944938139093	8.20289061159503	8.12775502642707	8.29962815302592	8.2814512713401	8.30302169826839	8.37194943861454	8.19645525397081	8.19945867347767	8.13994868639579	8.16927005611828	8.26931375617937	8.19678189909539	8.25031063958292	8.07630026232462	8.13516146592886
ENSJJAG00000000532	7.90806880595379	7.89744540193899	7.93666847321383	7.8852289396653	7.87759222272683	8.01528410915645	7.99692381776589	7.84750589432989	7.98552836698922	7.86626504149123	7.85527690669264	7.87434229009695	8.05117993722636	7.96472810402872	7.98454901259199	8.10977615181581	7.96425012066049	8.07891706261629	7.99226139918088	7.93771574966624	7.90498955046626	8.24199789921878	8.16240308774965	7.82701843037751	7.78806930990879	7.89494450034682	7.91726494302307	8.02623626624973
ENSJJAG00000028434	9.30369531463199	9.22863726539234	9.15132318434402	9.25292592757389	9.08258502462927	9.11863372066297	9.21950649605219	9.05184828261839	9.12483424732074	9.12616931558792	9.31855933168827	9.30236638162742	9.08998924009385	9.23976681309249	9.18945604956829	9.21084001244717	9.13787920789349	9.16656399292845	9.28722980254183	9.26142683700698	9.17688813171516	9.2352565406851	8.928242996714	9.16857363073209	9.180702584331	9.18537012128965	9.28047811238516	9.23282611991081
ENSJJAG00000010484	8.45199891937249	8.43122154382793	8.56594653116518	8.29790494914388	8.17675833903774	8.65849204297592	8.25520136884319	8.28572667444403	8.19377874606009	8.23456923540029	8.16830444082414	8.20643755843824	8.12805917005161	8.265320517927	7.97671654697731	8.37418078626425	8.23766149154088	8.26737462757527	8.04642864705168	8.34190588514595	8.40980728791159	8.31956781276406	8.42140233560189	8.20820979279961	8.68056409525758	8.43841542470815	8.30633550623437	8.01247786678249
ENSJJAG00000034115	8.138224861624	8.16414665169994	8.27630081978896	8.205497191443	8.11580723242833	8.20050634450694	8.18755514140542	8.14029237625625	7.89963989499151	7.92109538314183	8.04681888253823	8.06515345307644	8.12805917005161	8.08262987333392	8.00761081107226	8.08027984354766	7.90100208453356	7.93426124719487	8.11837704034606	7.98229339276487	8.16538660706563	8.02512884884652	7.96242395316708	8.10532194557159	8.22597996876763	7.96892547880592	7.79335363334372	8.03303279784046
ENSJJAG00000015529	11.4468097150451	11.5272459740515	11.8345226353934	11.3398594068386	11.7099074597205	11.547862567921	11.3569147409879	11.7784947876195	11.6771004652789	11.7501483951378	11.5142084812776	11.7803909849814	11.6432152210424	11.7464094970806	11.3493200962891	11.7280399497362	11.5912972144667	11.6567337528256	11.2185152399744	11.3855351155502	11.7350436750032	11.5195070164117	11.6655752541903	11.6929423765909	11.5957196408492	11.7997381442424	11.4805848924228	11.6970405947622
ENSJJAG00000013052	9.04438595453695	9.19349536430684	9.3304843714141	9.16251370802281	9.10619441820074	9.18850444191494	8.92565083650882	9.24816435187966	8.984446330981	9.14592091314192	9.06620695657193	9.07463935484701	9.08477938343202	9.15355282442741	9.05296679354078	9.26980866319534	9.08403279910987	9.07994872417008	9.22088407748685	9.19729499784647	9.02802398110128	8.96845489848265	9.19422816256603	9.16358893631363	9.10285327071676	9.12143256649294	9.06898186607543	9.06048691735491
ENSJJAG00000020748	9.3099802227489	9.08197016735409	9.30398618287133	9.13172224826752	9.13701399575909	9.11863372066297	9.24271236702263	9.2131426752779	9.09602300364015	9.29148543126686	9.31062087904881	9.16532342860367	9.1851714282361	9.17218385447471	8.97577914475727	9.13752889113727	9.20912966786104	9.25895246016613	9.36690093587168	9.34830266989957	9.20982856248017	9.1897007482925	9.10459610720032	9.10483981214831	9.12144247494753	9.1876786970249	9.06011287154916	9.21658629235795
ENSJJAG00000015232	7.50234014274203	7.49661744905046	7.33357152757808	7.51724095912359	7.34535867882677	7.35357620731128	7.53736175756711	7.51383706074069	7.47358984691079	7.47126863488503	7.39861607779393	7.38966154577328	7.51357826676973	7.41887035225013	7.32796502362129	7.33831941587534	7.58319513387704	7.44270159093739	7.22859231081072	7.44275337590574	7.44338627458105	7.51078612775604	7.43787556783658	7.53270739398309	7.50661855396114	7.58598393996852	7.46937117571222	7.31660801981959
ENSJJAG00000027185	8.41326115090917	8.46431629911254	8.50839689530528	8.52996337872544	8.65390745668505	8.67263774040225	8.5208278006332	8.52600027995965	8.57712610194054	8.28274288441875	8.70896315667664	8.53160074205328	8.50580417780021	8.71814954495407	8.63573715381125	8.58004856091462	8.44516055655795	8.65008982567156	8.45895871710416	8.41577185469888	8.60048643328164	8.65082238987839	8.44248736839338	8.75453807495163	8.5863818285962	8.70844889055404	8.64056504219554	8.77470683214526
ENSJJAG00000036837	7.76622443399537	7.69995797070923	7.63842825566411	7.78471228840772	7.76896773662335	7.87903474129006	7.98098883818264	7.53432549999041	7.60127310244999	7.77543509153362	7.76729399889157	7.68777758486784	7.88909502445672	7.60806088279837	7.92805860766721	7.67912119991306	7.76712006137539	7.60414952477916	7.76111744788331	7.81890759230529	7.70752555656152	7.77469642506304	7.87057483939351	7.57566683971338	7.78806930990879	7.82158911020494	7.81385845736728	7.77077166474864
ENSJJAG00000024719	8.47707294078206	8.5314791198153	8.53562268067579	8.54949452800022	8.50569082447143	8.33651991216278	8.26701258065198	8.28572667444403	8.37030388941305	8.5089521452753	8.67420684133099	8.44332789982059	8.29638144072137	8.39745793502711	8.4219837258248	8.43335397978818	8.46073329818308	8.47338001365331	8.24731288252978	8.41027015448521	8.46713136294248	8.36341218877508	8.54694819469212	8.52987004389543	8.62656325600156	8.55661001873993	8.41428068533304	8.34558567559427
ENSJJAG00000033561	8.87441872813843	9.00442062871454	8.90450823759475	9.05518013471194	8.93388401818802	8.99180326478246	8.92237194498902	9.02971801083174	8.8697690753826	8.7743425312664	8.81928307072118	8.865640243047	8.8344155422281	8.85041485529995	8.96347336020332	9.00950996534634	8.78544432383566	8.82236988280167	8.94139295972305	8.74571327787794	9.11089595751461	9.04654071673795	8.94533485824999	8.93750200320793	8.91277772244394	8.96678189720599	8.85780842982893	8.92433297019853
ENSJJAG00000006657	8.56059003684004	8.37515684658796	8.47643755054422	8.39153385172416	8.28279820017306	8.31075609679674	8.18755514140542	8.38072005224145	8.35214309157098	8.38340047207656	8.28844916220035	8.51300417276802	8.37569240451985	8.39301793991272	8.30785751899299	8.32314970092243	8.2814512713401	8.48607137025201	8.45403155539682	8.4374995689094	8.39613062959864	8.50394602668684	8.45803454040534	8.46487793745057	8.32964467531016	8.40341550437412	8.50285582877778	8.46500198875586
ENSJJAG00000026355	8.31210947830924	8.36626058396247	8.35193580899705	8.30279514674519	8.52689594585669	8.32371920582358	8.26701258065198	8.25686625996937	8.14980684245764	8.28274288441875	8.45623496529501	8.24595886776106	8.23252546558164	8.11862644480443	8.71795446366863	8.15919470082971	8.34086673555822	8.06615262814746	8.07591323487961	8.57857689449433	8.49259944625374	8.00442799575414	8.47336195708184	8.76488697721476	7.93757501933156	8.37181336669097	8.53545611233653	8.32097398594788
ENSJJAG00000013201	8.17227312536923	8.01564429839399	8.21033054342977	8.1210597641863	8.15285677085738	8.22925089099269	8.31290818821459	8.03512468368552	8.17934837495394	8.09522239310158	8.02205820622189	8.23622806673264	8.254271861786	8.08873067289479	8.20995745793885	7.95105907489016	8.31751560436481	8.07891706261629	8.27702145769158	8.20999299411326	7.97979329243986	8.11259807065928	8.13441709499365	7.88772859182535	8.10986551474918	7.96182996308225	8.19187681324968	8.32594381223771
ENSJJAG00000012266	7.95946171595945	7.80998493184514	7.97175502095975	7.92338117397925	7.85194434174059	7.9102771532008	8.20021270613879	7.96729542018772	8.00343596901147	8.0660983665441	8.18939661842816	7.87434229009695	7.9132280118754	7.93608583946004	7.9446091152031	7.96835068859005	7.99827333256948	7.97105922960862	7.7719375324015	7.95584383765136	7.83942887868052	8.02512884884652	7.83046136132174	7.77050975448188	7.96115788405912	7.83854007659514	7.84353589759342	8.04646624228064
ENSJJAG00000037122	12.0775680826251	12.0029896896202	11.7954467310346	12.0666696656906	11.9236500037759	11.9807217144643	12.1274312561803	11.9036215542095	11.9575734626419	11.8124356835197	12.2061543170321	12.0594838287253	12.0609397677363	12.0649583041399	12.0689052714126	12.0717716553138	11.8921714120543	12.0664317248901	12.0547071162794	12.1968165729957	12.0137999027046	11.9332360950241	12.0406801603672	12.1802249318059	12.144553207492	11.927213376682	12.0689876874071	12.0269044184591
ENSJJAG00000012161	9.50231219663119	9.48045550817724	9.50785398538722	9.25946143832158	9.18435678085564	9.30950253693635	9.46778954626167	9.456984391262	9.45838864203416	9.52100925172425	9.58335477684396	9.53515779763932	9.61279667251396	9.5036538516962	9.49968038383634	9.51339742767022	9.39744561701806	9.48402834716135	9.33848053141099	9.34319671023813	9.51178288081621	9.48554135883274	9.77767181789326	9.52780417209187	9.55916007154191	9.56619235630092	9.42499868327529	9.42754709535681
ENSJJAG00000002888	11.1736511680704	11.2364318231945	11.283851595328	11.334939722878	11.3679929973686	11.2413526812537	10.9414763302307	10.9533601659397	11.1739744824968	11.0155702358757	11.2912046020405	11.146381501501	11.0245483347716	11.1024517553501	11.1798033127304	11.1563560962716	11.1856493887333	11.1078158922055	11.1643730039883	11.2287078591244	11.4184408085099	11.221607556848	10.9601628465385	11.3060515918538	11.1181056058465	11.1588878344112	11.0839060163222	11.2191024758973
ENSJJAG00000017030	10.4466596428418	10.5544903522306	10.4233936830056	10.6102435411383	10.3642563946236	10.5048566418055	10.7923783213875	10.5452677578988	10.4248395869022	10.4193730174542	10.5001877406059	10.3842774193687	10.4701934257688	10.6223358340607	10.3370476201138	10.7294224627536	10.5842719467537	10.5558823630693	10.5701646415603	10.7344539959304	10.6464235130147	10.5631391589502	10.4819195147713	10.4635200384728	10.5193212192297	10.4767373206494	10.4174089604332	10.4054356322713
ENSJJAG00000022574	8.18884435737826	8.02209321780224	8.29091923456124	8.1210597641863	8.02986454962918	8.04174856504336	8.19390494023957	8.27140110056778	8.19377874606009	8.27091734434761	8.08657804149618	8.21647001831104	8.21028252724644	8.21887787465788	8.28567534122308	8.30555985724001	8.36370027524716	8.24641669685144	8.32279360592093	7.93771574966624	8.18823690720283	8.32700627644007	8.15548530613462	8.10532194557159	8.12919044914807	8.09953687150507	8.18546233599135	8.38846424736055
ENSJJAG00000028262	10.3079699347292	10.1571781557078	10.1408414056451	10.2945084098884	10.2657259220198	10.2434637134105	10.2626993974324	10.3952168309715	10.3007566046138	10.2087755585033	10.2703666065251	10.2092946313071	10.2062387309501	10.1796145142389	10.3973936464028	10.3690683891491	10.3059113020867	10.1976468683568	10.3129702475243	10.1760620858368	10.315012786606	10.063369129027	10.2374444273291	10.3704426666544	10.2770300989007	10.2907596406393	10.2597514362187	10.3655731727639
ENSJJAG00000017930	10.072823924914	9.98323192541615	10.1772422600521	10.0186756064269	10.1609823897831	9.95592741023377	10.1250506667741	9.94952737633267	9.96564921775568	10.1255128972398	9.83580174972608	10.0164348791061	10.1178074247922	10.0355736843037	10.0564005162881	9.9680619335277	10.0287424634281	10.1309323500525	10.1425754285486	10.0778719788664	9.98447943488944	10.1185167033284	9.83962329709573	9.92941614095151	10.0374963056498	10.0800707914395	10.1327727161158	10.0759857216641
ENSJJAG00000017708	10.0054357662899	9.97825034646578	10.0436826142983	9.95503322450486	10.2545894570528	10.0832432737463	9.86048874162958	10.0680346558528	9.95542472542521	10.109077783066	9.95982349022441	9.93216421715358	9.88098485310623	9.90214986503891	9.87233399674852	10.0824495960795	10.0968439978948	10.0358961938123	10.0868737751886	10.2213475985435	10.2578606424436	10.0948854883465	9.93816285628796	10.0172395912195	10.0321278615512	10.0788738671329	10.0905301517174	10.0747435153704
ENSJJAG00000003552	8.90057564361849	9.03248299048147	9.1559423576888	9.21076004666542	8.90678649337841	9.157211554628	8.94836446018791	9.35377418794654	9.11530201571241	9.16813089139848	9.15886388632519	9.20838829077359	9.18275424797397	9.0712255518406	8.91942362303051	9.06901616090496	9.15822686055692	9.08250614913482	9.26210721111796	8.84783786044763	9.04397814142682	9.03049728437843	9.1400330156228	8.95527066224977	9.10552537946602	9.07193946546033	9.1181109813764	9.19303055822069
ENSJJAG00000023974	10.8993256878591	10.6782376176701	10.6235155942124	10.6167735590419	10.6131312039517	10.6610101313576	10.6892581254879	10.6170714423326	10.6684408093745	10.610409121475	10.6663075898698	10.7361114864966	10.8145271317377	10.5863608678597	10.8364523044389	10.7815125385657	10.6206408052033	10.5436220123149	10.7768296461468	10.5467728305135	10.7153379698555	10.676884201411	10.4475539374978	10.6382877978932	10.6309301177286	10.6499432232474	10.635580231026	10.6006610236716
ENSJJAG00000000675	8.92619086904191	8.91903489356801	8.78966468572244	8.65305212796024	8.90373879836034	8.77148409445572	8.83743716085874	9.05184828261839	8.99850548723894	8.78559841766746	8.90229247576743	8.7522945639893	8.84394381706778	8.80172340498333	8.90654622285154	8.99661830866522	8.87884534990894	8.96200269680654	9.09741693384274	9.03294918259728	8.9844698201556	8.9209256592192	9.11057039458428	8.9164465547028	8.76069986253233	8.99925726226534	8.88197947688213	8.8266467204003
ENSJJAG00000013066	10.6989939581296	10.5038708489368	10.5601683629103	10.4970407849497	10.7014706459918	10.616706697714	10.8408670196483	10.8412104162914	10.5943276566242	10.3982129078369	10.3905453546353	10.2543779378358	10.7103430390461	10.5638259526651	10.5461289145275	10.7753258408802	10.6246249698709	10.522354819031	10.6022773677934	10.4976531163721	10.755445521651	10.6817344902593	10.3294256499554	10.4508712236412	10.6716931217093	10.5281680323002	10.4838378730872	10.6353442911842
ENSJJAG00000016859	10.0116980531882	9.8029596629398	9.86230024130692	9.57522954125187	9.71411687827553	9.68776598474192	9.83928306004709	9.85251501765362	9.69047603151031	9.76558923591381	9.63019025190108	9.75360189117648	9.91938781291458	9.6615585163179	9.90322600932296	10.0635351621951	9.88336109569359	9.76997061843759	9.71224579395669	9.8840316395259	9.71595118885834	9.72788537341007	9.79207921900552	9.81428732257311	9.92744471216053	9.69052022111721	9.75773102841632	9.98757417849298
ENSJJAG00000027048	10.7301455511909	10.3411341198423	10.4523621331231	10.29553037757	10.527261741585	10.342742971302	10.4940209475341	10.4382215823698	10.5657854714975	10.4968074203683	10.4786994418989	10.5188691301667	10.6689140979781	10.3951890109067	10.5615196217889	10.5544497375051	10.6315705204892	10.5869315733486	10.4943630384826	10.4684779883725	10.5176045000998	10.3643126692942	10.6529972114226	10.5036309462314	10.6105485071833	10.4054421293838	10.5671731550355	10.4707277073737
ENSJJAG00000018140	8.63833692701655	8.67528828470446	8.81109050819961	8.67408082776014	8.65765844624811	8.72757323395013	8.48805348965358	8.72326595557631	8.53669993176101	8.60000595889368	8.54361362759641	8.62363779033048	8.71379693898023	8.67404782240918	8.72172958951399	8.42283732794026	8.79703910357726	8.78076066519747	8.884757009743	8.72920136963589	8.57349411247348	8.56500285566784	8.38897192518056	8.50001689819063	8.65387755167014	8.51726650799028	8.75222220619807	8.54865390456652
ENSJJAG00000037081	7.7182504298127	7.7098819694606	7.56676099521895	7.65551270820909	7.34535867882677	7.66974265998563	7.62578365850522	7.42035567393747	7.58496825922522	7.47126863488503	7.42263776402999	7.70711287919635	7.63519862480979	7.58348020526233	7.56163716003348	7.41464482367657	7.49853291043072	7.66317958914192	7.48776028701205	7.66201280639028	7.59246996321164	7.59450523629814	7.45878361820416	7.64009356626107	7.59502448400271	7.62260602893677	7.68002534409459	7.49576903280071
ENSJJAG00000030983	7.55868672878981	7.53896828217818	7.83723193683923	7.60937439381081	7.65081617439202	7.82385578523998	7.33177562375346	7.83560709998636	7.8687627586197	7.36132356266616	7.88567332924056	7.62563773250217	7.55750239315359	7.63155664125548	7.57634325841832	7.548586727172	7.47953133489388	7.94175766044633	8.02363672379759	7.70182845401817	7.64133355316721	7.64938111211856	8.12009865028862	7.46836591505237	7.59502448400271	7.61067693479738	7.30299195184487	7.80796091721274
ENSJJAG00000015613	10.0204183286937	10.0781422559922	9.92107225505639	9.78334826857707	9.67228509523254	9.90228553388396	9.9003788110265	9.90186834223416	10.099902056589	10.0194790276996	10.005217179989	9.92967992423174	9.89818411456298	10.0158598126121	9.76689042241862	10.0021487538892	9.98872975547778	9.82534044619862	9.85524067752727	9.789794118568	10.0322202613939	9.85985072805339	9.90718695998953	10.0771149136318	9.86063228187009	9.91517609504038	10.0049616138752	9.9486762414972
ENSJJAG00000025450	8.65256699737038	8.80329807753253	8.7583797872627	8.77393340561184	8.73727971114353	8.89827299621072	8.55266267681987	8.73277683908112	8.72155031922499	8.91647801890858	8.80751348536726	8.85448952690656	8.7587656863877	8.77978984583597	8.65982461001126	8.59822942954794	8.77765200703975	8.77095120525075	8.59303751674898	8.99337007683892	8.6526340252526	8.78114622725238	8.59344485492619	8.86060018410837	8.74652647318622	8.64222094841024	8.61945146072786	8.73078770815988
ENSJJAG00000023445	10.1187150849485	10.4796159869308	10.4068347134667	10.4863687637266	10.5582707693995	10.3769450066088	10.5848701656464	10.2258049824202	10.3519619414601	10.3162148909797	9.97131125764776	10.3301959394832	10.1715313009346	10.3361761257267	10.4303058746703	10.5230737640747	10.1083568338226	10.348763922958	10.1702715185754	10.2691430975077	10.2846080982173	10.278494018301	10.3184042900228	10.196733530926	10.2334433942727	10.3403429629107	10.1083999912917	10.2376511248311
ENSJJAG00000022075	9.90795913849149	9.8502719845487	9.93797120483434	9.83257979448982	10.005709851096	9.88946539268169	9.97091130537499	9.95140018309898	10.0400327141821	10.0514236633796	9.96311538853028	9.90332319423075	9.78081989545911	9.80598576689097	10.0343302440291	9.92667168633941	10.0735305342216	9.93527737810909	10.0687397117123	9.99308693727257	10.0746968862733	10.1203180965168	10.0180537762637	10.0119097426145	9.96604270190806	9.89892298411193	9.96770047327027	9.96355877381977
ENSJJAG00000028042	7.3593109314435	7.41493140638426	7.41603749915239	7.28380082923948	7.5463785084081	7.35357620731128	7.26813672565642	7.33000607132189	7.42901833601305	7.3341880255853	7.37278101178619	7.40800626969744	7.40943935463425	7.41887035225013	7.40158518498303	7.04882009535702	7.30916100506556	7.38500642028204	7.42931757151738	7.48403184119661	7.34063784090643	7.53312949304183	7.55008664706785	7.56176317037074	7.45497711627369	7.38154537663043	7.42946609815424	7.44533502711521
ENSJJAG00000015004	9.28891318068736	9.23080256823468	9.00700196725216	9.2980071526667	9.80498479676541	9.26651721431266	9.36932972011023	9.28533306941099	9.55328783238909	9.25594022177202	9.14085791561002	9.05808947863889	9.16325318368808	9.22874307663251	9.51598567612978	9.42075243415716	9.22292341315217	9.07738617818454	9.4618600601981	9.28033879086531	9.42183378891535	9.17895790293725	9.29112279435982	9.37313065143316	9.3169137575858	9.34812843439615	9.23463051358311	9.38302182047149
ENSJJAG00000009904	10.0016648621506	10.1811260259899	10.1103403498435	10.1537820547738	10.0658131029425	10.1381930860614	10.1142972027845	10.0384583962654	10.2559289805474	10.1295917581835	10.2637488522206	10.143647463625	10.0795629939779	10.0836754519064	10.142646071776	10.213430805162	10.0557870523419	10.1309323500525	10.2215622261178	10.1421858992144	10.1686863514335	10.1203180965168	10.1446076551845	10.2014060041871	10.2193941867282	10.1014423341427	10.0469739373307	10.078466832411
ENSJJAG00000018536	8.27270588429476	8.4227863639301	8.27630081978896	8.28309024633121	8.33436227442839	8.09236862449881	8.388573712893	8.50309284779177	8.4511479329147	8.24683504464265	8.3843236513095	8.32949984152473	8.42691665347068	8.35218934965542	8.52058657210348	8.56157149914707	8.23766149154088	8.15190904081105	8.42398653709831	8.22994935356778	8.18823690720283	8.31207468967742	8.3091446103291	8.40522963141845	8.26543834403936	8.36722007741539	8.47412544315199	8.32594381223771
ENSJJAG00000034194	7.95946171595945	7.93406124328861	7.94380992925097	8.03448575323114	7.98711263433155	8.06742366538825	7.8404536588543	8.062611628358	7.84744232432665	7.88498612918136	7.82356219347269	8.00424095206709	7.97416482813378	8.01916112752682	7.84883198497953	8.0181389889585	8.05467767134062	7.99236203086715	7.95128896872623	8.02457532697147	8.04832873218652	8.17519968267682	7.82007410316844	7.84488532414496	7.93757501933156	8.02359046902876	8.06167729054908	7.940036348948
ENSJJAG00000025512	8.32172499116998	8.30174572269165	8.3148212383806	8.28805279570207	8.36897218205181	8.38011319261333	7.97290409636278	8.24211424778718	8.10364485664845	8.19037406542244	8.372814383115	8.22639930004008	8.23800750826428	8.30485069768049	8.26299115537251	8.28765905532041	8.24403750114848	8.3080125832583	8.40864209491165	8.13301387653092	8.33956957076842	8.45254928482758	8.23534058421659	8.36678841516137	8.39980015401815	8.23468854263115	8.32326361166093	8.36007550745836
ENSJJAG00000010893	8.67705786156989	8.44789568812361	8.53945831037007	8.60981362713594	8.5014006164452	8.56977084463795	8.47850728886765	8.66953991728377	8.65854151978097	8.59122400138125	8.55834403328507	8.62363779033048	8.53501410836274	8.44934167732912	8.66379104536295	8.59822942954794	8.54502622139528	8.52328973941945	8.55762847616312	8.57857689449433	8.45850812247783	8.72037929037963	8.642491021809	8.46487793745057	8.56574677073031	8.56046944324722	8.72528349170372	8.64144709181666
ENSJJAG00000017105	9.54331099641656	9.42182061963011	9.58514570214882	9.5700713727855	9.31909233159261	9.19467361949231	9.18256852425718	9.57268702424909	9.26285083995613	9.45175161732504	9.18248922080362	9.48966401485894	9.50523957430834	9.43910715729792	9.25019555972619	9.32624719667953	9.29240075506585	9.19964910435608	8.9083918259341	9.09009816906926	9.32113976975131	9.3662763080018	9.11651705874632	9.19321412961999	9.0398032782716	9.25071437881462	9.09233604600099	9.12470791895188
ENSJJAG00000027542	8.24726456808825	8.0900170534179	8.09304861898175	8.70830984779793	8.09670157053663	8.26402773033223	8.24324702343519	8.29281332639127	8.36428543631686	8.49463010833134	8.86149004312682	8.041304894803	8.63732175562876	8.41503411678195	8.26299115537251	8.39064987723965	8.31159346029391	8.1282233078354	8.21667749241819	8.22334284001577	8.19945867347767	8.30452589092133	8.70619343036549	8.06605235256506	8.33481626135295	8.27076190453539	8.44461813650096	8.73422413984875
ENSJJAG00000023187	7.45479226108103	7.51118071408603	7.59175348808001	7.58473731756102	7.71803257076509	7.55709060467929	7.6120548920295	7.73226429451181	7.53261333625724	7.45173879356335	7.34465773159162	7.5024618251283	7.49794734885973	7.48619388037416	7.29857257799398	7.4962678466699	7.27435823635699	7.5082605200174	7.64127120844347	7.63387009282081	7.46081522159074	7.43582064366367	7.33919403727682	7.46836591505237	7.6083483988393	7.73968815828612	7.50571598771117	7.46284891234152
ENSJJAG00000013687	10.745841373536	10.8032635236205	10.6925101714113	10.8622790179589	10.8515451184875	11.0959854221286	10.8986682942559	10.5623493628082	10.7061096621458	10.881458551068	10.8186455613046	10.9066236793009	10.7404468631271	10.8467130506242	10.7240766560298	10.8343191099485	10.7300352144061	10.8164975155595	10.9855277510554	10.7870686416679	11.1652184478118	10.8504939289063	10.5679713904205	10.7954513197295	11.0807150106181	10.818610399862	11.0589507619032	10.9356472076073
ENSJJAG00000022611	11.279840126069	11.1814029000334	10.7968119943747	11.1217410130388	11.0697200326239	11.0505499382439	11.1941781410948	11.3248047025458	11.4299950083183	11.1692239086829	11.1896400455538	11.0093685885148	11.3112485330883	11.2414245258621	11.2369743209544	11.2451518890235	11.3629492545829	11.2449683105236	11.1572144996498	11.206574927135	11.1714861335058	11.1085654845946	11.2707424560196	11.3087336019652	11.2738453867534	11.3171983393431	11.2088617182106	11.3178281785206
ENSJJAG00000022747	9.79291740237887	9.84203949277176	9.79806841172757	9.70915279739305	9.52342322986857	9.85027820332956	9.73163641911338	9.88233727756494	9.81327431489596	9.78485440478845	9.59843245696212	9.9271911848063	9.6960862627478	9.64380888949921	9.84711500130525	9.82963806022633	9.77661965699197	9.73596174443083	9.58286542581898	9.59223603859698	9.53927117201725	9.66685348522394	9.71470084915315	9.68868256274491	9.78883209553283	9.6713728094964	9.72572183332042	9.68090552733421
ENSJJAG00000017415	7.69799345257323	7.6691692886596	7.64950182522678	7.69820607568362	7.83433195387671	7.75136452969259	7.6120548920295	7.51383706074069	8.10364485664845	7.85672437212953	8.09431940487879	7.56787171767937	7.62301451319009	7.91390278671925	7.44297968603929	7.62495466958357	7.3928703694529	7.28680801454598	8.04642864705168	8.16174236275845	7.47751786447002	7.37617407617636	7.83046136132174	7.50171788399146	7.69358526936069	7.72001730812973	7.73919303893909	8.14117528208574
ENSJJAG00000036490	8.64191087314498	8.71516082837932	8.7988937265671	8.78979156797662	8.98637508840252	8.87473770085377	8.67175796118617	8.81513239951229	8.60652536287487	8.83678250991055	8.7468784928383	8.7853542615187	8.7988256617373	8.69120642628588	8.52058657210348	8.60272967640358	8.54979076983679	8.6894273918266	8.60171993799078	8.55948567164047	8.52158538624953	8.52261675118152	8.71852919061205	8.54657614735251	8.72494516174926	8.83074533063285	8.60659469694163	8.57650926665272
ENSJJAG00000000393	9.79875683628325	9.72880309983719	9.84029543153976	9.71845602514998	9.74990292229928	9.74817698380562	9.81272951624153	9.56774938362447	9.65904099836756	9.59290627649154	9.64476120225741	9.88546998044187	9.85183666511163	9.51976372305247	9.6781106731452	9.74015044095364	9.73225073921586	9.66365984663177	9.64146074226522	9.75249227991799	9.50621749944286	9.63400798934755	9.56038640652327	9.51637008260243	9.66309633148604	9.71096575423726	9.81791935970207	9.88180302890201
ENSJJAG00000018836	7.93784456628117	7.94118300465144	8.05032892658352	8.01475845150528	7.91047943169861	8.01528410915645	7.87808447200771	7.96729542018772	7.95791336290911	8.08078007817101	8.00514106350291	8.1756926153896	7.80245489305357	7.92136732753933	7.95275678172329	8.04196844381015	8.16459501822255	8.14604434758931	8.13209919343703	8.02457532697147	8.04832873218652	7.8677078832037	7.90863168580911	8.05256406446592	8.01366450252275	7.93280368304076	7.94317933582229	8.08556452227981
ENSJJAG00000005821	9.58821085851892	9.75689884364386	9.68336442904122	9.92475190762936	9.97738697326843	9.81189678075676	9.93455827604301	9.98468707100689	9.66327429017364	9.75318781020287	9.9197011263643	9.41206605217261	9.7367062597192	9.61425691084424	9.8149310099617	9.55849468134965	9.80185670022178	9.67679543810174	9.98185421750723	9.84569017579371	9.75677359403825	9.91306613569405	9.96055371849361	9.75130733237396	9.7824085704717	9.55048016915269	9.78384828503031	9.49167949795688
ENSJJAG00000018842	8.27270588429476	8.45202424088024	8.7988937265671	8.35509344964586	8.12208716441691	8.08413141687008	8.42947743281612	8.88808897376027	8.04660554492115	8.35092952939766	8.17538767620317	8.59261610600966	8.23800750826428	8.39301793991272	8.58175159285894	8.42810855977111	8.3580388620365	8.27254552401176	8.01590197772734	7.92849395182595	8.43221824613501	8.60010713276033	8.52779771788156	8.02493959385224	8.25989739195626	8.34394432102267	8.14603003107977	7.96978882167217
ENSJJAG00000006809	7.78447246370848	7.63666710172708	7.56676099521895	7.75714060583122	7.48442527833926	7.81229304713974	7.76939826681272	7.57281891182901	7.3497180582392	7.55749539725569	7.67940185906977	7.20978472648417	7.28957983511308	7.54421922770443	7.604539238063	7.41464482367657	7.04882009535702	7.21719825576828	7.46920728619106	7.63387009282081	7.44338627458105	7.46236534752306	7.68100189575131	7.50171788399146	7.58135113586122	7.69970866165797	7.40781154843542	7.168715984798
ENSJJAG00000020736	9.01847970372866	9.02235029688781	9.1765273235988	8.92391980041526	9.36893055189205	9.11209040284825	9.11669381908854	9.07000083499802	9.24853654295327	9.10611041244798	9.12259749683324	9.01451757723597	9.15586404514816	9.13940151467414	9.25759364422299	9.03804472081434	9.27932174045351	9.12026799034329	9.1258904310467	9.21714834423665	9.03868232052156	9.13134926132931	8.99525273240264	9.0943433680203	9.12932785066597	9.21957652061915	9.14892891833948	9.09428286474553
ENSJJAG00000020919	7.81956637841404	7.63666710172708	7.67102494349466	7.69820607568362	7.70733686648167	7.66974265998563	7.72514975332651	7.82350750669593	8.05498442005911	7.7645647700299	7.62273301864764	7.79582993566513	7.81160620776527	7.68632506477913	7.66919058483913	7.78576744781946	7.7783765183595	7.71673418206796	7.44977149309769	7.95584383765136	7.80429037402517	7.93902038114238	7.74260946443599	8.03192957291103	7.75808024126776	7.69970866165797	7.77221563412219	7.64423731393942
ENSJJAG00000019644	9.39693749592434	9.52281418197674	9.36435559301581	9.66969529075543	9.53850294709609	9.60660654590422	9.64734732180972	9.25130220673565	9.53018061073831	9.40887555585215	9.54156530072012	9.39009926527648	9.48034578304424	9.53216220753232	9.47693387167597	9.35850008544602	9.39503856829184	9.20198045386823	9.53616739236176	9.64231485890865	9.60478395953452	9.47120028287893	9.17452385069541	9.41505170777668	9.46703233307477	9.30875898292511	9.45387359540941	9.62873616086086
ENSJJAG00000023423	8.46042137587466	8.42701226044918	8.51232741634231	8.61713372950811	8.57217630249128	8.60509433205532	8.23114506289168	8.47377267453422	8.57215140817443	8.32307057510418	8.31938414018902	8.39005563398388	8.29121371433211	8.6389541781109	8.20388186538494	8.49439175174501	8.51600423312426	8.51102236473964	8.44908186831178	8.40473983484951	8.58127186241524	8.4591079360526	8.47336195708184	8.42393873840586	8.56157418658211	8.42542441604396	8.35086932609741	8.34558567559427
ENSJJAG00000012646	9.69908925476759	9.6909373234512	9.57003582115711	9.60745111052206	9.57912718526635	9.55595405338139	9.41273788662418	9.50446123891132	9.70079608117037	9.51889791918125	9.52131133509923	9.62180522086386	9.57908123964146	9.65190549046492	9.63425510241336	9.72714504888667	9.60639920509514	9.73125833923588	9.69580850078999	9.69850992217399	9.73808298036795	9.68175089927026	9.60628607579524	9.79880984741249	9.48516742043764	9.51128739115985	9.6152348810048	9.73909626269782
ENSJJAG00000001485	10.0413722147538	10.1091575368923	9.99120658550666	10.0433415755389	10.1148226839694	10.0524853504504	9.94830215856994	9.97919418576075	10.0368095862358	9.97773576257562	10.0179200227343	10.0441943202563	10.1055841804793	10.0318984614743	9.99198451605235	10.098256945519	10.1240341672524	10.104773633723	10.0937863595423	10.1493111428695	10.1466496947189	10.0444930254436	10.240046082599	10.0119097426145	10.0481717288068	9.99752212060806	10.1327727161158	10.1006012152553
ENSJJAG00000019560	7.67703871042493	7.71964920251611	7.83723193683923	7.62127653904673	7.76896773662335	7.80053590652818	7.71359210394478	7.79866661561658	7.76734332697478	7.82732829478892	7.54230952252174	7.80408432369001	7.65879834271972	7.70688261378415	7.69313849429419	7.74055203910723	7.72005308935411	7.52319589158608	7.81356505308416	7.60422209489439	7.70752555656152	7.88006697064674	7.7988271697408	7.91230851262233	7.58135113586122	7.61067693479738	7.68002534409459	7.65585953431207
ENSJJAG00000023260	8.50158439324288	8.66169011492638	8.71644498316074	8.03448575323114	7.66256307354757	8.47905422997773	8.27868491608272	8.33432169741106	8.21502315187357	8.46541308558546	8.50335520831938	9.14768948689084	8.93243036253121	8.25518812163652	8.9000569881739	8.36305571365694	8.5963609805013	8.89860187369983	7.85285415044303	8.70823293259292	8.27971767268253	8.46562717563101	8.41070189618164	8.8669318447088	8.36029195015868	8.72192796982772	8.70961084400178	8.2751136564195
ENSJJAG00000024326	7.76622443399537	7.81838865629509	8.16186507548272	8.07883211638901	8.04364875959367	8.41608766165668	8.04298814467842	8.01629870705678	8.14980684245764	8.23456923540029	7.76729399889157	7.91066291302724	7.83836667388894	7.90636559306518	7.88507348325943	7.8177969793267	7.84229507430106	7.82947318817931	8.29443028108497	7.93771574966624	7.85637134619382	7.97238035984859	7.95370790376754	7.88772859182535	8.30338646291827	8.08115738440589	8.06901920448391	7.99849089770188
ENSJJAG00000029312	7.76622443399537	7.67960985909812	7.5794109887931	7.69820607568362	7.61402681072607	7.71189772719735	7.6898074732077	7.62556949199074	7.72987577324804	7.52494710088906	7.69274575123482	7.65754753205775	7.67024320313745	7.8094380195515	7.59063323429993	7.69190946502061	7.6951374782416	7.6164734997841	7.7825851533511	7.58875645397013	7.67535848243877	7.7456304808519	7.56635457926897	7.86232183716418	7.6704940373021	7.78640707488519	7.80368191179247	7.81695273701307
ENSJJAG00000029066	8.880279523592	9.06486722269449	8.81714315561478	8.89246014059111	8.81518534071532	8.84263953083085	8.81614598693494	8.96873941497382	8.79381412989011	8.8927639535395	8.55345533025808	8.93838006664332	8.89960858072499	8.87988993416621	9.11206367012739	8.99985358704646	8.85707232226041	8.83800083814222	8.86066017371779	8.67388746177703	8.84698607595187	8.86230277798112	8.68112740424994	8.96406118378458	8.85224150667139	8.79660464904188	8.91570766005504	8.87950622723567
ENSJJAG00000011259	7.98741303148604	8.02849348157089	8.12235485170704	8.13277126647682	8.16488382222385	8.15569649595061	7.83073380064582	8.31377931879185	7.89963989499151	7.796663146151	8.1246348272533	8.08836980212061	8.09682671069258	8.07030073252417	8.01515873034795	7.82815500411392	8.07776526835148	7.97105922960862	8.15230546908738	8.14028010408236	8.13601561291467	8.03529280600008	7.97104701837636	8.09242360214701	8.17276350168374	7.96892547880592	8.08352177176486	8.05969403030042
ENSJJAG00000031250	9.42980981299309	9.46240548668538	9.52890023597825	9.37586933028801	9.06391643897802	9.36201901054037	9.02325612041554	9.4133269983027	9.13429650637486	9.45397072805178	9.21142988467702	9.43367792294475	9.21619326502071	9.42581722021148	9.10101522679649	9.37069954546609	9.57935419162242	9.52117606617868	9.13989460828981	9.3355007558779	9.73651390421065	9.44205108324042	9.28852557132062	9.36029296674088	9.37683416425659	9.32962544452041	9.32236086549037	9.29144431677526
ENSJJAG00000020935	7.9942545806184	8.25301165197283	8.15074764735867	8.15575614113513	8.05721607156145	8.10053054150018	8.21889076431617	8.22713664335956	8.2761046280518	8.19037406542244	8.13205813393787	8.18605183879849	8.13417900652402	8.1361018020266	8.05909319930738	8.10977615181581	8.22478312332604	8.14604434758931	7.9428391582331	7.88066480270662	8.03505783898047	8.20079696914311	7.97104701837636	8.12433014700718	8.12279428520479	8.15823961497291	8.09068499377955	8.14715014576323
ENSJJAG00000022848	9.32452991513066	9.38767499384734	9.31014841944453	9.35177110683291	9.24413613627063	9.40731183017467	9.22728759026008	9.35667122033185	9.29102042878535	9.29398805454277	9.43711102110976	9.52183710489447	9.24879767919698	9.43152904936401	9.25759364422299	9.20809544456914	9.27405357083632	9.30927009546708	9.52162949925888	9.36853258838159	9.27773867448033	9.44499463371623	9.33952447060459	9.43958770818242	9.46703233307477	9.43697326775462	9.20314942777392	9.54014260515591
ENSJJAG00000030344	9.54681809116582	9.46603491505385	9.42586715102548	9.58378320100189	9.29682490863295	9.48615459890919	9.30021755212025	9.18377328332753	9.41085491982564	9.40887555585215	9.46103324683842	9.53017789496999	9.30287423991857	9.56869079801756	9.42376034180967	9.47350726718165	9.38293778094413	9.60465862076578	9.62026720859984	9.60071139182513	9.27553068627789	9.3056587440484	9.61650532754665	9.44363373298242	9.38548607022025	9.56445551736357	9.49498982487627	9.4531779366401
ENSJJAG00000021183	8.880279523592	8.65138625082591	8.62426165433178	8.82702260696636	8.39300822560672	8.60509433205532	8.34601630835592	8.32751998888414	8.35823200654386	8.65133085639482	8.72596421965386	8.45129349310212	8.46707518369112	8.53065409001072	8.4317703717331	8.81188386984236	8.71341557046523	8.49861750168863	8.76674231483039	8.54006523696381	8.77364959897985	8.81522290544391	8.56109930943545	8.4781876236055	8.51462094109328	8.656479548045	8.54459783896389	8.69586334012032
ENSJJAG00000017926	9.69908925476759	9.47866135952173	9.61323648134603	9.68877673428985	9.55711947629325	9.31512960891465	9.32445848469082	9.45160428007649	9.52082612876497	9.90791229357965	9.54156530072012	9.69298176524857	9.50902894396215	9.52154190973333	9.41723552021729	9.75851879434555	9.70760608295337	9.71387344203199	9.44649370757579	9.65455251671806	9.4473214517131	9.46831364242425	9.58352997952907	9.47754163765529	9.51486068766163	9.65195370186892	9.62495237770143	9.33055128557939
ENSJJAG00000025958	7.53136696957345	7.57782200941271	7.48285277537763	7.59720083011306	7.34535867882677	7.72532804515889	7.59796531334255	7.68885669813679	7.37831844571666	7.43118570679297	7.57601997619352	7.47337975657456	7.42883698145898	7.5014223535369	7.49781599197474	7.59574746134649	7.53424141979557	7.49280559370469	7.50553815918945	7.60422209489439	7.46081522159074	7.51078612775604	7.64075381124761	7.54745532148226	7.47291101373232	7.72001730812973	7.44992790455891	7.34208319943478
ENSJJAG00000024093	8.91771108382582	9.17781775764479	8.86451089386614	8.94074952311528	8.75809569155715	9.179195484091	8.91248301597809	9.24186603644874	9.06985843582418	9.06204148233028	9.05333101496473	9.16532342860367	8.86278040295418	9.16755113039142	8.82286210736963	9.03490571418161	9.04683593444208	9.10780363440259	8.9543524770157	9.06817662457269	9.03602611168925	8.88518079222176	8.71852919061205	9.25518273806408	9.04820600359104	9.21506715132345	8.96464269561804	8.85801617331194
ENSJJAG00000019122	10.6741981829002	10.5073022240343	10.5459789850304	10.7158552316844	10.3683882877718	10.4001479226452	10.378057483096	10.2712203320529	10.3034281844247	10.3925914766683	10.4347204201713	10.3994839599147	10.4758700048038	10.4344356852612	10.3941676023217	10.4899064672186	10.2642011590563	10.5654418061106	10.5838769258195	10.5765003196339	10.4848681945055	10.5485915614485	10.5186772953914	10.2529294592694	10.5135993535559	10.397824772989	10.521027884164	10.3025327024966
ENSJJAG00000030667	8.59456085734207	8.71516082837932	9.12088936489485	8.60981362713594	8.42576566650502	8.52800020732116	8.70757545517665	8.43135162668018	8.47316964158806	8.67206185704109	8.4508713514621	8.78238616868538	8.32183128946641	8.43232500117595	8.73671101569594	8.91289974295189	8.66284040360696	8.81921944527978	8.51173866808201	8.70399422455562	8.46713136294248	8.73586389886054	8.50338673064199	8.40522963141845	8.76421711203822	8.54103837533569	8.59359182491803	8.70644953701708
ENSJJAG00000022939	9.76483736377018	9.75982318981316	9.96737560081867	9.88149274507878	9.86535747342093	10.0041944235163	9.49343418926243	9.7152863349757	9.79803104564158	9.75140702287548	9.87313389264289	9.78983246820477	9.90245083147606	9.98321885736587	9.87701188525228	9.91205242402093	9.87491494645837	9.91617560660193	9.93165489021726	9.95767637838708	9.82468890367771	9.98628465888829	9.79744343585023	9.94070173731432	9.79203267525963	9.81900720998076	9.90434776854681	9.77964177396334
ENSJJAG00000019344	10.6345689933473	10.6513954150512	10.7741254396299	10.5242442914596	10.6338119170572	10.4540846405153	10.6546921940432	10.7442555850822	10.6212420248446	10.7405105136697	10.537846609764	10.5155939875242	10.6194322972417	10.6605706656209	10.6930164986638	10.8292108071108	10.6783052597768	10.7118144380258	10.3594033713459	10.4808946364609	10.8750219135115	10.7956845468652	10.6884782320603	10.7303204991536	10.3656741250561	10.7193662773133	10.8524345669213	10.6700180143271
ENSJJAG00000015501	10.3761240648167	10.4415403686375	10.3674265705492	10.6159589445277	10.3725081424455	10.2233202833834	10.4329264798387	10.2242656267203	10.5115365246122	10.4336709041846	10.4945644098791	10.3273899539477	10.4843424907224	10.4627214860016	10.542255037988	10.5647562325416	10.4079956078036	10.314027471098	10.565235153446	10.3892065581011	10.4400100449729	10.2817078511734	10.7258671671365	10.4301969667505	10.3410640338152	10.2553014315171	10.3964119414777	10.4499312649068
ENSJJAG00000012691	10.7066549422456	10.7311825912672	10.6393139281195	10.5854853720878	10.6044246969582	10.5833923312533	10.3554998738929	10.4735181684028	10.6756441883188	10.8613453607851	10.6532658623542	10.5286494598911	10.4730345561236	10.5797210278076	10.5412849154886	10.7330766290119	10.6599891465601	10.6881757544638	10.491245128005	10.7107502893319	10.5609827511934	10.6135491704206	10.6789756215381	10.784671837453	10.5853352585198	10.6225019656179	10.5472939549977	10.8193247254849
ENSJJAG00000015031	11.1220311198477	11.130833664436	11.1720020611872	11.1980130330088	10.9979793653507	11.0959854221286	11.3963787269263	11.121063552722	11.089701529572	11.1207166235819	11.212309754034	11.227298941671	11.1871513232052	11.2213917374038	11.2925268826506	11.0242363757496	11.1238917317674	11.2134046966221	11.0704814812541	11.2233735894379	11.1979617396429	11.2224370839472	11.44837625728	11.1810282676184	11.0103087277625	11.0519930505127	10.9271970161027	11.1876548320445
ENSJJAG00000009478	8.56822769188499	8.50823881072488	8.40955461161067	8.46085724750623	8.57620380650619	8.36165380005703	8.41939795772886	8.39360663398778	8.41149398521366	8.5089521452753	8.33149924845015	8.55351502600486	8.40393946569422	8.33821571969628	8.4317703717331	8.52368087765443	8.38050245644417	8.3080125832583	8.40864209491165	8.26232833736113	8.53377967944518	8.26590885801153	8.39989267954851	8.30632130515684	8.58228476026164	8.60948054524646	8.28911970632253	8.80419701456292
ENSJJAG00000026471	8.37305988885662	8.53911929427371	8.11656910392666	8.70154332733422	8.5014006164452	8.80129174185365	8.96750983577636	9.07000083499802	8.55203054129034	8.34541770807012	8.53368467784182	8.44731804199753	8.69960993901308	8.36140138334637	8.91300163576085	8.20612537625183	8.23766149154088	8.19196349908377	8.39307276749874	8.39359185417509	8.40526797805261	8.445950636466	8.81287240833164	8.40522963141845	8.40945000312494	8.6386287067383	8.97420396027202	8.43860800365418
ENSJJAG00000020152	11.0245179113262	10.9149971234488	10.8212192336667	10.9825267198526	10.8617883298234	11.0545937050376	11.121011613272	10.9987279601687	11.0107488230096	10.9478000977585	11.0485900212294	10.9053772068095	10.9979595813176	10.9606823523192	11.179182685719	10.9399474805337	11.1605814592987	10.9548077169696	11.1026932943474	11.0727738601329	10.9061542872642	10.9611635886097	11.2337099915776	10.8947055463529	10.9390962448388	11.0252039113509	11.1043749096088	11.0656439736524
ENSJJAG00000013499	10.0799827041101	9.49294809387949	9.51666311930648	8.92674060324784	9.61148466804962	9.31512960891465	9.30510141892984	9.14355241439137	9.35627369541545	8.93644976927728	9.26471189974683	9.72650936910645	9.85330873139336	9.50904518659776	9.95715729561157	9.05671777110916	9.51700787445084	9.21357510759485	9.43985391302701	9.34830266989957	10.7129892726877	10.1058417301838	9.8134121459927	10.1247155336728	9.04261035975899	9.51128739115985	10.323300162622	9.82350204314181
ENSJJAG00000005398	10.0141951228808	10.0344919108402	10.061534204251	10.0996496043889	9.94150375242751	10.2145983721228	9.96641874338756	10.1170893567595	10.0303409433076	10.1591465791726	10.1676785151224	10.102513867409	9.86794398231108	9.96917587127134	9.80184460805639	9.99908415161162	10.2807799707588	9.99884778836356	10.0517894249831	9.96093296702059	10.1755740831249	10.1505931065739	10.0965017636342	9.9630019973494	9.95755739249576	9.93920479328365	10.1015539175642	10.0969363537067
ENSJJAG00000012131	11.8590456475604	11.5192462038288	11.7396955273591	11.4599321450137	11.7078882014922	11.7218557383019	11.6259299100496	11.9135738249679	11.5390522219925	11.6466704526354	11.3751416432403	11.5236289095559	11.3664570320699	11.4985914720969	11.648360601743	11.5969209510136	11.4846580984574	11.3838871275863	11.5145600782123	11.4439923077867	11.7526004345499	11.5969451188455	11.6631791347758	11.7015297147147	11.5045396593982	11.5422323098177	11.430739587818	11.4131106103096
ENSJJAG00000020126	13.416546388791	13.3610015535453	13.1217735178261	12.9452082336099	13.3970028486739	13.2133507603082	13.3236644932602	13.5209665921844	13.2402029786402	13.1893070883877	13.3454270015142	13.4804440812284	13.2086820165119	13.2326560551167	13.2826994554227	13.3943772857398	13.4527724573425	13.1670917460886	13.0806101900218	13.1623389159338	13.3038788089266	13.4101726463731	13.1193768055535	13.6347284301884	13.2140562890722	13.4365855865237	13.3608129323907	13.2799549729627
ENSJJAG00000020916	8.39558265823292	8.12497949076989	8.01195910276861	8.62077634612548	8.27216112158284	8.48460136000073	8.36751203655463	8.38072005224145	8.4511479329147	8.45549747791763	8.44006358253736	8.51300417276802	8.44494960532067	8.64959405970222	8.66774401959059	8.32894618509128	8.5639643909077	8.31297902148648	8.62737886214686	8.23651130708851	8.19945867347767	8.43931139078292	8.72668213189418	8.1367854825565	8.59046418183378	8.36722007741539	8.4091396521105	8.54461766868582
ENSJJAG00000031345	10.3360242079803	10.3516928988947	10.0674344643419	9.91808084543386	10.5235686964456	10.4638966996237	10.8368210918534	10.6379240128184	10.1334285579618	10.3903366362191	10.416977404017	10.4003733935958	10.3972480973001	10.3587171372402	10.0632266509834	10.3026925389812	10.3415749422431	10.1508170259426	10.023074169858	10.0567733507544	10.1994187851833	10.556545077331	10.1108226702909	10.693723701528	10.3677940224448	10.7826535354272	10.3626110167246	10.3390466643405
ENSJJAG00000017702	9.81324826623323	9.79586328976919	9.82355911782787	9.97828055887523	9.94429707551785	9.81384137050363	9.52894927721264	9.76755943015798	9.75916930939489	9.64009730143845	9.87313389264289	9.7250685481585	9.77771534900927	9.90484012696391	9.71010421445561	9.87565482674509	9.85615025504627	9.78666524540201	9.45967559679756	9.78056288082519	9.68696142501838	9.69892886633638	9.8344206622702	9.84020760991878	9.87876584946804	9.87001385582943	9.91380114811046	9.71514922371886
ENSJJAG00000027273	7.43761495952422	7.37645486706638	7.6038090403475	7.54538589441518	7.43120377475847	7.49984837133802	7.53736175756711	7.59100043752343	7.3497180582392	7.3341880255853	7.54230952252174	7.40800626969744	7.48173367554264	7.51613924029334	7.32796502362129	7.41464482367657	7.51673977070652	7.52319589158608	7.44977149309769	7.31189427253315	7.40591967367648	7.30260436823859	7.27389430744943	7.36972186320835	7.45497711627369	7.43865325308737	7.35991544677587	7.58212351008199
ENSJJAG00000036537	9.46747843399764	9.2691787257665	9.24503912294438	9.50478536012696	9.39003012635952	9.23407747793933	9.27052852680452	9.13672578216037	9.12799605247116	9.37402764335103	9.55931800551345	9.38083868729498	9.2255919771886	9.44664269377001	9.23276936705467	9.29832944223538	9.28979530931439	9.43415184182651	9.57886790879992	9.46765716196392	9.20750308949112	9.40923808923579	9.79744343585023	9.20294115859424	9.28241500982279	9.33993671895368	9.31262484357864	9.12721117279731
ENSJJAG00000014160	10.6361755298834	11.1079599941555	10.9335345630508	11.047214826209	10.9259397662758	10.8913734148698	10.9638925723335	10.9588809009717	10.8584331734888	10.9891426286746	10.9652163400787	11.042039877344	10.8469030491763	11.0691897640329	10.8411772208319	11.1344764023431	11.2773518795263	10.9587570955333	10.8841970811692	11.0214030855075	10.8230288925022	11.0206218828183	10.9132067892178	10.7776989090617	11.2264977633996	10.8249875071841	10.829631365178	10.9691052295522
ENSJJAG00000022845	9.3692452478013	9.30032509519896	9.73070069002802	9.16951664300811	9.09575495855401	9.51789044160049	9.16911818739384	9.53013268734188	9.23697161399658	9.21940618064937	9.1498922195789	9.15873879782998	9.29845164101196	9.15355282442741	9.08426220341105	8.96379975328125	9.5059621410259	9.39246729925861	9.02027778789217	9.27226692285662	9.27553068627789	9.16812551270694	9.16598681359696	9.48147518854095	9.57236003025368	9.16909426506852	9.37699740186354	8.92726455997213
ENSJJAG00000013758	9.58821085851892	9.40864520313711	9.46109532112812	9.5119971216733	9.6326369691335	9.48368216976299	9.51235254980783	9.60675717694768	9.67589613082001	9.72259630707218	9.54156530072012	9.43189019138308	9.60047217073977	9.52331776075834	9.61367406623692	9.55426381845757	9.55817781311938	9.71228202838983	9.55055082086005	9.50216811784592	9.55550014539478	9.45670472118909	9.52382360680421	9.62305778992029	9.52072177650316	9.55923162203865	9.33443110394691	9.4687110010031
ENSJJAG00000012859	10.41605604132	10.8308331223718	10.7726954781064	10.3387894279969	10.3381547777813	10.6663198425894	10.8561378283416	10.6787342894143	10.6591254437992	10.8540347096463	10.2716864378804	10.9276490525505	10.4032240095787	10.5494517251926	10.6460198303198	10.4953087492638	10.4423359288712	10.4244127255453	10.2265899338538	10.1450403380042	10.4700726396872	10.5892136760819	10.6285128806777	10.4664230355671	10.3772944289652	10.6135093738107	10.4754393267915	10.4374974622962
ENSJJAG00000004238	10.3180534207094	10.2131383584249	10.0873113208311	10.2199871957597	10.759810456987	10.4442041739347	9.92222642327542	9.7438472744234	10.4272868871916	10.3256955415473	10.5057888712427	10.2385131583334	10.2600493116365	10.1036285628001	10.2226822275481	10.1153003508629	10.4636619843942	10.3737714780309	10.1478931611589	10.3178956009468	10.1847055284618	10.0482886834574	10.3048158515051	10.2752374731314	10.464997821807	10.3600912645032	10.2804485081943	10.5105152307541
ENSJJAG00000013127	10.6143326990548	10.5200964882608	10.4397612605594	10.5921298205199	10.4378272923464	10.5956984210945	10.6666120580823	10.3480452534823	10.53098759837	10.5206781318299	10.5691965556971	10.4782181074671	10.5103822830964	10.5503013064126	10.6781104090713	10.5336096426723	10.4103110544425	10.3426956966571	10.3305620064915	10.4920889269276	10.4218538325201	10.5419294394295	10.3451950920962	10.6920751526063	10.4777953134697	10.4355082011646	10.4616846898298	10.5946540234218
ENSJJAG00000036445	7.91562010998545	7.7663551811947	8.18909528777601	7.98771503711061	7.88594872310418	7.87903474129006	7.40639167958685	8.09796862098522	7.7911911905625	7.89417459008736	7.85527690669264	8.0768379017098	7.92110714749617	8.01916112752682	7.7598572870996	7.75215040086973	7.78944781489957	7.78477419814675	7.75011687748708	7.90015596845822	8.00094730153582	7.95029517525311	7.90863168580911	7.81791417901321	8.0280788309588	7.92537796687629	7.7828671797774	7.96245317327256
ENSJJAG00000014665	8.09076897075771	7.78414454764649	8.36551666801011	7.92338117397925	8.0158540160272	7.83523274878736	8.12838815987841	7.81119748863153	8.35823200654386	8.17736260013878	7.89553742102914	8.13850630687885	8.23252546558164	7.92876108260819	8.20995745793885	8.04976671841606	7.84229507430106	8.1282233078354	8.09029298856283	8.11830620807008	7.80429037402517	8.05526689758495	8.07572975162869	7.98173577344601	7.99156896761181	7.86324211024353	7.92599847830595	8.09822190430869
ENSJJAG00000020852	10.5243108771201	10.7075633152693	10.5970585107666	10.6521625067503	11.1535788613472	10.7224376067383	10.5683338413238	10.7738310580431	10.9911339627576	10.9309224903409	10.5998697366696	10.7234188651618	10.7380932264442	10.709244319788	10.610418476705	10.6571888675323	10.5615796177821	10.7587033400718	10.2576128613794	10.7734097864659	10.7293494351428	10.3071582946263	10.5576256124921	10.8452001133998	10.5155092063207	10.9501336280827	10.719593861687	10.6142967592601
ENSJJAG00000024529	7.57179081096668	7.49661744905046	7.51257316520236	7.55885478808659	7.5880326024528	7.51973122120265	7.17552384744154	7.7036678162496	7.56812766212234	7.60260576172371	7.57601997619352	7.55549113087588	7.54331105491709	7.53039148446055	7.35451307852195	7.4962678466699	7.58319513387704	7.52319589158608	7.42931757151738	7.521622500369	7.44338627458105	7.48726510230443	7.53325019347226	7.57566683971338	7.47291101373232	7.5984757633433	7.58559611910034	7.36549000092166
ENSJJAG00000018408	8.92900465926827	9.16650253813696	9.14436336291212	8.91257210287132	8.98922784989118	8.78860722492094	8.98011287135282	8.87130936291521	8.99850548723894	8.9722544242485	9.08843220962196	8.87943771955993	9.08477938343202	9.04597000078128	8.67561001027931	9.05980350054352	9.05935574246718	9.16176800254883	8.93813194962717	9.00338163269951	9.00370982043524	8.93406880201391	9.01146135642875	9.1074505747746	8.7816502713527	9.00458933712948	8.91570766005504	9.02847542522804
ENSJJAG00000017208	8.02107319431646	7.6691692886596	7.54044286801657	8.40929118922564	7.82536111524962	7.959705482976	8.12838815987841	7.74609187429289	7.96722289137931	7.95560484291443	8.10199432147532	7.73502745881111	8.39460760548393	8.09478997067471	8.24563082382035	7.89679615424548	7.55111164948215	8.01994104245755	8.02363672379759	8.07268798978903	7.73809569879699	8.11259807065928	8.33836795851086	7.50171788399146	7.96886755002398	7.73968815828612	8.32884443357031	7.93242160341771
ENSJJAG00000020579	9.71930046546247	9.84753325717371	9.63594290584683	9.7200004524407	9.86683356048581	9.78438097605809	9.73518624977922	9.6115554454628	9.99754054180999	9.80041905531294	9.57029658724453	9.71929010359896	9.74945506674659	9.67273493680469	9.82142801607468	9.58567842460635	9.68640153398244	9.52848456827743	10.1819761341846	9.84569017579371	9.70475008299153	9.64673448569023	9.4929527241628	9.87157068861878	9.85453463784451	9.6873475157019	9.76474418257933	9.81003872845118
ENSJJAG00000019424	9.58990848115175	9.74513892859307	9.78514436580703	9.48841659495459	9.98959584738933	9.52510939187531	9.72985805969322	9.64701410272241	9.19866371943743	9.67256376543208	9.74840390433581	9.88032658416435	9.6894739971164	9.74248590396085	9.54603794549593	9.63248083350114	9.55390259110573	9.54838179056873	9.76740348029895	9.42503988361389	9.71595118885834	9.75858126797849	9.38863555874218	9.59806215483642	9.81894209265538	9.69526555022559	9.56961874295611	9.57449196845121
ENSJJAG00000015360	11.2202792759514	11.2476988640054	11.196677265495	11.3010309796191	11.3116055275043	11.2090910455701	10.9407230357204	11.1218832867632	11.2307757898022	11.2161430261297	11.3256227075174	11.2006616665176	11.1292130020916	11.238280000147	11.2423304317493	11.3118220539374	11.3384057360145	11.3427505543275	11.27850170172	11.416229674735	11.2478735968008	11.2904582712519	11.7600811273697	11.3572084640736	11.2340176819665	11.1448239336284	11.1898419102434	11.2884939742784
ENSJJAG00000027858	7.98741303148604	7.74807570930962	7.5794109887931	7.54538589441518	7.44975100091263	7.72532804515889	7.53736175756711	7.6580836035883	7.71688365777585	7.38625304450394	7.65177183682173	7.93165878157013	8.27027226428765	7.31084276539509	7.9446091152031	7.62495466958357	7.93776229599204	7.68517769176498	8.54859992643008	7.90015596845822	7.66423818161713	7.46236534752306	7.65448472633593	7.65211311625364	7.62134731913257	7.74930133318035	8.00057668753391	7.73138388638236
ENSJJAG00000005734	10.8097977930709	10.8585500047247	10.7415992945698	10.7848060421705	10.8676087754668	10.7203981162397	10.8335760737633	10.9634652876595	10.7101229361457	10.7245486849163	10.9191261070692	10.7755751075349	10.8913125726075	10.8875103197236	10.7511285953038	10.8679152360453	10.9614535206635	10.8776187457544	10.7061582128123	10.8032884957803	10.9879440284156	10.8876458695204	10.5154719930155	10.710105101795	10.7795130661549	10.8355531140882	10.9945901440379	10.7133926510908
ENSJJAG00000033790	8.15540467762657	8.15865162491332	8.02494179820193	8.1210597641863	8.08373454436014	8.03301794149548	8.05780749821076	7.82350750669593	8.24264112125289	8.07346979805372	8.18241806805812	8.05331103542631	8.04446021786451	8.05147614560158	8.17918544284862	8.12416975016126	8.09282802351561	8.07255797174565	8.03130166419954	8.20999299411326	8.08064580408972	8.02512884884652	8.11285416961875	8.12433014700718	8.05619846103603	8.11158371540062	8.11183689189067	8.07916768585307
ENSJJAG00000015837	7.81956637841404	7.67960985909812	7.52671859396485	7.78471228840772	7.72854830042122	7.9102771532008	7.71359210394478	7.85921279572401	7.93896412565599	7.796663146151	7.73111346589496	7.65754753205775	7.82955808575802	7.7364915791312	7.7598572870996	7.5805124296537	7.68228705425228	7.69587904140441	7.85285415044303	7.87072663929167	7.78603418745688	7.71519663760971	7.71869392572475	7.79934321047712	7.69358526936069	7.81295908975722	7.8720424955247	7.59514012068573
ENSJJAG00000023813	8.85368293633241	8.83031001125782	8.82616592202063	8.79607684068079	8.93388401818802	9.01678867043984	8.94514487434383	8.82394525282632	8.82637452776253	8.75150891848587	8.8153725519159	8.79126859736861	8.95865535731464	8.83540694809109	8.9384928806574	8.89896699100119	8.84603908761711	8.88969984761453	8.87792023674282	8.69974021565644	8.6955384170249	8.70994259516534	8.93168017762023	8.91036458724715	8.97049543498064	8.92496710794808	8.92234446740899	8.83614250661134
ENSJJAG00000020889	8.28766383491991	8.55424493984771	8.15074764735867	8.13277126647682	8.20006905276107	8.22214454750654	8.14186581955982	8.04438442453568	8.31483429915034	8.32870315060759	8.26299664001293	8.09408015623019	8.31679207581432	8.2135782256386	8.39711672110538	7.95105907489016	8.20513878793421	8.27768970427875	8.09029298856283	8.35361546552564	8.33956957076842	8.4591079360526	8.07572975162869	8.71937816852113	8.32444685744946	8.21346168823402	8.25377365343328	8.32097398594788
ENSJJAG00000025801	8.40003000504035	8.45202424088024	8.25646998262408	8.45243256041324	8.38345973646216	8.20777329235323	8.5571375386635	8.61321918910778	8.03814463390441	8.61305358642969	8.63838469382176	8.56789051097823	8.32684575053309	8.34289465041435	8.49790316254426	8.3404417640418	8.29361656639967	8.21411444877224	8.02363672379759	8.54981745392319	8.23235779160532	8.39164618947885	8.04486500719384	8.47376908519029	8.49260486209051	8.40785385692636	8.38832254191755	8.38846424736055
ENSJJAG00000010173	8.94019666036221	8.91349932539353	9.06025791708295	9.06783923065699	9.08786924972923	9.06532876973966	8.53913004270961	8.77007849439792	8.99149552102499	9.22732115526865	9.02718170640175	8.96939124920081	8.93243036253121	8.97245659824102	8.72549271990786	9.04741549340548	8.89314956901048	9.08250614913482	8.77423157465196	9.00005326730912	9.09067591988621	9.06631472960927	9.13419408929524	8.89502773167391	9.01425620191878	8.88755442887022	8.88539403718713	8.78790272994449
ENSJJAG00000012196	9.54856824030934	9.7243139701235	9.36632139119358	9.6792692488817	9.69920405970506	9.58151627536845	9.55346883489717	9.59226006476521	9.76898794933225	9.7388765535549	9.67344506527507	9.4776146217358	9.48227709693711	9.699503810039	9.64535163429949	9.71401537424873	9.58145378076861	9.5838270054365	9.58485978374324	9.74300677807675	9.57153718534038	9.51097696895619	9.90883459918043	9.80191925224544	9.58914504553464	9.73111116701545	9.63460112252142	9.56013495967625
ENSJJAG00000018216	8.74760782021977	8.76944228243149	8.7229936402133	8.64951008069798	8.54770469694921	8.84669811814812	8.69575725819273	8.74221217712561	8.67233155354413	8.59562343565313	8.95235091999184	8.87393729403387	8.65968793784161	8.76066599248561	8.92899477893163	8.65110207413011	8.9656538424412	8.51512658432803	8.73244780005185	8.62494801932007	8.67785259135337	8.57092957409545	8.60703040318098	8.66084978814627	8.86846297452732	8.7934526792136	8.8716786161383	8.82027477725812
ENSJJAG00000027294	9.18740335628876	9.61516181769865	9.50076506755604	9.66166550574629	9.17453247738796	9.16667888641337	9.13902696664808	9.390952576247	9.10569866145295	9.04397933427913	9.4419296917579	9.03890844794452	9.52033368447523	9.52154190973333	9.17381868858994	9.23259145479005	9.06556983828871	9.54478578975838	9.50693358091947	9.56214913667794	9.3958515445833	9.47695505482208	9.29112279435982	9.34515735971374	9.551559171779	9.39624688976592	9.23722005435346	9.36853748462203
ENSJJAG00000006586	9.97497917252979	9.79728548609415	9.73070069002802	9.74447807286187	10.1975467556156	9.76840766246988	9.92994663889475	9.9773584035465	10.0560378244465	9.8141084887023	9.79928551081362	9.79805987600815	9.98380693790487	9.87495647932858	10.1956806142082	9.88067471511574	9.81784019851116	9.84138270447236	9.67544707741962	9.81531782973403	9.6013223205046	9.51097696895619	9.79386960919241	9.88040270610668	9.8360789023482	9.86164217720118	9.91850382365823	10.1042565172172
ENSJJAG00000006686	10.3828581464011	10.3763408881063	10.3170627294868	10.4979265065813	10.2734694280814	10.5354000163727	10.4701079056247	10.2242656267203	10.3775184837411	10.4434855674682	10.1605585611816	10.0292264571369	10.2633451884729	10.3655066987329	10.4397194951646	10.1335332219641	10.3846303771247	10.2043710208319	10.2879675731459	10.4386898245777	10.2061579505086	10.380868180272	10.2885862771511	10.3058874789228	10.5661274296262	10.1523520446101	10.2548370545157	10.168473595137
ENSJJAG00000030826	11.2747133323277	11.1717535671539	11.0197244539694	11.3704715690714	11.2885233891636	11.2032788672984	11.3393377630114	11.2367972301623	11.3296221813583	11.2707350517743	11.3369143696585	11.2377179551165	11.1399229820176	11.1804663816603	11.2682317242632	11.4853705796088	11.1537303935804	11.3467672630427	11.2742991690713	11.2459084569366	11.2007497293695	11.1905726893407	11.2497896490136	11.41010442835	11.2682229788961	11.2019006511479	11.2263887341822	11.1819658594916
ENSJJAG00000011800	8.50561705923707	8.47647092558564	8.42666934599047	8.37347233975975	8.35428071700833	8.52266747776184	8.61799721276767	8.60267657058828	8.28266407637702	8.42005760266807	8.50846809593347	8.4353030073374	8.52674644477852	8.502873378301	8.38700414082205	8.46937424726167	8.51600423312426	8.322839742641	8.17858197994421	8.51530542189419	8.44981577402555	8.53489179043033	8.28514482036232	8.47376908519029	8.41424224501504	8.42542441604396	8.63216594582733	8.65253565579566
ENSJJAG00000004324	7.6662774975974	7.68986989995866	8.02494179820193	7.90071839766673	7.78828571117678	7.72532804515889	8.10082020086765	7.85921279572401	7.55069729756152	7.7645647700299	7.71858544128071	7.66779838780335	7.77424585373529	7.71690851746951	7.73838732247919	7.8177969793267	7.88194162924824	7.6742813433959	7.55502111589362	7.77452736237139	7.60510900895987	7.64938111211856	7.74260946443599	7.64009356626107	7.79777687971663	7.68929620934229	7.82388928211456	7.93242160341771
ENSJJAG00000032838	9.48958322037751	9.46058709205573	9.42961925044249	9.45131329186539	9.31688238506784	9.45112034137053	9.24526560279764	9.35667122033185	9.58499042013415	9.42256417248444	9.59199104994278	9.34886228360763	9.50523957430834	9.52154190973333	9.44954652513395	9.35604671160638	9.49929106674829	9.61153223822011	9.40387514659265	9.57081361322125	9.56798973991666	9.66934767517159	9.5646237796369	9.57259880179684	9.45685065147129	9.47649918603304	9.53281865074509	9.34756827753678
ENSJJAG00000023211	9.62010907400253	9.59389393654094	9.42774451415113	9.64871895888852	9.68075423610963	9.57227651054791	9.73341248040699	9.82818600793824	9.63982723771712	9.72077542538982	9.62809592991031	9.67515815076903	9.6944361842564	9.58235177225995	9.71010421445561	9.462213782124	9.52796405891281	9.59428268538534	9.52579914991265	9.51797594853334	9.52651279314243	9.33152041090412	9.77041126247821	9.61596285089978	9.54391541237175	9.68097997773257	9.69662932784106	9.54562437959874
ENSJJAG00000020493	9.40474516110972	9.60702112751995	9.61160002988042	9.59228337057293	9.61325995030985	9.62009971619242	9.60512163928065	9.66094367482725	9.41847324878806	9.58889887178221	9.36011300586268	9.51680782264345	9.41093939343922	9.56180842192327	9.51192777201637	9.42075243415716	9.68640153398244	9.48778948962893	9.63571325485747	9.7219054484825	9.75522570285585	9.69404280572685	9.64072346435907	9.3581412598411	9.62752314689235	9.50766743156608	9.42724204053682	9.54379958519159
ENSJJAG00000012217	11.1714450630041	11.2809784629166	11.1157229660375	11.1534099741556	11.1701299630113	11.4415207785405	11.4326501818574	10.8231474476421	11.3521862972145	11.1294759665518	11.3974789178328	10.9307150978387	11.3745329888977	11.2182029240821	11.5852078504159	11.2704393689578	11.1843055164694	11.2663384984685	10.964783635399	11.3638939548103	11.1765939306555	10.959171664321	11.0430543866591	10.9138959664139	11.5385388722305	11.2035294901075	10.8756744534691	11.4481009142511
ENSJJAG00000022721	10.0799827041101	10.3129130359705	10.295202164869	10.0747702215107	10.3307590885193	10.1007464514832	10.3475189001906	10.1978356360612	10.3596775270366	10.1578165896167	10.0522686789051	10.0725359854849	10.31399962263	10.2569367776196	10.284518538569	10.0968272617162	10.1998973015351	10.0333724424984	10.119747522354	10.0552540613637	10.2360910838328	10.0234306292288	10.1446076551845	10.1599855095738	10.2299442134858	10.3213229062932	10.1421378063695	10.1139576409178
ENSJJAG00000010149	9.03666943852351	8.94093393754367	8.73274926969168	9.07537487561465	8.73727971114353	8.99540303393978	8.90251459700207	9.10555075416907	8.99850548723894	9.10611041244798	8.94179222539984	8.83187847826742	8.96440917267693	8.80482449492893	9.00003509401872	8.8416056718661	9.04052955096559	8.81606081343872	9.0172154119939	9.02969777015932	8.88356573170561	8.97690587432782	8.92479629413999	8.83494093621899	8.75008562273276	8.91071100665824	9.07192456148215	8.98449560488058
ENSJJAG00000031294	8.57202723387128	8.66510455334479	8.66270157268848	8.67754904273426	8.63114297012799	8.73648578416215	8.81614598693494	8.77922502835299	8.50539155393029	8.72430550896752	8.54854526994574	8.65715305028408	8.46707518369112	8.77978984583597	8.61527337824525	8.71397799879232	8.66284040360696	8.66813512699551	8.65660950626742	8.45879694151626	8.6884960570818	8.73072478073098	8.58429702447963	8.56711485050893	8.67678888938847	8.59835622629416	8.61945146072786	8.49077044513719
ENSJJAG00000015667	10.1709809921526	9.96445847012684	9.98122209933265	9.89787328436013	10.3704497154459	9.86720856216208	10.042312626124	10.1483223382711	10.1364370545454	9.9205843070943	10.2233760525859	10.1372323343522	10.1287179817836	10.0220503383549	10.3713769424064	10.1418691347791	10.1686695936889	9.88421247463396	10.2746919354002	9.88058954928331	10.0857281482121	9.99418746431386	10.0907321674446	10.3358860361542	10.0784173412522	10.3071423641576	10.2199478166027	10.1355428585065
ENSJJAG00000014571	8.87735261443215	9.19349536430684	9.39161625654346	8.7316921332819	8.67254267821371	9.17295226707957	9.05319682574667	8.70401182484365	8.95945804255778	9.01639559077337	8.72596421965386	9.01205246257676	9.47064744213157	8.70811788693499	9.29874802255106	8.77367582344957	9.03101090910597	9.04095977956451	8.80008274127157	9.22276572392962	8.63797383412351	8.6617964237174	8.95884181711815	8.9698874545612	9.25652953553901	8.81844140923371	8.79336498248292	8.81707623037066
ENSJJAG00000019117	11.8988465697623	11.7290467685059	11.6097377136864	11.6681460199482	11.8168155423793	11.6447346443393	11.7234821228065	11.5736727117733	11.6684010702174	11.5627444981958	11.7100979529362	11.6260224422652	11.6936695215541	11.6602657348445	11.756148818039	11.8052243427466	11.6691460291457	11.6843486101861	11.6994726212825	11.7349488441414	11.795208913184	11.546227382789	11.2776592570692	11.7942837202906	11.8156896790054	11.7254747726457	11.7218269172903	11.7467454609816
ENSJJAG00000011368	10.7598949699991	10.7194218883894	10.8149828444502	10.7768222975193	10.7884926876247	10.8227634540879	10.6666120580823	10.5970926137007	10.8629409129769	10.80178434338	10.7702717856442	10.7452085945742	10.7660836211488	10.8075543204292	10.8799551314622	10.563728941129	10.7790610074237	10.9031311317921	10.53831624122	10.7475578789354	10.5592379045241	10.5081417036451	10.7016762656647	10.7359298012846	10.6167825800284	10.6682108580355	10.7275526254555	10.7858837960444
ENSJJAG00000022774	10.0129471463269	9.88539134433038	9.91976378760203	9.86074118419309	9.80189582931352	10.1320209954138	9.91290520169227	9.93255771412295	9.52082612876497	10.0882591429103	9.88013212820348	9.86086710711653	9.80235823836546	10.0245188857123	9.81003812808713	9.82616776344363	9.94431504833315	9.81798652667931	9.98334752472228	9.84921994807668	9.74746002622637	9.79544497761186	9.83615704870278	9.78000482389713	9.93178663741542	9.77053752465304	10.0355099478954	9.96759019381454
ENSJJAG00000023573	8.60566256739181	8.557994724598	8.68651778508241	8.65305212796024	8.69088518492457	8.65849204297592	8.57045644970353	8.44973616804657	8.73895129786133	8.59122400138125	8.82706654456626	8.77043999023129	8.61834686121843	8.73139417201134	8.39711672110538	8.50913326232645	8.73791197746335	8.6243448975955	8.84667507487812	8.4212452964745	8.94793760802341	8.49765172390636	8.71443156484631	8.83169528286166	8.51462094109328	8.73856398020152	8.86476311675225	8.65986959877378
ENSJJAG00000023245	9.06977507211705	8.58390005528762	9.1137630106972	8.70830984779793	8.95162678971652	9.20081371556718	9.00801647928104	8.69914880187637	8.95945804255778	8.76677958692839	8.86525577227135	8.940993929661	8.74167059309509	9.00974766037454	8.76248317770494	8.56157149914707	8.60091461460085	8.79371677055899	8.78537864122045	9.02643800349137	8.83766788866406	8.68343923997958	8.6337276759833	8.75106843720595	8.8224891819991	9.38039971709686	9.28796639338847	8.5365012916204
ENSJJAG00000015014	9.26101296862103	9.30442293845289	9.79090333763211	9.26380045489165	9.15465796268053	9.4151475980559	9.66425196976969	9.836343302479	9.4803305212815	9.514665333829	9.31591846917441	9.46894142110686	9.32693760907381	9.42199575964326	9.61367406623692	9.3609489416549	9.50374211119181	9.34317680153857	9.22610846874263	9.25323770285273	9.46468743173203	9.39099500483092	9.35444910691105	9.3879532457604	9.180702584331	9.25291046305164	9.39319025287449	9.26696251137817
ENSJJAG00000015182	9.23693357237738	9.13661211933669	9.24288419911353	9.06279065484785	9.10619441820074	9.06532876973966	9.16641131882904	9.21958037585317	9.11530201571241	9.10899518520149	9.26745716316389	9.12755961785715	9.31605393193629	8.96431973184996	9.07580282234083	8.94368832741737	9.01498603721485	9.10278386969636	9.59676489166601	9.20867672628238	8.85623376573854	8.77619856478908	9.5018452393258	8.97568679392819	8.95556330961545	9.28113059662446	9.2653726091399	9.1593194950818
ENSJJAG00000011871	10.3160424767603	10.3725767432442	10.3101437497012	10.3218450745536	9.97738697326843	10.4204581437671	10.4415115132099	10.2562439406506	10.1996081803958	10.065706123718	10.1490910235291	10.16587235624	10.3546946005528	10.2485521482208	10.5088932218937	10.2291400457105	10.25519268701	10.3658170838532	10.5016116239577	10.3478411836408	10.2106328594489	10.2897105413178	10.9554574847541	10.196733530926	10.5807854567939	10.1970843747433	10.3648897186102	10.0072758083506
ENSJJAG00000036811	7.93050615896279	7.73873999248633	7.82900013896431	8.00807916272469	8.05721607156145	8.14027048265626	8.0354819827398	8.0535458362815	7.77937275266724	8.00475015886964	7.93377366819698	7.91772461950222	7.94427979158503	7.81803009134582	8.25145164615979	8.02615636512831	7.91035664539086	7.87152962211237	7.81356505308416	7.89047306984179	7.89710099861443	7.78876732981718	8.09818867989649	7.98173577344601	8.02090231042145	7.83011497408145	7.82388928211456	7.79885141031586
ENSJJAG00000030693	9.07228641636074	8.76004094158922	9.11851829319943	9.11725935865627	8.87284103362304	9.03433803526314	9.40823448192343	9.22278737289703	8.95584728290112	8.94631681528327	9.02055934887835	9.10711053455734	9.02054392923225	8.97515720376414	9.34096909382543	9.10818851860801	9.16685034541723	9.14240447776602	8.96078220681449	8.82502375829358	9.16251129317926	9.210924172143	9.25695278822584	9.13071211484506	9.12144247494753	9.111685357292	9.16816468620519	9.12721117279731
ENSJJAG00000017618	11.9475806405271	11.8503959819044	11.8027893685605	11.831269030125	12.0781941525796	11.8382747855866	11.8960940463559	11.7475573600322	11.9006250393587	11.9077436497268	11.8417183805932	11.536533162134	11.8468524581502	11.8415420824431	12.0402090205273	11.9970095641114	12.0258299081975	11.836901975344	11.9196431603446	12.0440506888504	12.0071404467842	11.9281701596297	11.7827682737747	11.8676811081064	12.0198663965358	11.9334307375375	11.8135778067255	11.852763078787
ENSJJAG00000031704	11.8831253092677	11.9563954327559	12.0913010960323	11.9676476915211	11.9542809694177	11.958512159746	11.6333873918055	11.7764182300888	11.6953507992125	11.8128531447203	11.9015860858668	11.8930935462976	11.5625052616066	11.9523225199051	11.7999230459716	11.9352197491052	11.9210420889693	11.7483104451945	11.8548896362686	12.11007386512	11.9863304215529	11.9357623922719	11.8210926497506	11.7289896522785	12.047976819447	11.7965097133707	11.8102666013836	11.8257080738325
ENSJJAG00000024636	7.64413593044554	7.4815481905617	7.46717618525467	7.47139383058259	7.53166183296361	7.62430681574051	7.17552384744154	7.57281891182901	7.3497180582392	7.45173879356335	7.445176015871	7.56787171767937	7.54331105491709	7.37998365277406	7.29857257799398	7.23209961718046	7.49853291043072	7.40529931335264	7.69207588709207	7.55634603986296	7.34063784090643	7.30260436823859	7.232654448253	7.17032384354279	7.39550222055294	7.54654283873707	7.58559611910034	7.42698969568514
ENSJJAG00000029909	9.29103507713121	9.12727427388302	9.25576097046641	9.14127487527226	9.40873863966819	9.20387295128456	8.99569106791769	9.16716591148728	9.17756068656554	9.15429434891849	9.25644154385549	9.09791663859276	9.2255919771886	9.38710224504005	9.07297055167411	9.11115281937544	9.44701828927031	9.19028176858316	9.20508439086477	9.14480730894286	9.40590455423142	9.384858164518	9.15739321744135	9.31658205233476	9.36375004501733	9.17841970358664	9.37699740186354	9.1470643193659
ENSJJAG00000019271	9.88351170251803	10.0029821653454	9.61160002988042	9.9986242768403	10.0016987646221	10.0024990644325	9.81105285891297	9.76969496926814	9.95371332048141	9.79869829374187	9.83760248523421	9.71348724079401	9.85036303215838	10.0477550960592	9.72408751766887	10.0021487538892	9.60639920509514	9.92029099853171	9.4618600601981	9.90789012560968	9.91725161168623	9.37559962844935	9.8134121459927	9.94491034244806	9.92017789922996	9.93390085290971	9.96618910902899	9.92120243078522
ENSJJAG00000019276	10.4802046679255	10.3099611629236	10.2296105222379	10.1503884907193	10.343413809893	10.1910721187283	10.4847116303117	10.1336143957941	10.3233054759004	10.3479602856672	10.2274658103169	10.5253968312884	10.2434533022269	10.1674179574076	10.4449223810209	10.5135241472921	10.334269778586	10.0866540735255	10.2867658470701	10.3819941507695	10.3528779931223	10.3228348792275	10.4077251714106	10.3015494596578	10.1944654624527	10.2102311717592	10.0020170834716	10.2142178504857
ENSJJAG00000015519	8.16106136821269	7.9049086163058	8.27630081978896	8.2372758653878	8.38824480454264	8.50651384568569	8.48805348965358	7.9970434157573	8.51592608207042	8.24683504464265	8.04681888253823	8.32503561147489	8.09044813416092	8.10678696291775	8.38700414082205	8.04976671841606	8.31159346029391	8.18634453338838	8.43409510358854	7.94683129889506	8.1056750319427	7.85513913096843	8.06043378351916	7.79934321047712	8.21440673104679	8.34864148223167	8.24775809423099	8.45188549561344
ENSJJAG00000024160	10.4585364038506	10.3168392902332	10.3900797372651	10.4354755434514	10.4466385728008	10.4292530654484	10.4447175355368	10.4670477314141	10.4894768519862	10.3744513151402	10.3832500980526	10.3217612027613	10.4012348411652	10.3242712697394	10.4777760392874	10.3500785433372	10.3269266419243	10.4272797886139	10.3502380192918	10.4421590504204	10.3699410726105	10.3718619360593	10.4111833029878	10.3231074645955	10.4238624961482	10.4875322128949	10.3186026060566	10.4537352032912
ENSJJAG00000023489	9.15957137286719	9.15279267505891	9.27484252858025	9.2937795395461	8.95162678971652	9.26651721431266	9.16098057510082	8.93710339135292	9.1216646676864	9.15150921911553	9.04358794596186	9.10939876660441	8.86278040295418	8.80482449492893	8.90330585829121	9.0628817822076	9.03101090910597	8.97319198602003	8.89831790392538	8.9030815623439	9.04397814142682	8.94275446136932	8.99198587022138	9.1907709814782	9.10552537946602	8.96403733790024	8.94204502002291	8.90062764026037
ENSJJAG00000024178	9.41637181808172	9.28795470103957	9.462924080639	9.35985244225252	9.34532813758747	9.41254077232941	9.22987103686877	9.49666368223194	9.37209770183925	9.48465976677709	9.4419296917579	9.45670422008661	9.33773261763044	9.39102461379295	9.43456490854764	9.3875932220446	9.31817637632193	9.36187530012501	9.74808360173081	9.50896557137457	9.4723342206596	9.45086244065212	9.66255226495881	9.44363373298242	9.37466238442884	9.4653241690482	9.25520502850713	9.4783288580797
ENSJJAG00000022251	9.54681809116582	9.55712659182653	9.3722014287346	9.2980071526667	9.8080668695242	9.49844917678339	9.63596023140657	9.73073902218558	9.65691942764185	9.38574501799732	9.46340220551225	9.28250005708536	9.48805448251671	9.37328238847008	9.47275656063603	9.32875621630542	9.47454416657693	9.38437783416397	9.65667017509547	9.2963357170274	9.44343166139671	9.35059079855959	9.47046132668622	9.37738252370634	9.47310454823413	9.47464311536416	9.42050066473176	9.30460891267749
ENSJJAG00000025257	11.0493756389971	11.0423701310956	10.9239151931448	10.798491773843	11.3395540391788	11.0794132977929	10.8505307235942	10.9680350250266	10.8013216797547	11.0307638961755	10.9332755170652	10.8604077840594	10.9102288993228	10.753367383058	11.0472783426973	11.0383053952285	11.1530434820764	11.1945736051164	10.7886971798566	11.1647405816828	10.9231613873651	10.9661312942573	11.1883710571004	11.2557860736958	11.0330584264509	11.0208953874407	11.0714827569666	11.0895547348743
ENSJJAG00000012645	8.3684966977478	8.30174572269165	8.06274806334158	8.39153385172416	8.18263993400018	8.51192460025353	8.64312037254775	8.00672635391094	8.42297423314502	8.48497749422286	8.58723985831678	8.00424095206709	8.65968793784161	8.18115006903645	8.40213693623631	8.18629625652428	8.06244135377468	8.22500156642852	8.3878315989543	8.33006175293013	8.21604839741162	8.4591079360526	8.65551291190942	8.01078449966368	8.30338646291827	8.32972295869104	8.61089632652276	8.54865390456652
ENSJJAG00000012783	8.35930997672044	8.20173970260682	8.27630081978896	8.21086674801402	8.20006905276107	8.29762533047408	8.77611306791381	8.46781319688863	8.4172495591287	8.70448522306779	8.1394218320264	8.40258811794156	8.11569509825734	7.92876108260819	8.52058657210348	8.0181389889585	8.35234641983208	7.84658871679916	8.16553586425215	7.61924867649266	7.95070947635896	8.26590885801153	8.16240308774965	8.29588604434382	8.24308541445023	8.27580951510119	8.50757211808501	8.09191564653289
ENSJJAG00000005467	10.8316620054524	10.9007680718993	10.7157779332837	10.757772054697	11.1137920543837	10.7586580532229	10.9549682011688	11.0504748666893	11.1775912701425	10.996532731898	10.7581516990952	10.8558965343272	10.7889964686149	10.8577067767136	10.7817806800228	10.7920562780909	10.8939033020973	10.9133456055814	10.7079460505596	10.8316762971161	10.8588438919922	10.8156592438493	10.8427245629146	11.0336970796342	10.8663890776674	10.8228649689159	10.894625576776	10.8067834160564
ENSJJAG00000027073	9.50231219663119	9.42556132738917	9.48287806016765	9.45694446258938	9.09575495855401	9.52030104389349	9.51443831984185	9.36532464393463	9.33757110191162	9.14592091314192	9.42010795235709	9.32775399518922	9.36960084687191	9.36731543166995	9.31297188613951	9.53290908247932	9.49034467713053	9.42237387031088	9.59873898626737	9.56648828871235	9.38572227875599	9.47695505482208	9.72602499018691	9.41298660309289	9.57423530476186	9.33582182373452	9.2526507900823	9.35599568292058
ENSJJAG00000037490	9.12872972378448	9.19794021442059	9.23205611257188	9.18341019652743	9.15965522549639	9.11863372066297	9.01107912909705	9.39938695234004	8.9666484797778	9.10032136561671	9.1970399033924	9.19133297659889	9.18758412502586	9.00448742159626	9.33402503938908	9.28802949652476	9.07483464321903	9.04095977956451	9.18640621566719	9.20867672628238	9.20517346479665	9.15720192675646	9.04953588053892	9.07576525605933	9.11880325773625	9.2352379756581	9.17902980925596	9.19303055822069
ENSJJAG00000020343	9.36724503698058	9.63290201616079	9.69727630010802	9.45881628714055	9.4946871433613	9.56763294821081	9.13347982225069	9.22598652396253	9.74131732770052	9.52522205119168	9.79743411128696	9.64950397342069	9.78236955111945	9.42008093213343	9.51598567612978	9.69503810477645	9.45164526604713	9.55017621890249	9.34564282804724	9.86673510069754	9.75522570285585	9.60297104565692	9.68209874459071	9.56523503849458	9.40687356540123	9.46157843809664	9.64227130079709	9.45512941518733
ENSJJAG00000014303	10.0918332664864	10.0711556899387	10.0256001166447	10.0783515952356	9.94429707551785	9.99057351485663	9.99021344345374	9.99742027741953	10.157317889872	10.007679261384	10.0797578072562	10.1616660709176	10.0492199666345	9.98321885736587	10.1731961824283	10.3831452597607	10.1631671467007	10.1238464075097	9.99819329625819	10.0445725690241	10.1778625120973	10.0444930254436	9.9731886715307	10.0159090352929	10.2146797847358	10.0101567801339	10.079418941907	9.96490387729584
ENSJJAG00000002851	9.21465244416197	9.13428398415636	9.09214385718983	9.14365203558757	9.33664041408303	9.28100193450013	8.83743716085874	9.07000083499802	9.14056635991295	9.33096962530669	9.32645046089649	9.24596754893535	9.26480082070606	9.2808323164375	9.13117311594035	9.0842245131423	9.32327176344351	9.2181842897611	8.85717884400849	9.31214111999316	9.08301047904788	9.08191631071526	9.20535530486261	9.25983030910517	9.2469887994576	9.300319356022	9.23980448707894	9.1495246543614
ENSJJAG00000030422	8.18335280824113	8.12497949076989	8.02494179820193	8.07263303343338	7.86059308508246	8.02419729070654	7.79045741576764	8.01629870705678	8.01224761137929	7.89417459008736	7.98787495635082	8.13307009114112	8.06446538721792	7.94334331076599	8.08719507098448	7.93338563015905	7.98143792000967	7.94175766044633	8.09029298856283	8.06485194872931	7.95807908575706	7.85513913096843	8.06043378351916	8.06605235256506	7.97650476714023	7.86324211024353	7.93463566918931	8.07916768585307
ENSJJAG00000023436	9.15957137286719	9.14125583736569	9.18557247645652	9.03207176278998	9.11138251202009	9.13484809296355	9.10253635227332	9.34504500293553	9.03976807037347	9.11187350032955	9.18541240201408	9.15433038242038	9.13092433431196	9.05866030297407	9.23777196531248	9.24333309233534	9.12610648654511	9.30927009546708	8.88816122668919	9.13584888162132	9.16491852250021	9.24212635970205	8.928242996714	9.25750857884227	9.11085298846804	9.14309800640587	9.0660323759143	9.13965510269163
ENSJJAG00000018542	7.33635769803698	7.57782200941271	7.41603749915239	7.51724095912359	7.60119003434808	7.47901650502646	7.42796153423589	7.44585273580137	7.3497180582392	7.54150046745785	7.46647115539328	7.47337975657456	7.46486906806088	7.54421922770443	7.51462201422256	7.4773605489908	7.43867428065295	7.47677477932706	7.50553815918945	7.34284452361395	7.46081522159074	7.37617407617636	7.33919403727682	7.61524655591144	7.26143737450189	7.50354866269414	7.30299195184487	7.4796328165063
ENSJJAG00000024309	11.0690741982445	10.8890198005537	10.8621131271924	11.0922775600946	11.1589197334473	10.9472953139436	11.034057329222	10.9942553878693	10.9944218384914	10.8000938648204	11.0027846598151	11.0572592502162	10.974198841882	10.9491722498657	10.5158262236914	10.9719477475981	11.0564141800429	11.075468785535	11.2147597900469	11.0992418519766	11.0249466806466	10.913603619064	10.9428336230141	10.8896878929152	11.0163659912723	10.8973558900038	11.0707894052842	11.1836749233056
ENSJJAG00000021624	10.4356074129967	10.4352440267367	10.3863293129892	10.4756158327059	10.3580358251679	10.3743432545967	10.4013620545075	10.3676597773871	10.4646891857794	10.241750709443	10.1958029941987	10.4092371237348	10.4141147478451	10.1562375441638	10.4165970023876	10.4380928939796	10.3440016274354	10.2847650186988	10.5322643333291	10.3747447811469	10.3066905002163	10.4090155018539	10.4419322235589	10.5417226285793	10.3961059320991	10.2700100192835	10.5612385487883	10.5313476381371
ENSJJAG00000009992	10.1631519095071	10.1057451034018	10.1999249314967	10.1739730337809	10.1073934355859	10.2406036602459	9.98133796342801	10.4249223659446	10.1909622358572	10.3114505867721	10.0522686789051	10.3552021336902	10.083310033517	10.2621519507575	10.2055594426181	10.0882183843591	9.9571501419477	10.1461635581322	10.1318791357113	10.1676693236987	10.136089318366	10.292898949012	10.0629971997407	10.1479232917068	10.1519095099889	10.1248123985685	10.0540914875622	10.3564471479304
ENSJJAG00000024303	8.2975132495915	8.26788374203781	8.56594653116518	8.36432342969857	8.6688393998792	8.97730037311217	8.24324702343519	8.60267657058828	8.62094604055078	8.40971279850994	8.33750350629326	8.73077029718088	8.50580417780021	8.50688495759259	8.49790316254426	8.49439175174501	8.42404064795022	8.61313283534605	8.61033686866934	8.36519423208112	8.06139915189613	8.41233588663535	8.37793675310137	8.8153358647815	8.71033633377784	8.59835622629416	8.50757211808501	8.50761921618586
ENSJJAG00000016378	8.10885768509098	7.93406124328861	8.18371172090406	8.48163776529551	8.2933234295945	8.20050634450694	8.3989484250487	8.12359829326238	7.93896412565599	7.92109538314183	8.31327222800582	7.70711287919635	8.16418395034046	7.8675182399372	8.0519246696756	8.23829182694013	8.23124360117409	8.05970013672476	8.34492989237977	8.28748928128002	8.25368779717055	8.14888743837161	8.642491021809	8.01789166711196	8.14811576877963	8.24513089006707	8.11877871769321	8.43414555393593
ENSJJAG00000020061	11.8736771635182	12.0893302897251	12.0537106877256	12.1278628144693	11.6306831206948	11.6765000845456	11.9410834101179	11.8959924101465	11.6735247330043	11.9793941701922	11.8867444654649	11.9917687182774	11.8974102156342	11.8993233634509	12.0133631067674	11.7995986752175	11.9982422778911	12.0391215543517	11.5723780223561	11.7687034222662	11.6199656163899	11.9251220179399	12.1585791342694	11.917655911649	11.7020142017052	11.9551432486946	11.7209453424983	11.6749700788533
ENSJJAG00000003188	8.78927333477733	8.89392775102301	8.94052571720064	8.92391980041526	8.95748548079762	8.8344816495828	9.17181942157757	8.86707845555549	8.78968176004401	8.78185814631547	8.99371770368029	8.83757062495613	8.92059532677395	9.12509347931764	9.18426446343842	9.0842245131423	9.00527282206882	8.92203227724977	8.91838450371314	8.92096001987323	9.0778745740007	9.01015337939219	8.97883299723077	8.79540877224112	9.0812736936854	8.99121665048789	8.75222220619807	9.03386696759532
ENSJJAG00000030321	7.95232073246907	8.0659250178557	8.23623255619706	8.10919564275454	8.05045896462451	8.05039155265443	7.80074727189854	7.93641506637431	7.80280861404393	7.93853813109099	7.99655283017446	8.08836980212061	7.92890743861928	8.07648681874463	7.98454901259199	8.04976671841606	8.10026504629512	7.91905073822016	8.09029298856283	8.04896592247524	8.16538660706563	7.95029517525311	8.06043378351916	8.14907441087121	8.25989739195626	7.87926094744554	8.1392926175582	8.03303279784046
ENSJJAG00000026904	10.7606308098878	10.7038371783789	10.8024277098595	10.7204057397766	10.9027506432548	10.7978525426596	10.6445275976256	10.4033803592115	10.6286876681572	10.6847611853553	10.6939981833015	10.7177412105506	10.5646234120635	10.7378186532116	10.6816317864901	10.6800986904429	10.713311304331	10.8480955761259	10.7327430620094	10.8901890739242	10.81356791702	10.7525742856379	10.5229398033232	10.893989816675	10.6954340406598	10.7216484419175	10.7485612574612	10.6319975418828
ENSJJAG00000004845	11.7544428512427	11.8409749060203	11.8409899489849	11.8158348725144	11.7022191488369	11.8274721326684	11.9652779119518	11.9439494286397	11.7875409299096	11.7054246217117	11.8626748423071	11.7858020259045	11.6373585984637	11.8221038208212	11.9362967157621	11.9257181849367	11.8420193882519	11.814626757876	11.8512724163062	11.7705302960015	11.9220321209079	11.9780446633771	11.6321508370218	11.8935990914989	11.9409305183128	11.8011706802983	11.8884904949063	11.8591812843358
ENSJJAG00000025283	8.92054411421139	8.93003257757007	8.79582521271631	8.86017793176297	8.97201340327534	9.02383759843674	8.98011287135282	8.93710339135292	8.81426664468075	9.04700753918143	8.94884126258118	8.85728673019094	8.94415397621862	8.79237210636054	8.95416407418212	8.76588650895591	8.95555069488947	8.82236988280167	8.97354351577274	8.88128072715605	9.05188076259076	8.85303086847461	8.87191101728814	8.9698874545612	8.77818382378766	8.90784002288112	9.02095022665978	8.95334301374002
ENSJJAG00000008212	11.589377220537	11.4863621972036	11.4106987299342	11.5308786208773	11.6535277258453	11.720332844039	11.5545588369815	11.5428371452304	11.4682585950605	11.4137189978605	11.6144575184296	11.5835291437953	11.5407027973815	11.4500780897547	11.6411791300421	11.5398924076626	11.4267968792483	11.4238777286359	11.4399255570731	11.5462396761816	11.5443803952356	11.5093573686199	11.3408572295194	11.5993175069999	11.4569308421687	11.6262990625852	11.6518506290219	11.4841074034181
ENSJJAG00000009128	11.0306206977883	11.3894212273352	11.2483844331515	11.4154325707275	11.0697200326239	11.2701278202381	10.9519809905292	11.1454538108689	10.8879246783114	11.0155702358757	11.1040433195486	11.1511154907068	11.1280180471529	11.3321996353404	11.0232554953357	11.0338774700092	11.2442111582139	11.2652775174558	11.3040506260907	11.4290208737353	11.1462492195653	11.1103600960466	11.0795290322118	11.1114101884073	11.3049300292839	11.0196619942479	11.2012840490596	11.2152090376981
ENSJJAG00000009725	7.6662774975974	7.72926644478518	7.78633073259838	7.74768847243361	8.03678434011006	7.72532804515889	8.02790949681962	7.7036678162496	7.8581799625375	7.77543509153362	7.63744135345146	7.65754753205775	7.74479574170987	7.69669079130508	7.78064911959231	7.75215040086973	7.62785594199777	7.76604428675831	7.72753886749982	7.79707555537106	7.79522299155498	7.89222568442129	7.77690393808816	7.81791417901321	7.73730211564567	8.26568854966813	7.82388928211456	7.70016005729503
ENSJJAG00000024793	9.01585972585828	8.92179345011443	8.90731621791619	9.11968114074858	9.27873659587211	9.06192234655265	8.84094978320115	8.68443787146027	8.93763535089239	8.95285178846587	9.08212143280633	9.01451757723597	9.30507999976408	9.04597000078128	8.80541476520973	9.18592839901964	9.2473914861062	9.01697972022366	9.19444396429086	8.81732305979939	8.97613323883244	8.95138008377804	8.76662899224935	8.76831682868762	9.00273436833257	9.05671063825795	9.03312934468869	8.88254580465675
ENSJJAG00000033385	7.53136696957345	7.51118071408603	7.56676099521895	7.58473731756102	7.46745729857977	7.45709026322228	7.17552384744154	7.04882009535702	7.18358079039807	7.52494710088906	7.55945452128495	7.47337975657456	7.40943935463425	7.48619388037416	7.40158518498303	7.30784277652366	7.41650161595073	7.52319589158608	7.33279022381653	7.53930338695468	7.38559179403735	7.5544514829785	7.33919403727682	7.57566683971338	7.56730066274262	7.42061355629552	7.50571598771117	7.46284891234152
ENSJJAG00000033465	8.7212256852179	8.7537321021159	8.68988087728997	8.61713372950811	8.85709635376548	8.83038214726513	8.77980784000446	8.52031762565719	8.72155031922499	8.60437172464977	8.62466055294898	8.69932757606143	8.81513238842015	8.68437311393311	8.92899477893163	8.54278646489699	8.58719877044702	8.89860187369983	8.5440582750525	8.67823606070878	8.74705819025121	8.78114622725238	8.73073767197135	8.48697150719062	8.69181725742003	8.67056533220726	8.8006966678276	8.67440032693672
ENSJJAG00000003018	7.75690940900086	7.51118071408603	7.59175348808001	7.59720083011306	7.61402681072607	7.59178838047233	7.33177562375346	7.62556949199074	7.66197061336459	7.63065310152719	7.65177183682173	7.63647760808487	7.58471395719983	7.45396936707742	7.64421924961764	7.59574746134649	7.6951374782416	7.55169172746113	7.38460233279141	7.63387009282081	7.686273004557	7.57487644195747	7.47865008531213	7.48537017766299	7.50661855396114	7.56004247544292	7.64150059419514	7.49576903280071
ENSJJAG00000015957	7.6662774975974	7.72926644478518	7.66036368275944	7.71846945878809	7.68536895928694	7.71189772719735	8.18116258350398	7.7036678162496	7.49416299048493	7.78613205789622	7.66575086090616	7.55549113087588	7.77424585373529	7.99916477829306	7.97671654697731	7.69190946502061	7.72005308935411	7.66317958914192	7.73892714969232	7.85044107292324	7.86469745667046	7.7456304808519	7.76566928521516	7.67542197523206	7.6083483988393	7.67870030072423	7.70437782367239	7.94757865283447
ENSJJAG00000036459	7.62108841255015	7.59012839104954	7.6038090403475	7.40080727146125	7.6265643442101	7.47901650502646	7.55322499154754	7.44585273580137	7.70361526950703	7.52494710088906	7.8016040669692	7.56787171767937	7.70330640814438	7.69669079130508	7.40158518498303	7.89679615424548	7.6419594835884	7.70639494207068	7.71594182023015	7.88066480270662	7.50905739143	7.63169337611089	7.64075381124761	7.69784437438724	7.74777434049858	7.7587744307931	7.66746617487936	7.75137533005238
ENSJJAG00000035458	8.49753692869753	8.07805310171584	8.33817448860639	8.205497191443	8.17675833903774	8.22214454750654	8.33509859505254	8.44973616804657	8.19377874606009	8.21587601435352	8.42914620783183	8.28859833561186	8.49731500449855	8.34289465041435	8.28005246913458	8.0651561401227	8.10764097103793	8.28280751383928	8.31718395325076	8.1827227000096	8.08064580408972	8.23389645855574	8.50338673064199	8.13057898116262	8.30869262905226	8.37638655859359	8.36708554199907	8.14117528208574
ENSJJAG00000014926	10.4997805241229	10.4216568755476	10.6282735419616	10.4881530191393	10.5912641567125	10.5945840772635	10.2031787109816	10.3452208260056	10.549054217901	10.8933919210924	10.5872575631182	10.5139535777196	10.5431749363058	10.663711015482	10.6278740384774	10.5388484075001	10.7039347224835	10.9382335346533	10.2879675731459	10.9061187520133	10.5194012278492	10.4707240130138	10.882952755373	10.8137430522121	10.6793673796907	10.6379019732855	10.7204803669059	10.5598326131021
ENSJJAG00000015422	8.75735236011959	8.93549517907954	8.91848495643124	8.7803017757589	8.70894552011949	8.70042591558715	8.61799721276767	8.86707845555549	8.9950053765823	8.76677958692839	8.70467439017196	8.96939124920081	8.68885636589307	8.68437311393311	8.95104552377343	8.74220966172531	8.81990029475441	8.95071256005591	8.67704703284519	8.76603673285643	8.77364959897985	8.89421431878473	8.68112740424994	8.69777032581493	8.81913805098641	8.77756801059407	8.81522805746139	8.68518095951254
ENSJJAG00000008838	9.30159368580729	9.09164161648043	9.06273912656381	9.18800857526928	9.05853205227614	8.92136862528658	9.13625637305646	9.2131426752779	9.31313079074436	9.15150921911553	9.07895434197681	9.31218858526605	9.19958098789422	9.27229288913535	9.13117311594035	9.25928237717622	9.23385458267783	9.25672050476599	9.27723821089025	9.04908257921714	9.39786820753672	9.20388801467879	9.0369708420598	9.3942557057285	9.27071197568747	9.24631115519793	9.12658913413626	9.17145985435439
ENSJJAG00000026596	7.73787139097512	7.95523800081565	7.91484687169409	7.8852289396653	7.88594872310418	7.6549973429816	8.24924236248584	8.00672635391094	7.93896412565599	8.01266464415702	7.97910489927675	7.87434229009695	7.92110714749617	7.8094380195515	7.97671654697731	8.15919470082971	8.03893873985727	8.07255797174565	8.16553586425215	7.521622500369	7.96538186651798	7.90419264166172	7.76566928521516	8.02493959385224	8.06992359589437	7.96182996308225	8.20457767119629	7.74145719571624
ENSJJAG00000034433	10.0764078904112	9.79015980155537	10.0591671156395	9.86074118419309	9.92462497995383	9.98026981974515	10.1646577636519	10.0419706005008	10.0287190925834	10.0542918457243	9.91630475117322	10.0555999863052	9.77926849612211	9.91554936502272	10.154180382159	9.77123235447988	9.85271101709481	9.83411382572599	10.0099572041872	9.88231166217437	9.86675154785213	9.8877773389295	10.0747421218796	9.89354616718316	9.83917200024781	9.90707331493523	9.8609921166501	10.0710102686298
ENSJJAG00000000198	11.3394830441343	11.3400556054245	11.3532132317949	11.0887710835788	11.6199827200981	11.3544552832323	11.3546588025889	11.0995841277976	11.3528258024514	11.2634119229415	11.3586192776321	11.112798237339	11.3710053470337	11.0984083186825	11.3209232927431	11.1825780600017	11.3420237920523	11.2040200694509	10.9617954749614	11.1493480714203	11.3855187744413	11.2833226745235	11.3575667924124	11.3483735989429	11.2620127693488	11.3256951279101	11.4242500069688	11.1595605632872
ENSJJAG00000031882	8.16106136821269	8.26295116759209	8.22077459854129	8.22679832572155	8.2933234295945	8.30421201035906	8.13515169990469	8.34779159597282	8.24264112125289	8.10943527352385	8.33750350629326	8.16521826863434	8.2488802818325	8.33821571969628	8.21599491569789	8.26328292411468	8.03893873985727	8.28789929070882	8.31718395325076	8.20999299411326	8.32493348062733	8.28925703911949	7.90863168580911	8.14295038747644	8.28187822099019	8.36260647063805	8.16595363276486	8.14117528208574
ENSJJAG00000014008	10.2213722588722	10.1294595503093	10.0896313321903	10.3623701329216	10.0581185469553	10.2548462148166	10.2974782221154	10.0028419845599	10.0750053145013	10.0442273638531	10.0210777569073	9.99880077624473	10.1715313009346	9.98702433591257	10.1387801444487	10.2408080092884	10.126865857648	10.3098840840086	9.98185421750723	10.1191389189714	9.99624326462273	10.0368706516447	9.99966357268622	10.2325457651373	10.1703058092191	10.0239240843805	10.2110887283964	10.045864112659
ENSJJAG00000014744	10.1221837112882	10.0078763453446	10.1497528807311	9.8211527560504	10.1752493983143	9.91137083882294	9.85562386866725	9.87839785268042	9.96564921775568	10.199764024229	10.1022601800233	9.98213873106601	10.1395443397515	10.02821354623	10.0605001926685	9.78561994312766	10.2052581151385	10.1167244856145	10.0645213534784	10.1436138441772	10.0245885544007	9.89625822628822	10.1570702373449	10.0822023498596	9.99395959378598	10.1557568190803	10.1029258101873	9.79796016915312
ENSJJAG00000020260	8.24726456808825	8.46023440285963	8.26146499800042	8.47337301868201	8.13451881285494	8.51192460025353	8.61375618192339	8.61845435044773	8.78968176004401	8.73604038452906	8.62004926251296	8.67680735246844	8.34666200839472	8.3659769661023	8.50703243792596	8.459204444651	8.50120385323342	8.24641669685144	8.13209919343703	8.28125826491395	8.11182475008392	8.31207468967742	8.47336195708184	8.52142223376048	8.25432522092871	8.58335300023678	8.78228322419335	8.36962431554038
ENSJJAG00000005308	10.1175569670575	10.0248721049006	9.97745940461607	10.158294087315	10.0670914250676	10.0944069337056	9.92222642327542	9.76969496926814	10.1778928116872	10.3162148909797	10.1605585611816	10.0903780040314	9.92777951087836	10.0753761221094	10.0915383232878	10.1787801768083	10.1864051849987	10.1414946135429	10.020169918265	10.1578139772446	10.0104878551892	9.90047931567253	10.0556062438107	10.2025717013564	10.0574463281184	10.2393699839878	10.1124916432624	10.1402948054262
ENSJJAG00000021150	7.82807097076613	7.6691692886596	7.4338577319668	8.0537687801	7.57453039708513	7.83523274878736	7.9226143350265	7.42035567393747	7.53261333625724	7.68284832461106	7.8016040669692	7.68777758486784	7.92110714749617	7.85139486433575	7.69313849429419	7.74055203910723	7.45962469481769	7.85499692461119	7.80339223677661	8.02457532697147	7.66423818161713	7.85513913096843	7.88984239468226	7.39177806123778	7.7266558241771	7.47238104344759	7.94317933582229	7.67842396428177
ENSJJAG00000024106	9.30369531463199	9.47686481727877	9.49363871294291	9.58888967634532	9.41286076110868	9.45365328576838	9.30021755212025	9.34504500293553	9.46818479415048	9.51678328354509	9.33168522189889	9.44612576055112	9.61279667251396	9.51083752531703	9.43025352968707	9.50683043999356	9.43069706807683	9.53394014873359	9.37624104960318	9.38598504952523	9.41786922238767	9.5577538625228	9.42900380866258	9.4253297066407	9.3940822188325	9.65358253640036	9.35351792041772	9.59574693450603
ENSJJAG00000008214	8.25751979437454	8.32059672826555	8.16186507548272	8.28309024633121	8.35428071700833	8.27760260441005	8.2611245953027	8.20422742824952	8.20091268077015	8.25291090830622	8.30712334681649	8.26987305204801	8.3661052847717	8.38408146812674	8.28567534122308	8.28162059841092	8.29361656639967	8.38934311231742	8.38256420665143	8.43210881106069	8.2589487440305	8.00442799575414	8.20287498420749	8.30632130515684	8.29805231655948	8.50113108393194	8.31200957744459	8.2215504361342
ENSJJAG00000021476	7.75690940900086	7.67960985909812	7.66036368275944	7.53152619436504	7.6265643442101	7.71189772719735	7.46771097578733	7.53432549999041	7.69005339578483	7.58800726941325	7.52452224009888	7.76177233913433	7.62301451319009	7.70688261378415	7.61808945627787	7.43670681952551	7.61338099363159	7.56532813034473	7.65439627127316	7.68884928297196	7.71788195721613	7.81607017401831	7.75424099889963	7.54745532148226	7.74777434049858	7.64571299266537	7.48793130135025	7.65585953431207
ENSJJAG00000027220	7.72813691308039	7.68986989995866	7.76849063104128	7.6878168853162	7.99439146763564	7.76400082107491	7.53736175756711	7.83560709998636	7.76734332697478	7.67023469943095	7.77892513492691	7.66779838780335	7.85566753986155	7.65409407847655	7.9111513216554	7.96835068859005	7.66915323538294	7.49280559370469	7.79306775008111	7.57281280872656	7.64133355316721	7.76032373148325	7.68100189575131	7.57566683971338	7.73730211564567	7.69970866165797	7.58559611910034	7.92473250636235
ENSJJAG00000032716	7.53136696957345	7.68986989995866	7.71185535773255	7.64433142666107	7.74907225163135	7.83523274878736	7.6898074732077	7.83560709998636	7.70361526950703	7.71917841552239	7.77892513492691	7.66779838780335	7.42883698145898	7.81803009134582	7.48033414366607	7.62495466958357	7.62785594199777	7.73691451019571	7.85285415044303	7.77452736237139	7.77671933755819	7.77469642506304	7.66789391269721	7.78025798906768	7.77822128235462	7.56004247544292	7.46937117571222	7.72114839778911
ENSJJAG00000032421	9.21689771914959	9.46058709205573	9.15363483095698	9.22645332034064	9.09050321192107	9.16037502098426	10.108889386258	9.36819665780402	8.92287182661359	9.10321915002142	9.11027856725376	9.01451757723597	9.36117706201401	9.25721422773636	9.43025352968707	9.01590680282026	8.9789993044599	9.06449583080533	9.45529598996442	9.05228484901471	9.14797323456808	9.26589135056428	9.04640623830627	9.10483981214831	9.53622827827434	9.15734242155542	9.02095022665978	9.20250396491451
ENSJJAG00000005327	10.2427309350594	10.1908064695123	10.1805051338084	10.1412986785134	10.277875269891	10.1519818456878	10.0690457884183	10.22887865364	10.2448435827919	10.1511476825281	10.1170634853097	10.1700660851821	10.1335400119355	10.3847277244008	10.2515596053277	10.2600423841694	10.3244704214236	9.99755255249959	10.119747522354	10.3291997195393	10.399559155849	10.2409985369433	9.88223479998199	10.3735426923054	10.1896666329196	10.2102311717592	10.198335340387	10.103039142241
ENSJJAG00000031837	8.81112510356197	8.97572045555927	8.67976251516176	8.66361393623956	8.5435738060363	8.88656149110955	8.49751735524931	8.58667789168829	8.66775297894065	8.72823004034876	8.54854526994574	8.79126859736861	8.56347927486156	8.68779474592965	8.45108018568235	8.54751226947441	8.61894999704692	8.59419872905786	8.54859992643008	9.00670124731158	8.80927776503638	8.98111013376416	8.76269391351463	8.90118530304981	8.67678888938847	8.66354373424416	8.54914086767456	8.75125897841943
ENSJJAG00000012707	8.00777106069061	8.07805310171584	8.08105264832378	8.0537687801	8.04364875959367	8.32371920582358	7.87808447200771	7.94684154434775	7.89963989499151	7.94711712622748	7.92438950501685	7.95210891425466	7.94427979158503	8.06407081368141	8.07325617359206	8.21912049077948	7.93776229599204	7.94175766044633	8.13209919343703	8.07268798978903	8.11793295546295	8.12180631180687	8.02901019920496	7.92033034508114	8.12919044914807	7.91788110985178	7.99261913764212	7.8432620149286
ENSJJAG00000029486	7.87709498174761	8.08405523000794	7.98537475469758	7.60937439381081	7.9497143841037	8.16331454525766	7.85004416574206	7.88208337566867	7.8581799625375	8.0511665437527	7.92438950501685	7.92472273323497	7.92890743861928	7.88329812156397	7.7598572870996	7.74055203910723	7.88194162924824	7.9853222413585	7.86235144308406	8.20324803341742	7.85637134619382	7.96141326007482	8.09818867989649	7.96681844265393	7.81679199112309	8.15823961497291	8.22948671403042	8.01247786678249
ENSJJAG00000005424	7.6662774975974	7.61390128314823	7.6038090403475	7.65551270820909	7.67407643300544	7.62430681574051	7.67755508293826	7.90427825817937	7.8894873093031	7.93853813109099	7.84485951595202	7.88174727116838	7.70330640814438	7.75549293858598	7.56163716003348	7.91530672539221	7.86238495883936	7.83808188709125	7.67978149906336	7.61924867649266	7.80429037402517	7.61342103441331	7.89929480556112	7.88772859182535	7.58135113586122	7.83854007659514	7.64150059419514	7.55504074545217
ENSJJAG00000018480	11.0547749100564	10.9896006293821	10.8694849431246	11.0265866250493	10.9098174685333	10.8537676829053	11.0564697108587	11.0383641779423	11.0131818805142	10.8894251959181	10.9199623138973	11.1025134661248	11.0219759510569	10.9485300749299	11.046597541565	11.1192379192716	10.8664668035599	10.8893972514086	10.9429766533701	11.0480740777965	11.026205723485	10.9094819356558	10.8307746426458	10.9780912743898	11.1787329220689	10.9897370392049	10.9769268859939	10.9131280576027
ENSJJAG00000014760	10.9652050417881	11.2598900632583	11.122459931018	10.8813460479181	10.8992040817723	10.8904678827227	11.0564697108587	11.3812978615486	11.2090315442753	11.2136114976879	10.8619552510303	11.2554048752938	11.0424267115063	11.1082083635864	11.0527131267604	11.0825618634573	10.8897799764037	10.9646607868959	10.4393241182019	10.7419566720667	10.9677671329357	11.0620261543591	11.0910073731149	11.0028510095219	10.9284231947287	11.0507861779124	10.813947679241	10.9691052295522
ENSJJAG00000019093	10.3703263651464	10.2588107281918	10.2658585303422	10.2328623636558	10.2206419324348	10.2939763828589	11.0425031497962	10.682082923071	10.5680014915118	10.6286492778427	10.4300106414317	10.5048972722682	10.645645580674	10.0574243857291	10.6002138307549	9.94911157581036	10.4846719525027	10.4971335410529	9.93783696161258	10.4502210282864	10.0536198254509	10.2409985369433	10.3949725769374	10.3631827340649	10.2016331430633	10.4420009293495	10.5974466031729	10.8677065400727
ENSJJAG00000018970	9.07479283568427	9.03751915590205	9.26639599877477	9.03724337743641	8.93090218763082	9.04129038204173	9.25795778768115	9.33919350543107	8.9154238072442	8.92650398099707	9.04684392972046	8.98461373746843	8.8965812270315	8.91435362765427	9.18686284594977	8.71397799879232	9.07790804812271	9.02502355946177	8.80373096141785	8.76603673285643	9.00915349787945	8.89870642171245	8.83905381467094	8.93750200320793	8.97049543498064	9.07948633615778	8.99311093790839	8.9125369456162
ENSJJAG00000027044	8.43065082688993	8.70201958356745	8.68988087728997	8.6134795190925	8.68723958552106	8.64417215475453	8.43946300142784	8.6645314002164	8.53669993176101	8.78932710947418	8.58723985831678	8.52419940164991	8.44941104442431	8.81408039136739	8.56028695380795	8.66395069748401	8.49622597614537	8.6243448975955	8.92829740370551	8.72920136963589	8.56958510924695	8.73586389886054	8.48346182172943	8.64954188822793	8.56574677073031	8.77115494123629	8.64474181797743	8.60369605720722
ENSJJAG00000020292	8.06606460164925	7.9049086163058	7.64950182522678	8.13857135855255	7.78828571117678	7.959705482976	7.652256812605	7.64206175251969	7.84744232432665	7.61681143046251	7.66575086090616	7.61457903987451	7.83836667388894	7.91390278671925	7.73838732247919	7.6389894601577	7.91959918946739	7.79394797100873	8.02363672379759	7.93771574966624	7.82207799952264	7.66653457512879	7.53325019347226	7.80869058163287	7.96886755002398	7.66791148667633	7.86266263613293	7.87691793642551
ENSJJAG00000036065	9.32659545182735	9.23942815053646	9.35051305545083	9.06783923065699	9.36893055189205	9.20387295128456	9.40597707949659	9.36244641906211	9.33217874314403	9.20074925570315	9.29728327984268	9.14101432275521	9.31386641746454	9.18598370357615	9.21001790763176	9.21357882243133	9.35095160108107	9.25672050476599	9.22871286038378	9.49305125621413	9.36316325784002	9.10877002021532	9.27283384220955	9.1980867196549	9.195726576791	9.22631154095986	9.17902980925596	9.49546980348705
ENSJJAG00000026511	8.36391346686552	8.54670762240816	8.3148212383806	8.28309024633121	8.2340052470105	8.53330752548837	8.41939795772886	8.44973616804657	8.20799381997459	8.28860362015171	8.23023154952461	8.26037669865536	8.254271861786	8.45775045868015	8.37679344075428	8.199561318454	8.27531274767885	8.16928466670655	8.16553586425215	8.29983654190558	8.36823332851949	8.49765172390636	8.27292635544969	8.28534159192501	8.27094851571394	8.40341550437412	8.57158472806566	8.28031373821987
ENSJJAG00000003700	7.43761495952422	7.33271200102601	7.45087113049144	7.33645314353583	7.5463785084081	7.40914593597133	7.30198410030291	7.24780569765956	7.55069729756152	7.55749539725569	7.5060176311299	7.5024618251283	7.51357826676973	7.35867986699003	7.2651794659475	7.33831941587534	7.41650161595073	7.55169172746113	7.55502111589362	7.521622500369	7.38559179403735	7.30260436823859	7.43787556783658	7.29161280105231	7.49009671843652	7.40163137371502	7.52281259347843	7.63237040703909
ENSJJAG00000028762	10.0499097978071	10.1272182292039	10.1160389655136	10.0615595545942	10.2252158319001	10.1054823393195	9.48067290133668	9.85652860055202	9.95371332048141	9.94868093646633	10.1548364979157	10.0859387663988	9.82356572323143	9.98575699675981	9.8116710150226	10.0853369605659	10.1296918434834	10.1143424511741	10.3011194410918	10.2533907386007	10.2261839261937	10.1040216279671	10.1951504447186	10.230262592333	10.0810167630422	10.0350881724746	9.84293238658642	10.1115386465058
ENSJJAG00000025622	8.138224861624	7.96217416896858	8.13381742783	8.07883211638901	8.14067202067507	7.96923375034797	8.18116258350398	8.14029237625625	8.08771962235369	8.18389067387212	7.88567332924056	8.08836980212061	8.17592067959296	8.07648681874463	8.32418104593236	8.08027984354766	8.1222146543818	8.07891706261629	8.15894412133287	8.03278289754183	8.13601561291467	8.1032952080556	7.93598572998266	8.25302321210473	8.11635292068721	8.19722931580231	8.10484139959606	8.17646219970868
ENSJJAG00000029093	7.31137698809216	7.43269857765336	7.41603749915239	7.48722611231058	7.41168663136232	7.57473827855801	7.38340413762412	7.18957988244565	7.28206323068862	7.45173879356335	7.48670467528063	7.30313017129568	7.42883698145898	7.51613924029334	7.35451307852195	7.4962678466699	7.47953133489388	7.56532813034473	7.59991710320669	7.44275337590574	7.28722333795573	7.61342103441331	7.43787556783658	7.41247557054423	7.32314284602428	7.38154537663043	7.17602923259841	7.04882009535702
ENSJJAG00000036914	7.41962277186871	7.41493140638426	7.46717618525467	7.21506829066289	7.25868875808594	7.62430681574051	7.04882009535702	7.24780569765956	7.37831844571666	7.40943436969781	7.27813516851218	7.48816887648116	7.42883698145898	7.45396936707742	7.22553188652903	7.27321546556257	7.30916100506556	7.38500642028204	7.26892414312346	7.44275337590574	7.25534197293608	7.46236534752306	7.47865008531213	7.48537017766299	7.43619105922243	7.45587583781125	7.46937117571222	7.5687660589053
ENSJJAG00000034153	7.98741303148604	8.00259647801616	7.66036368275944	7.77564749330446	7.88594872310418	7.78857503780825	7.71359210394478	8.062611628358	7.77937275266724	7.74227115748187	7.74339929097477	7.69752206499613	7.9958802842295	7.74606195269549	8.0519246696756	7.84843082820631	7.82163007183556	7.6518610523621	7.71594182023015	7.66201280639028	7.77671933755819	7.95029517525311	7.66789391269721	7.97431117757516	7.74777434049858	7.83854007659514	7.97647057009036	7.90912317989833
ENSJJAG00000019204	8.48530441472113	8.4227863639301	8.54709034707091	8.34578059362576	8.33436227442839	8.47347881617776	8.41939795772886	8.33432169741106	8.35214309157098	8.28274288441875	8.49305777566829	8.38161711960679	8.44046963735506	8.29999364637211	8.4317703717331	8.1024925932624	8.49622597614537	8.40759239947133	8.39828803193831	8.5690716007087	8.25368779717055	8.27375245732062	8.45803454040534	8.12433014700718	8.46558954934737	8.45549642064084	8.52160158016414	8.54461766868582
ENSJJAG00000025461	11.5048450250759	11.5052451187334	11.5373463789854	11.5265725929173	11.7726846722051	11.6155330468212	11.4358541153363	11.5483270150314	11.5186907279583	11.4420881517992	11.5103373174886	11.4164332563644	11.300689363142	11.5250428455829	11.4839461524719	11.5717409769863	11.5611107920171	11.5969143255458	11.5236857283292	11.7265026220085	11.7465180107724	11.502550883531	11.3196929224327	11.5821434311968	11.4915796297356	11.6206285868616	11.4226230190061	11.469253117332
ENSJJAG00000013270	10.6734163150816	10.8612255077497	10.7060667098467	10.5754600962208	10.6609267687865	10.7997842817047	10.6267977191797	10.7863208852378	10.796614771291	10.720977203738	10.4580372835425	10.7163182552281	10.7722297932845	10.7694766859957	10.87382098364	10.6600728383621	10.4536001613552	10.6297885201966	10.5170207266023	10.8698101255129	10.9969637126475	10.8970450741388	10.6035997742092	10.8099515618879	10.6458093088566	10.7621146446409	10.7222517245982	10.8266508142418
ENSJJAG00000027380	8.59083614548563	8.6199128237539	8.7709917440205	8.68789244284829	8.69451949942903	8.71859321171111	9.11387476472539	8.93710339135292	8.62571296850951	8.94958857379159	8.75514244554342	8.64719998709448	8.9026285420376	8.82326618741579	8.70655621439178	9.0127124281807	8.91779038133325	8.73088899412278	8.79275309079659	9.04265376750925	8.69904383507974	8.72037929037963	8.642491021809	8.62658944899314	8.54047589707069	8.52524697489091	8.54003631438304	8.49922703210926
ENSJJAG00000018071	9.92800831767501	9.85163931930263	9.95721827333174	9.90193838787034	9.90323414471135	9.89130410760031	10.0829133734592	9.99197741762823	9.91375852480267	10.0224134541538	9.89056371331623	9.98094093167932	9.96764068947673	9.8981046731044	9.98767840594891	9.89727767852012	9.73600328910143	9.98453360947817	9.86014190537164	9.99626192086849	9.98316619559607	9.7678900478277	9.77041126247821	9.96438397512876	10.0022268262629	9.94184919911823	9.88042879918726	9.97961493410877
ENSJJAG00000011252	9.31206857056467	9.31866618086298	9.07261601730224	9.20624140250458	9.29007082938055	9.06192234655265	9.43060148738602	9.35087082749847	9.2164839413646	9.15984670361661	9.25089890482529	9.07932878381659	9.51280771043573	9.22208399462357	9.31767937597779	9.16337706626795	9.37072617926516	9.22963664140516	9.05050169904879	9.05547908821553	9.0752988697367	9.00604505494364	9.17735710143187	9.50869325870754	9.3483208249553	9.33788086662593	9.23980448707894	9.32840872842791
ENSJJAG00000000896	7.43761495952422	7.44966139771152	7.37744577085828	7.35941393968765	7.43120377475847	7.18531380372728	7.67755508293826	7.29243039003847	7.40459086318168	7.22947893431041	7.37278101178619	7.42544110330562	7.36703952256204	7.37998365277406	7.42286824959503	7.04882009535702	7.53424141979557	7.47677477932706	7.35979382620303	7.34284452361395	7.50905739143	7.43582064366367	7.43787556783658	7.39177806123778	7.26143737450189	7.47238104344759	7.35991544677587	7.34208319943478
ENSJJAG00000029949	10.7012965822904	10.6105567145941	10.5576746321163	10.7466646411286	10.7938547731214	10.6481854285792	10.7585415885391	10.6742571597654	10.6308078568111	10.6792484792396	10.6722867873165	10.578135251975	10.5113034945093	10.5332123599477	10.9199419248289	10.6734546535624	10.5729710774374	10.6038924874233	10.6383790398212	10.7531371659238	10.7892660545052	10.5149638970558	10.4565025460217	10.6288348741262	10.8201491474153	10.6947929936594	10.6070762935358	10.7157640617496
ENSJJAG00000021656	9.8930702744232	9.9869564626999	9.86910566209983	10.0396693221481	9.83399057507402	9.96292589783441	10.0165060149675	9.76969496926814	10.0287190925834	10.0499873632901	9.93990694597281	10.0140964969532	10.0669999305881	10.0453272906318	9.82950656356309	9.91368440238252	10.0180821317538	9.94607601949887	9.8271344204743	9.98351838704441	9.9323229161874	9.91306613569405	10.0286705890255	9.9630019973494	9.87425464859892	9.91920983257742	9.91693803287886	9.87033748907555
ENSJJAG00000024122	10.0764078904112	10.1102931711889	10.2222476174235	10.1275526149273	10.0747369344786	9.88578063663294	10.2170428098812	10.3224198045996	10.1289036834322	10.1684214118992	10.1375290489446	10.1563904388939	10.1359448268238	10.17297497309	10.3314316868937	10.0606024257846	10.1296918434834	10.1131499146933	10.0965418706411	10.1191389189714	10.1027170370412	9.98032802213196	10.5079646814035	10.0986100337503	10.0574463281184	10.113176059199	10.2622022160235	10.0547167796827
ENSJJAG00000006272	8.91202555057607	8.80025925179704	8.66270157268848	8.67754904273426	8.88219192010296	8.65849204297592	8.45426987684493	8.89639391140713	8.64458599844483	8.57792266130792	8.60141652192713	8.80883972371262	8.8965812270315	8.68437311393311	8.77696458438016	8.62936608787345	8.92820268938221	9.09521724374526	8.48326517089042	8.51530542189419	9.26888441528282	9.06238438354989	9.00500285189113	9.18095226128615	8.58228476026164	8.77115494123629	9.05416576590185	8.34558567559427
ENSJJAG00000024235	9.67379784475068	9.74070291577703	9.68956492477317	9.7640502912244	9.46730290413873	9.67922068566163	9.87016753792168	10.0366989790029	9.45838864203416	9.55846059869888	9.56152083902987	9.7279486806292	9.67280235045937	9.62253022438123	9.6781106731452	10.0143403065095	9.68445748186675	9.60981708316593	9.68473980239702	9.52692665411274	9.84515464711051	9.99418746431386	9.37895719041961	9.6545362269035	9.8360789023482	9.867228911907	9.61132839956637	9.71836638533991
ENSJJAG00000013488	9.21465244416197	9.41242286534677	9.54102765666708	9.35783670862923	9.29682490863295	9.41774935516611	9.44603916292432	9.43805892539862	9.43107491163204	9.4933011033605	9.21714174232221	9.23977877275721	9.35057175420016	9.32065646952833	9.34327572698252	9.30600201295215	9.32834762322924	9.26562567235986	9.45529598996442	9.3735423744214	9.43953056359392	9.33471790295116	9.33702063790788	9.3688651640128	9.42164376065484	9.32339996204483	9.26790226422531	9.44926645324701
ENSJJAG00000022145	9.19882644474389	9.31866618086298	9.36828429043383	9.53693949057846	9.34532813758747	9.31512960891465	9.27552337885208	9.36819665780402	9.19866371943743	9.32120849182373	9.30263448598413	9.41024921327268	9.22793113838714	9.30820961276365	9.27954131656808	9.17470167814771	9.44469880727636	9.13015334561187	9.48565793841374	9.20299827939875	9.23513928927461	9.34108985587093	9.29888393268884	9.35166516746175	9.38979106599607	9.46905949653475	9.20314942777392	9.40141634570309
ENSJJAG00000019693	10.5138497439916	10.5361387442726	10.4049828148171	10.6143283144578	10.6200582361416	10.6842261657378	10.5326671819584	10.474808719895	10.4333867005807	10.4413103996993	10.4580372835425	10.5718460169786	10.6262433900932	10.5297697522873	10.5946166367735	10.7457929401891	10.4988699274043	10.6214863632425	10.5149758209228	10.4106257978614	10.5653355155884	10.6362259737765	10.3257614118482	10.5316028171638	10.5789614502099	10.4401488985256	10.5066807031805	10.5980897020466
ENSJJAG00000025800	7.76622443399537	7.63666710172708	7.74079638149508	7.85325562285828	7.6265643442101	7.87903474129006	7.56858538895345	7.53432549999041	7.98552836698922	8.02827433571138	7.77892513492691	7.88174727116838	7.79318089458251	7.74606195269549	7.84883198497953	7.91530672539221	7.83203729821608	7.85499692461119	7.62783178258651	7.72699295814817	7.92818260100956	7.81607017401831	7.70638609339153	7.77050975448188	7.85335385484076	7.76811301027688	7.71619916683826	8.1530867036738
ENSJJAG00000026894	9.54506567860448	9.35853731558248	9.49363871294291	9.52095801792635	9.48886576805102	9.27522715599452	9.51026355432075	9.336258052948	9.47062272388939	9.39272634520266	9.52357680793116	9.57917210956634	9.52220864842327	9.2808323164375	9.68885837803039	9.43702890229458	9.54746437390027	9.39850238632559	9.52995598546993	9.49076237918014	9.26443484303457	9.52490352699861	9.32695776700558	9.35166516746175	9.44864939757433	9.46905949653475	9.47350633998405	9.40344462853344
ENSJJAG00000026138	9.51850359316106	9.50003508372337	9.68491718582459	9.65520755974352	9.62737957390515	9.70469837699409	9.55751263512028	9.49666368223194	9.46574243830521	9.47814220187687	9.55490157693474	9.48623231257423	9.495719343741	9.67591150533947	9.53808902826917	9.73087344913371	9.52796405891281	9.48214383148706	9.63954760031926	9.49761738855451	9.48938231958326	9.73977270148481	9.41252888944243	9.59264572177516	9.52072177650316	9.48389799077297	9.41145903012909	9.41755710226862
ENSJJAG00000018595	9.73617292342331	9.77579704085506	9.63594290584683	9.88697444037339	9.77535661624396	9.80213255183435	9.80937416400222	9.89992755735794	9.79994568285982	9.6800922312552	9.60057283443947	9.65861344284442	9.63711628695921	9.70261899090859	9.86135713378015	9.78740788142739	9.71142648033553	9.68494163449591	9.73921136890766	9.84392190851446	9.82763118743915	9.72070330191534	9.6605821710562	9.80502166965104	9.88176518402853	9.78244506318493	9.68925876211116	9.73275108024289
ENSJJAG00000008504	7.90044273603999	8.10766760753055	8.01847535609723	8.09110163804279	8.00876073957713	7.92041466542257	8.05780749821076	8.16478092500238	8.20799381997459	8.10943527352385	7.92438950501685	7.84395854251314	8.09044813416092	7.99239162279325	8.14737679096761	8.05749541255727	7.98989846798174	7.85499692461119	8.03889844480659	8.02457532697147	8.12400037025314	8.26590885801153	8.08327928862137	7.95925586532354	8.04225339123063	8.10558042564491	8.02400551299416	7.92473250636235
ENSJJAG00000018901	10.233159600671	10.1494719558238	10.2421437585834	10.1872742853854	10.2252158319001	10.1504564323082	10.0121581733571	10.1612679507034	10.2434517551316	10.3030741663029	10.1562692008669	10.1393739704461	10.1538507910893	10.1278906957033	10.3189974683609	10.1237449823596	10.2278164371833	10.0915089164611	10.2903679585447	10.0897870824711	10.0966731982948	10.2210322058672	10.0088889611347	10.1731353905971	10.3730799033859	10.1849242278052	10.1633119918177	10.3421329482824
ENSJJAG00000016752	12.9947546335794	13.168200910919	13.078545719316	13.1792574534766	13.2610052472677	13.0622681124607	13.2171326756734	13.2339286481506	12.8267393198942	12.8199817457203	12.9632940648774	12.7888392282021	12.878918149675	12.9735755477124	13.0463293372554	13.3602846347917	13.123758754472	12.9960125361681	13.087452196621	13.034536743755	13.2279744525857	13.0504887699433	13.2326302762332	13.0954195098503	13.1487244528276	13.0079927800095	12.8730493399426	12.7895164901107
ENSJJAG00000008061	10.1348291248271	10.1361621102725	10.2317071563674	10.1616686243513	10.1728816010875	10.0864419808159	10.3452303193342	10.1548100620269	10.2224075776474	10.1457896571685	10.2716864378804	10.1447138070454	10.2221470376454	10.1895153896632	10.0005570585893	10.1542809127942	10.2693231259498	10.160077949968	10.2139868318874	10.2885892340307	10.0746968862733	10.074573740653	10.1991699502383	9.94491034244806	10.3410640338152	10.0313767128982	10.2792394068631	10.355429498941
ENSJJAG00000014012	10.7376413105252	10.8115904666921	10.7045667828854	11.1165854232771	10.8007194035811	11.3976945960097	11.0502016159674	11.2015755131602	10.5389200420428	10.4999438592266	10.8132508870899	10.8409727040746	10.8757119215448	10.8848264562625	10.6816317864901	10.761977569054	10.4079956078036	10.529479337905	10.9092416557628	10.7651512445277	10.6373632779008	10.7606141876484	10.5690018369053	10.687945413027	11.0864821404389	10.768748742454	10.8524345669213	10.6982813566837
ENSJJAG00000027925	8.31692858304236	8.36626058396247	8.15632294977138	8.1614144623207	8.46646211900366	8.17087105333772	8.0354819827398	8.17280300440874	8.35214309157098	8.25291090830622	8.18939661842816	8.26987305204801	8.37090984125548	8.35680558555036	8.10091895965255	8.2445994156837	8.17147423462441	8.30302169826839	8.17208154365115	8.17578108612003	8.31008481568515	8.11259807065928	8.21599239543278	8.29588604434382	8.26543834403936	8.35797232215498	8.32326361166093	8.19927216224803
ENSJJAG00000000914	11.5547224846896	11.4958346818803	11.4952073004298	11.5411607440281	11.6332394093741	11.582375570661	11.4181433590178	11.5006659776734	11.4887607136687	11.4741402757825	11.4624785596387	11.5044631686845	11.3750362308251	11.471643935372	11.5472855401996	11.5833785764147	11.5444693708206	11.5243423328309	11.5447561947831	11.5387514670781	11.6220441218924	11.549532762156	11.5174222071237	11.6593309315067	11.5671849004044	11.5660348130163	11.5373008255696	11.544250813829
ENSJJAG00000000879	11.1007348540365	11.0529282792079	10.8748224664999	11.2168646916776	10.8105770391538	10.9066803006376	11.2923680747025	11.0590630546402	11.0958335981614	10.8981375000156	11.2631945443866	11.2382122153769	11.2144213554615	11.1678471980691	11.2038005307834	11.1997965950051	10.8324879394109	11.0280423709768	10.9452480334545	11.1014255947446	11.1856297563773	11.1964959110382	11.031183444729	11.0903468770532	11.0954073207089	10.8179000703843	11.2547260083963	11.2179911433912
ENSJJAG00000022093	11.073809066533	11.0570132867988	10.9569892343264	11.0223024829834	11.2129738134291	11.0260444575723	11.1776711836194	10.8824894274838	11.2391051794236	11.1247660533855	11.1937885646044	10.8738566598586	11.4259476195879	11.0561422656058	11.2441113658182	10.7990423944877	11.1755394997446	11.2455064643466	11.0074247521049	11.0012635194503	10.9664555712619	11.0758719002156	11.1150976130661	10.9821355934043	11.0883993672755	11.1527167167673	11.1821627603122	11.2890230934212
ENSJJAG00000024128	7.54522218564158	7.4815481905617	7.4338577319668	7.31146418925556	7.48442527833926	7.51973122120265	7.26813672565642	7.39293024041502	7.55069729756152	7.52494710088906	7.71858544128071	7.47337975657456	7.34351900965178	7.43682645761779	7.2651794659475	7.30784277652366	7.36745607067087	7.4244766955814	7.58538785383045	7.75119365709604	7.4251300636095	7.51078612775604	7.39216455798579	7.3460045354517	7.65859978300983	7.56004247544292	7.5392931403139	7.34208319943478
ENSJJAG00000022444	10.5068325708496	10.5848296379964	10.4397612605594	10.5225048742309	10.740892475647	10.4442041739347	10.7516768267843	10.6029979338723	10.5713190549229	10.5751937407634	10.4945644098791	10.4680825949565	10.6656132200929	10.474417302734	10.4080943237	10.6417082131961	10.65318125551	10.6131354661659	10.7327430620094	10.7494200682273	10.5679407877644	10.504032588965	10.4146330077821	10.5444701064977	10.6716931217093	10.4830443225647	10.3863561987711	10.6886541229707
ENSJJAG00000016704	9.61844871513716	9.19126723793855	9.03264074152098	9.40927948701526	9.47518395860429	9.38884771165911	9.49131568055711	9.336258052948	9.26569508117914	9.10321915002142	9.29996159303912	9.39562491912959	9.46674845217828	9.14885290243271	9.32704443277625	9.46900124372798	9.37317746943575	9.49901036376138	9.5627591403529	9.03619228832081	9.6013223205046	9.38177912446031	9.33702063790788	9.28054347336197	9.33271028005622	9.25291046305164	9.35824707999483	9.364370005639
ENSJJAG00000015425	12.6178507453333	12.6234259112876	12.7288957436405	12.601093642656	12.7884208376772	12.6435726062568	12.4257433396755	12.4062975519854	12.5154733703092	12.5663624880079	12.5972574913077	12.6421480663865	12.4217607961596	12.7037307618103	12.4313651903524	12.7601642766047	12.783403780544	12.7682718776788	12.549044856902	12.919185812239	12.7889168646728	12.7978555773871	12.5608351418065	12.7791364536168	12.662041113251	12.5948580221147	12.568847691135	12.7215393588954
ENSJJAG00000023219	9.54681809116582	9.51409838834607	9.78514436580703	9.57865746947737	9.99229447425649	9.6532599564409	9.78223365577312	9.57760677707114	9.4031929485304	9.4134540051981	9.63436927632308	9.31218858526605	9.40890257652937	9.58065164403755	9.71010421445561	9.58567842460635	9.42834916284069	9.7026945950037	9.39472720274772	9.7219054484825	9.45506738811412	9.61598910176548	9.23817888892377	9.41917238097663	9.63112246149941	9.38039971709686	9.64227130079709	9.6079940008228
ENSJJAG00000018585	9.47303874710775	9.37415668333343	9.41644065574499	9.56834761971425	9.68581069253321	9.5929783412234	9.44164649728625	9.46501438798179	9.19866371943743	9.39736036010753	9.38292842269779	9.20838829077359	9.28956174956356	9.46529859078663	9.51801006743834	9.52859742140664	9.30535140256724	9.43219602109151	9.3551328643284	9.59859749721314	9.29309186826329	9.46831364242425	9.16312860638364	9.21979086014814	9.47914949085878	9.45782224172967	9.39778091893699	9.2736846259516
ENSJJAG00000024319	11.6483795311746	11.6898395741371	11.4738842469026	11.4186904541549	11.7099074597205	11.5444226423382	11.6623808868446	11.8883226091313	11.6235671848494	11.6689855346469	11.6590837006071	11.5284815948709	11.5509778108386	11.5569114780842	11.7314294451585	11.7253031164521	11.6153964202386	11.5761233637675	11.3481233784871	11.5105913849503	11.6224594626218	11.6879215465186	11.780559796198	11.6626857655721	11.495912642846	11.6185979842681	11.6592336418731	11.6070740589818
ENSJJAG00000013611	11.9356320117429	11.9369481824959	11.9670748716019	12.0496827463501	12.0107103161425	11.935079866376	11.8037289328235	11.7774568835329	11.9308785438009	11.9325378191521	11.9946944395267	12.0083478630521	11.8956598556871	11.9888854834506	11.9494310467565	12.0236015775672	11.9481603306268	12.0144382111654	11.980873138217	12.2220525743074	12.0537380644236	12.0023485552056	11.8992929671462	12.0182557413604	11.9781918872754	12.0388595459232	11.9367295857734	11.9511692441907
ENSJJAG00000021576	7.75690940900086	7.85104300725841	8.03772920793121	8.02138526495735	7.83433195387671	8.00627577355056	7.76939826681272	7.82350750669593	7.82547654462013	7.8470578503483	7.71858544128071	8.03523853195536	7.73467566901113	7.8094380195515	7.61808945627787	7.79661001213511	7.65571756801308	7.81193625625105	7.73892714969232	7.79707555537106	7.97979329243986	7.8677078832037	7.89929480556112	7.87935527258426	8.06308794936366	7.84686763045555	7.85316189319031	7.92473250636235
ENSJJAG00000017340	10.6216509721668	10.437045838926	10.4523621331231	10.4556877914762	10.2789745829073	10.5423561361907	10.3233018863132	10.2334766161676	10.7359372742015	10.4596937592794	10.6175476268651	10.5302729839203	10.501137126614	10.5705402992562	10.3570821467984	10.3296182783898	10.3858078475425	10.6405093994298	10.3270611420783	10.54355052965	10.4266543942138	10.4608597867053	10.596545176471	10.5462988099619	10.3204055979781	10.4767373206494	10.4206959953417	10.3876363860882
ENSJJAG00000023678	9.04694775559528	9.01980441682409	9.25362359561113	9.15075740823723	9.17945391181577	9.22809213538034	9.24781387791612	9.25755550559472	9.05322936981924	9.00080766926248	9.20569292827639	9.20838829077359	9.15586404514816	9.11304760830868	9.04719330821254	9.17751746309935	9.32834762322924	9.05408900920562	9.11173246318726	9.18581297341446	9.14309069801843	9.08191631071526	9.0985939119342	9.00428907659407	9.12670474726905	8.94744242842542	9.01481648741787	9.4878785070662
ENSJJAG00000014795	8.52950943392591	8.40571337476087	8.7865725802059	8.54949452800022	8.4165088704004	8.72757323395013	8.54816992218736	8.87972774878278	8.52636146919005	8.5554005036657	8.53368467784182	8.56431379034939	8.52674644477852	8.48259330716954	8.72172958951399	8.28162059841092	8.47608580087977	8.49861750168863	8.51641365572839	8.41577185469888	8.68495896723169	8.39164618947885	8.37793675310137	8.37653140938578	8.78855335730664	8.42977225829342	8.4789664407014	8.29575391492704
ENSJJAG00000017421	10.6951479605364	10.7580132196109	10.4886330857567	10.948083580878	10.908406896437	10.6374091840165	10.8720378774766	10.9235507179084	10.7339680716137	10.720977203738	10.8636953926623	10.8324679779353	11.0174631228654	10.7990215363006	10.8213860574202	10.7990423944877	10.8419130209975	10.9659694150794	10.7536595894461	11.0136906078792	10.5834729062223	10.4971575086145	10.9888420732321	10.7359298012846	10.5429171506329	10.6799994810129	10.8604911105653	10.9206739304923
ENSJJAG00000024020	9.64965508756417	9.57563466159709	9.35844071246315	9.52274309021642	9.99498788976206	9.90955852606155	9.51026355432075	9.70190131736086	9.67170177243881	9.70612077501023	9.53932976913352	9.88418591827903	9.90245083147606	9.62087957378587	9.62680697614988	9.56691702558781	9.65893034387729	9.69142389125175	9.77262583745635	9.45595406329841	9.6372382259706	9.62888398059443	9.50626961712419	9.85821623678147	9.736585266667	9.87140423217652	9.81791935970207	9.61494318726751
ENSJJAG00000001098	8.12659115214231	8.47647092558564	8.18909528777601	7.97385490836097	8.12832410563111	8.38011319261333	7.97290409636278	8.14029237625625	7.92931722905874	7.67023469943095	7.89553742102914	8.19629913628864	8.18173463305773	8.11862644480443	8.08025305033039	8.39064987723965	8.03893873985727	7.95654188840449	8.06863470309996	8.12568965052189	8.04171885260459	8.04533761422045	8.27292635544969	8.09889595782502	7.99899932674591	8.03671847769377	8.15935965214376	7.96978882167217
ENSJJAG00000036617	10.8865858632017	11.6332451821858	10.9651395706663	10.937066390543	10.2756740696781	11.1529000444784	10.9749702849169	11.5483270150314	11.1424874475954	11.1613620335206	11.3419045091975	11.6012916484024	10.7568144091016	11.0879581859385	10.9094876441908	11.1344764023431	11.2487172640545	10.8070262711803	10.2378370613255	11.0948643521055	10.8084474481267	11.0091187770153	10.9332920360314	11.9649354576111	10.8293646307293	11.2898698684407	11.2076015514846	10.7508697049185
ENSJJAG00000022900	9.98393126786316	10.1283393373664	9.83613030002797	10.1949756264325	9.92745237438856	10.0638960221138	10.0019602332387	10.1319706241788	10.1273921430369	10.0614366753952	10.0491807207041	10.0948032173582	10.0669999305881	10.114078068025	9.95126715670801	9.9633484649533	9.96986800117383	9.88561758951027	9.78128602876786	9.9819172252225	9.82616082824293	9.9276080702652	9.76494062867773	10.0783885067719	9.90847137768411	10.0848482834388	10.1619979174448	9.93638013860496
ENSJJAG00000027241	8.84769341089539	8.91627019565432	9.09456404000895	8.90111961092937	8.96622242409574	9.00614110629227	8.68781196680501	8.93710339135292	8.66315635698234	8.70448522306779	9.07577939243371	9.03890844794452	8.73476330161301	8.98857386284736	8.6438220720602	8.93350985420127	8.91080002136636	9.21357510759485	8.78167441880366	8.99001514682929	9.03868232052156	9.05448717517607	9.02108769218297	9.02948857513567	8.90341460069306	8.98041536010134	8.83315096934706	8.99840455984237
ENSJJAG00000019944	8.43065082688993	8.32989300415804	8.06274806334158	8.32689868325965	8.16488382222385	8.20050634450694	8.36217965815304	8.39360663398778	8.22893019408092	8.24683504464265	8.34940798756942	8.41497410219548	8.62597437181295	8.22414863184013	8.46533943249103	8.13128214514771	8.25666660811972	8.16352861744663	8.28285806958998	8.31807914797273	8.36823332851949	8.20079696914311	8.32677866817287	8.14295038747644	8.25989739195626	8.38093986928059	8.58484010260615	8.2751136564195
ENSJJAG00000004386	10.9973520730943	10.8811336045499	10.8246721561982	10.8745655749601	10.9432601817155	10.8565531486767	11.0819540522169	10.8109772189563	10.7785855420832	10.8581008019615	10.9805225447587	10.9368275301289	10.906046858633	10.9382158538393	10.9703783448756	10.9642085818314	10.8656271117668	10.9428937057792	11.1288829971756	10.8473997873082	10.842480498245	10.7571740648251	10.9236863341095	10.9131897866871	10.9032050392893	10.9253070260271	10.949261331927	10.7843791851757
ENSJJAG00000016795	9.03149893250522	9.20236995510095	9.09697966546974	9.24196057606275	9.04497071698711	9.31793419552235	8.91578808698124	9.30051572009689	8.984446330981	9.30890499897313	9.20281496260443	9.19347713853813	9.24649550996688	9.04851819832453	8.97271399404616	9.180327159103	9.16685034541723	9.1521224471008	9.24680000647107	9.09319940718296	9.09576086482851	9.1753571361515	9.15451597413189	9.19565270278662	9.31918197153595	9.20600143136086	9.09522560499988	9.22820670423186
ENSJJAG00000016189	9.37522791721262	9.19794021442059	9.2727359729806	9.41702075410239	9.33008708134937	9.34015965349356	9.22987103686877	9.61872131094717	9.34294163224386	9.43835937207832	9.18832902895354	9.23563662849081	9.13344007956798	9.48187044391756	9.35474917833654	9.29061203023508	9.39262717257312	9.3944820272499	9.42423200831774	9.3584560955212	9.38164894153245	9.20741083599961	9.25161616877308	9.23878541580216	9.23737816933728	9.24410398888413	9.27546217859491	9.34545304691125
ENSJJAG00000023795	8.52556289466909	8.56173206002192	8.76785117722748	8.43538356792937	9.03126325042464	8.57997583569119	8.5162048127251	8.72803092827912	8.68596063422214	8.58237377374075	8.30712334681649	8.39005563398388	8.52674644477852	8.5423510084685	8.68731066183847	8.40148791669582	8.50120385323342	8.58653622573491	8.77423157465196	8.51028656539144	8.86236032329526	8.47854969132956	8.68112740424994	8.68314155211654	8.7029636112401	8.45549642064084	8.61089632652276	8.61134616769541
ENSJJAG00000011248	8.58709920593996	8.76318292761042	8.83214412226586	8.74484941085074	8.44404274892944	8.65373834984601	8.87553227959989	8.64937521442856	8.77719892060005	8.51368518974776	8.75925308166417	8.90389043400215	8.84710345507961	9.01759720919902	8.52058657210348	8.94030472585098	8.21173147589965	8.59419872905786	9.19444396429086	8.88128072715605	8.5297297294796	8.65632235987403	9.15451597413189	9.02393186420927	8.79541713190419	8.78394704406867	8.79336498248292	8.97325667734821
ENSJJAG00000015670	10.2320920925543	10.3526488875794	10.05560895569	10.1125074537821	10.302945224662	10.2689462615547	10.1993737611441	10.1237227524574	10.1778928116872	10.3433020400778	10.3978031893673	10.3450677850717	10.3720731639291	10.3809043592608	10.0727276365033	10.3982387696871	10.1026122380066	10.2741652874397	10.1020366889906	10.1816295437848	10.3046022394683	10.3290571039965	10.5679713904205	10.4722112568736	10.0063421458508	10.3122232099366	10.3465564181623	10.0747435153704
ENSJJAG00000008137	8.138224861624	7.91230000013615	8.06889201297004	8.02796068418495	8.16488382222385	8.14801559460799	8.20021270613879	8.21956045967094	8.45669538766822	8.0880305208487	8.10199432147532	8.18088641411645	8.06446538721792	8.08873067289479	8.17290948941203	8.23194326875504	7.96425012066049	7.96383311109229	7.9679262827373	7.92849395182595	8.15374944191123	7.93902038114238	8.27905426688371	8.09889595782502	8.08343769861769	8.15253508966259	8.39878230349349	8.26463133552561
ENSJJAG00000017441	7.55868672878981	7.62540248257999	7.63842825566411	7.91590040308819	7.48442527833926	7.60829562803291	7.73649941760905	7.57281891182901	7.55069729756152	7.65734335994712	7.81266927502664	7.54278736998714	7.92890743861928	7.78300312537841	7.49781599197474	7.8177969793267	7.53424141979557	7.6518610523621	8.03130166419954	7.77452736237139	7.52401821256568	7.64938111211856	7.8802704768739	7.76061691473742	7.45497711627369	7.43865325308737	7.77221563412219	7.72114839778911
ENSJJAG00000013829	10.9722000881765	10.855869479801	10.8045279182258	11.0544249671601	10.979971248875	10.8132337240064	10.6883591636536	10.8491656256485	11.0523472097931	10.9674928592261	11.0539285447364	11.0717635902505	11.0367044093362	11.0762567820394	10.7274863594383	11.0536961448992	10.8195344412432	11.0602421789871	10.8587056077228	11.0359432598075	10.9278873336159	10.9105134714717	10.8879025411443	11.185123090353	10.971338770298	11.0252039113509	10.9582927200918	10.7562537102175
ENSJJAG00000010449	9.64640359726425	9.99190708757136	9.53930180519627	9.77299064059437	9.70916392599652	9.61786011233834	9.71374837224498	9.62584970240794	9.6738005581899	9.67633317320409	10.0706546299199	9.79395230389895	9.62327251493915	9.79584580673026	9.70482353036726	9.53720705075776	9.83014523402898	9.61153223822011	9.76040939674967	9.65048546412696	9.5301703347089	9.46831364242425	9.87719006490956	9.68699532163539	9.86972872068479	9.72648838130607	10.0020170834716	9.96221237007658
ENSJJAG00000034605	11.7860902949895	11.919473883429	11.8249385592279	11.7894981206429	11.7311390906624	11.6978097887354	11.7239187094723	11.7066992664111	11.88304744562	11.9424897085752	11.8905755246189	11.7925373319999	11.8410428462591	11.8926838975374	11.7902197520917	11.984099315556	11.8005999618722	11.8918130794548	11.6737533822741	11.9133649875846	11.7985196020879	11.6992712175778	12.1213888956039	11.9067386781808	11.7990447870292	11.8700144249518	11.8292027994524	11.8634442397988
ENSJJAG00000016347	9.33892153309187	9.37221425423978	9.71104843239011	9.21750882475244	9.13954935338646	9.08892284880196	9.37627824774366	9.87839785268042	9.31860107959238	9.29897911072958	9.1970399033924	9.39194369248028	9.32910365428977	9.40078040955285	9.23026088324709	9.07207233642665	9.04368665149916	9.22277727224063	9.04751144889881	9.05228484901471	9.37346473769794	9.46542079464222	9.23004989384635	9.17353925016083	9.18321866229241	9.300319356022	9.19248472350018	9.1171688490039
ENSJJAG00000016846	8.63475189520386	8.77877050745879	8.78966468572244	8.79293829685208	8.79200439969231	8.93275728537233	8.50690058302525	8.73277683908112	8.57215140817443	8.68025215871156	8.66535419546854	8.8930823006367	8.71026615098238	8.70138242792106	8.56028695380795	8.7016694662769	8.73386420449489	8.76106088975679	8.62314199676575	8.75794876510285	8.84078185992817	8.78607362510117	8.65118850601628	8.57926095530901	8.64225031378129	8.80288402310157	8.74075163255685	8.72388485081244
ENSJJAG00000019328	10.1698652192576	10.3060157056085	10.0424843659508	9.94063306057122	9.85498059439349	10.260503170782	10.3417904833552	10.4141923341323	10.3127390919982	10.0485495864299	10.2544314869481	9.97132129844501	10.0415302365032	10.0919258850283	10.1048215278081	10.2638579548556	10.1367320048658	9.95278286182027	9.86339978301323	10.0368926575717	10.0808360915287	10.1611243951817	10.159824743522	10.1173062859932	10.215859866549	10.3142504390546	10.1474613636877	10.0722557908752
ENSJJAG00000019526	11.6974226378685	11.7838177607456	11.3536899983483	11.6618795973422	11.6221291812303	11.9117045061633	11.8816926055112	11.5586398945253	11.8750669404916	11.3326835129806	11.5774144415531	11.5493225630895	11.5380102324253	11.8228025851857	12.0084911724471	11.6445470039024	11.6327175136074	11.5105411075906	11.7273740517232	11.6011911118883	11.8557862820334	11.6033198525141	11.0415758920148	11.8734811325573	11.8562914344241	11.5689825971545	11.684779683519	11.3460663933306
ENSJJAG00000012348	7.57179081096668	7.7663551811947	7.48285277537763	7.53152619436504	7.5463785084081	7.53878069831288	7.67755508293826	7.82350750669593	7.47358984691079	7.61681143046251	7.54230952252174	7.65754753205775	7.54331105491709	7.74606195269549	7.54647799612714	7.59574746134649	7.80034217686725	7.6164734997841	7.73892714969232	7.23497030599051	8.47141748234962	8.27375245732062	7.68100189575131	7.75057332402218	7.76822699765782	7.7587744307931	7.72780052815277	7.59514012068573
ENSJJAG00000026740	10.5321064436876	10.5486768853431	10.4833827468993	10.4747160637406	10.9252425654154	10.7122108383447	10.6901565202748	10.5104754834348	10.840258558788	10.6353108143528	10.6502391875414	10.8558965343272	10.7995644748944	10.8801175284157	10.6523165842856	10.4746696831394	10.7346461273725	10.6625210631583	10.6317972067536	10.6117815094468	10.7996265275894	10.6913857895429	10.5090395890453	10.7431094775376	10.6836130526928	10.6483435976956	10.7580877117718	10.5738637265584
ENSJJAG00000032330	7.6662774975974	7.75727906700452	7.54044286801657	7.71846945878809	7.57453039708513	7.59178838047233	7.83073380064582	7.95713347091873	7.66197061336459	7.43118570679297	7.37278101178619	7.52973479265189	7.57129303529122	7.54421922770443	7.37890385258765	7.59574746134649	7.3928703694529	7.49280559370469	7.73892714969232	7.50322880352066	7.56622200794859	7.59450523629814	7.43787556783658	7.60238275233061	7.53793728735284	7.61067693479738	7.57063764310561	7.60783973779755
ENSJJAG00000022677	9.76930926290245	10.0523525009381	10.4496713635284	9.92208732378063	9.63088675408866	9.99057351485663	10.0394686489133	9.96072661159885	9.73129852258261	10.0812502716771	9.58767977009192	10.1763333028776	9.81753958595866	10.138161637832	9.9153928509737	9.64641191787953	9.85615025504627	9.87292001082602	9.45748757750774	9.60282200861924	9.55550014539478	9.82022924426699	9.89559841908526	9.57626576218781	9.92889352758751	10.0076389825555	9.88042879918726	9.71353781136129
ENSJJAG00000000592	8.05344710074007	7.9893416323608	8.2811973834428	8.07883211638901	8.04364875959367	7.96923375034797	8.05780749821076	8.36767325408421	8.16469412997467	8.13034453925881	8.19632429774381	8.16521826863434	8.03768775290836	8.18663198473557	8.03740710438775	8.0651561401227	8.1222146543818	8.19196349908377	7.82359220862456	8.16174236275845	8.24839862016663	8.31956781276406	8.17608716254815	8.16120257131016	8.10333119982219	8.12347225107406	8.0468054150041	8.17646219970868
ENSJJAG00000015549	7.60919008103979	7.52528442250442	7.55378036344353	7.59720083011306	7.72854830042122	7.55709060467929	7.88720119297092	7.59100043752343	7.60127310244999	7.63065310152719	7.65177183682173	7.81224155536923	7.62301451319009	7.69669079130508	7.61808945627787	7.78576744781946	7.51673977070652	7.73691451019571	7.72753886749982	7.64811606038922	7.65290070519493	7.48726510230443	7.76566928521516	7.69784437438724	7.5225460379325	7.77732226902572	7.40781154843542	7.66725089668948
ENSJJAG00000024144	10.3674185773891	10.3516928988947	10.5783231998402	10.4502038915968	10.4090566605061	10.2898354192707	10.3406420079515	10.534177237858	10.3324866488552	10.4369500196242	10.4440932599785	10.377064447697	10.2958870476499	10.4427060230079	10.3887744637016	10.4963867412616	10.4835738912847	10.3628226116784	10.4490043166846	10.402334569634	10.4765646987081	10.5840369022238	10.7304725491862	10.4970240725721	10.22526507067	10.3640080303488	10.3442479440583	10.4142520123366
ENSJJAG00000015847	7.31137698809216	7.21290129054504	7.81224453373915	7.31146418925556	7.84319179649603	7.57473827855801	7.6120548920295	7.55395386116951	7.49416299048493	7.65734335994712	7.18130807081859	7.40800626969744	7.49794734885973	7.25189336207748	7.46209064639413	7.23209961718046	7.36745607067087	7.25498198691292	7.48776028701205	7.27672774001662	7.31528747007151	7.30260436823859	7.47865008531213	7.25914665249574	7.71582709676112	7.61067693479738	7.68002534409459	7.42698969568514
ENSJJAG00000037132	7.5845609181404	7.65853888738321	7.63842825566411	7.58473731756102	7.41168663136232	7.66974265998563	7.26813672565642	7.7036678162496	7.49416299048493	7.55749539725569	7.59205897811122	7.54278736998714	7.48173367554264	7.64293820992947	7.57634325841832	7.56480698955241	7.51673977070652	7.52319589158608	7.62783178258651	7.50322880352066	7.49357608631113	7.59450523629814	7.61223192410886	7.60238275233061	7.59502448400271	7.61067693479738	7.57063764310561	7.55504074545217
ENSJJAG00000024841	7.41962277186871	7.30804623227274	7.49796675206541	7.31146418925556	7.34535867882677	7.04882009535702	7.56858538895345	7.36307177727089	7.55069729756152	7.30414390040906	7.48670467528063	7.42544110330562	7.55750239315359	7.51613924029334	7.49781599197474	7.66605103356477	7.41650161595073	7.52319589158608	7.50553815918945	7.23497030599051	7.72806949952453	7.46236534752306	7.68100189575131	7.60238275233061	7.62134731913257	7.53265145236371	7.35991544677587	7.28840548143615
ENSJJAG00000034266	7.67703871042493	7.68986989995866	7.48285277537763	7.55885478808659	7.51646456211576	7.60829562803291	7.72514975332651	7.67367131757803	7.61708838368226	7.57298307447796	7.88567332924056	7.67787227416354	7.52868342621346	7.58348020526233	7.66919058483913	7.66605103356477	7.56741215273984	7.6518610523621	7.44977149309769	7.64811606038922	7.61745374180575	7.57487644195747	7.8802704768739	7.69784437438724	7.64645463823592	7.73968815828612	7.62805610361194	7.62024353338373
ENSJJAG00000025245	8.18884435737826	8.07805310171584	8.03772920793121	8.17818713962116	8.05721607156145	8.52266747776184	8.14186581955982	7.98724642094676	8.10364485664845	8.00475015886964	7.98787495635082	8.18088641411645	8.38045322200906	8.08873067289479	8.14737679096761	8.17284305654951	8.31159346029391	8.10390783586799	8.00021614004264	8.02457532697147	8.09948305703582	8.02512884884652	7.90863168580911	8.07271932871283	8.19083405539451	8.21881216687033	8.26569586257624	8.05310532406584
ENSJJAG00000035780	7.81095792274406	7.64770851873973	7.87704671474408	7.78471228840772	7.82536111524962	7.93042194685143	7.652256812605	7.87073606375818	7.66197061336459	7.55749539725569	7.86554806858246	7.77901639501548	7.61055207452917	7.88329812156397	7.604539238063	7.8177969793267	7.70772113907322	7.89566099626628	8.0080957119156	7.82957401158955	7.77671933755819	7.85513913096843	7.86075101280002	7.91230851262233	7.76822699765782	7.61067693479738	7.76139155403367	7.74145719571624
ENSJJAG00000029532	8.3866313596309	8.21221349562368	8.35648252231913	8.07263303343338	8.2933234295945	8.32371920582358	8.35681981439001	8.25686625996937	8.20799381997459	8.48011913901952	8.36117702548982	8.24110555787416	8.18751307320786	8.29020883486061	8.10091895965255	8.29962815302592	8.29361656639967	8.36136147707778	8.32837261616602	8.14028010408236	8.3150584674988	8.41914383630323	8.60251981865091	8.26931375617937	8.20856766598888	8.18625252264572	8.30633550623437	8.2433275876769
ENSJJAG00000035149	7.50234014274203	7.41493140638426	7.56676099521895	7.51724095912359	7.5463785084081	7.49984837133802	7.52094494169659	7.49236924701444	7.66197061336459	7.65734335994712	7.54230952252174	7.57995175941649	7.48173367554264	7.5014223535369	7.37890385258765	7.62495466958357	7.55111164948215	7.59153176674265	7.55502111589362	7.42035132315195	7.57951553874234	7.43582064366367	7.51578365404445	7.51747779481828	7.37320857949656	7.47238104344759	7.57063764310561	7.52635864539847
ENSJJAG00000030654	8.83258985368973	8.80935292908178	8.89321215330512	8.76109438393221	8.78865623243659	8.86279915021292	9.07665265177861	9.10905215888169	9.03638036275385	9.03485120358992	8.92399327040486	8.80301100951386	8.8751792621545	8.85933196887397	9.24524023600254	9.13462471545117	8.93165417531657	8.86867505241336	9.00798356277228	8.88494104879486	8.9422214171179	8.91651354840629	9.35938696527871	8.80208766671214	9.04541125813499	8.91643310789458	8.91903049740579	9.23282611991081
ENSJJAG00000028832	7.90044273603999	7.98263378716452	7.95088784041284	7.80248738633336	7.9573334676145	7.99716953259221	7.67755508293826	8.00672635391094	8.01224761137929	8.0660983665441	7.9612774349405	8.22639930004008	7.79318089458251	8.01254839297441	8.20995745793885	7.93338563015905	8.2503723171976	8.21957332608063	7.71594182023015	8.01628772362175	7.8308061864266	7.8677078832037	7.90863168580911	8.15515824721211	7.99899932674591	8.14679532438194	7.8720424955247	7.77077166474864
ENSJJAG00000026483	7.60919008103979	7.46591805685614	7.59175348808001	7.45492658025708	7.50073816300926	7.57473827855801	7.53736175756711	7.6580836035883	7.64740457615781	7.75351303047113	7.445176015871	7.64711058565332	7.58471395719983	7.76479006912832	7.77033424355636	7.45755287325884	7.49853291043072	7.49280559370469	7.33279022381653	7.44275337590574	7.61745374180575	7.48726510230443	7.51578365404445	7.41247557054423	7.59502448400271	7.62260602893677	7.5392931403139	7.5687660589053
ENSJJAG00000017963	10.0680309844767	9.54521587428293	9.76039673908413	10.1515205902799	9.95818021009222	9.76438523544759	9.57157176356675	9.69515951156815	9.84881719761562	9.91900661114011	10.0131699917491	10.0725359854849	10.0286192548379	9.6963815364776	9.75843569386536	10.1138879548842	9.98403818914822	10.0817823431576	10.0645213534784	10.0353515984345	9.84950105679224	10.0520740659122	10.2111600099858	9.90944318321601	10.054802712539	9.89209429850862	9.84127885016416	10.090806867364
ENSJJAG00000028106	9.31415362639574	9.3486812466899	9.14900740167065	9.50116498149839	9.36039624488646	9.26942693868002	9.30510141892984	9.21636549078344	9.34025908373114	9.51678328354509	9.42742141764358	9.4011278019365	9.34202614080618	9.41431996006853	9.49145326678647	9.46900124372798	9.30792636662354	9.37419650707337	9.20243241521721	9.48387233605679	9.40189242237459	9.15720192675646	9.59598955417926	9.30542525722865	9.46905945125612	9.39427625346139	9.290453066117	9.39735051922253
ENSJJAG00000000886	8.84769341089539	9.2089864799265	9.36632139119358	9.28528346051224	9.05041259267526	8.84669811814812	9.17451504700758	8.86707845555549	9.02616266610853	8.8893388029257	8.94179222539984	9.10022129013816	8.89050417762892	9.27656952442724	9.25513224422743	8.98031612338976	9.06556983828871	8.99800941728388	8.79642347678404	8.77006033170891	8.83766788866406	9.08191631071526	8.87550807385986	8.80541332873332	8.86200011495017	9.15261168125964	9.08943996116054	8.9331070983976
ENSJJAG00000019996	11.682807216961	11.654922067666	11.7534763235548	11.8274259839552	11.7688161386481	11.7549578331587	11.4721946208607	11.5056920166997	11.3572943788412	11.5467617970465	11.8496128618664	11.7440193848748	11.6085677566755	11.831161395177	11.4380415646887	11.8406326520224	11.6346838445403	11.9310795201124	11.8897870231054	11.8282366194558	12.1463958621094	12.2035488794181	12.0067081874597	12.1058326646706	11.7884940603237	11.5228154234226	11.7536401057145	11.3712641156822
ENSJJAG00000017533	10.354748597698	10.1637499802782	10.4781128987333	10.3057095531756	10.3909004093409	10.3847216708934	10.3198081684965	10.2712203320529	10.1778928116872	10.2653689000077	10.3120004502242	10.3357912434832	10.2289102246371	10.3732264845634	10.3178616370683	10.3796391549066	10.2934015903727	10.3150614205968	10.3977066672038	10.4282308770483	10.3639422963614	10.3243930073328	10.4019427782659	10.2107046480816	10.2679652988603	10.3193058135665	10.2511399886967	10.3816531967486
ENSJJAG00000015653	8.80180838169909	8.80632928873626	8.70985986008664	8.60244644206767	9.04224102578004	8.90215229431572	8.95797375277393	9.01850650601302	9.10569866145295	8.89958589304619	8.99032200407743	8.7338691338499	8.74853804725509	8.71481511247352	9.02383354131297	8.93691192031287	8.95216477488318	8.93931950946184	8.51641365572839	8.81345431812329	8.87754425654718	8.8760805866162	9.06506980149083	8.9404810659772	8.90966453637205	8.71183310054121	8.74841092820294	8.82027477725812
ENSJJAG00000033838	8.70781114298546	8.640990073881	8.60635618865352	8.87495674646383	8.58820118194285	8.89827299621072	8.36751203655463	8.46182091666236	8.79381412989011	8.64293376213864	8.79960307996761	8.65384483493471	8.64107956710439	8.67404782240918	8.44146854834176	8.65968357789679	8.72163742661743	8.76106088975679	8.8325281025272	8.82885589228951	8.79321346692273	9.08191631071526	8.83534791484262	8.67575813320525	8.65001474646322	8.54495160089883	8.68570431593655	8.79770565774377
ENSJJAG00000013453	9.68333692366549	9.56219933077246	9.6535223644868	9.76703685885027	9.60792714786906	9.68776598474192	9.52688579282753	9.76542057545416	9.63767559612384	9.54816088975757	9.64889593143066	9.73940922785462	9.72867780794224	9.7885570936186	9.78531020086638	9.78382968398891	9.77661965699197	9.77606481086661	9.60267860613686	9.64436209664746	9.71595118885834	9.8533254142024	9.78309224725797	9.77842610326677	9.50897406398031	9.60722404487168	9.7664919051333	9.64747665690019
ENSJJAG00000025681	8.90917298024897	8.88544414117459	8.87894515703633	8.92674060324784	8.86656737459733	8.72309173101386	8.89917387505113	8.96090508950516	9.10569866145295	8.88590411887567	8.86525577227135	8.80301100951386	8.95865535731464	8.83238308796743	9.00003509401872	8.88487546305175	8.938528582228	8.80653525942405	9.02333277706799	9.06817662457269	8.85315896046724	8.93841919510421	8.75081042777424	8.98720578428172	8.95556330961545	8.75822499856473	8.78598847995406	8.93892235678106
ENSJJAG00000003095	10.772352901902	10.7442984136093	10.6680863706721	10.9493741571928	10.9196526818109	10.8509767731647	11.0177288558777	10.8766649672211	10.7641892025449	10.598767313188	10.8912531501265	10.6904590020764	10.7159364753158	10.7303544610433	10.664827134939	10.9272626700682	10.7923854273709	10.7526411376474	10.9774141206205	10.9251674458568	10.9265386569167	10.8633408986019	10.6255462452397	10.7946840518904	10.8885923057212	10.8271068939421	10.9071214353826	10.7181315323662
ENSJJAG00000030217	11.770899119775	11.6618208012106	11.5323039460652	11.6767180024925	11.8313537063769	11.5901810071783	11.8090874403097	11.8284561172082	11.7048903478944	11.5790425861944	11.7038192641193	11.6108539080768	11.7583011934624	11.6080985985869	11.8855674973194	11.7041458966392	11.7023329759906	11.5893117302163	11.4564375075113	11.620065020564	11.6166337441977	11.4915929863587	11.2504291004206	11.6982643912095	11.7312863038985	11.7299952151414	11.7532090279825	11.7336061165096
ENSJJAG00000013824	10.3340387076913	10.5166959460917	10.7090618346666	10.4400946209398	10.2354530977502	10.4279999870859	10.2986623315276	10.6516578576088	10.2913660427623	10.3526032272019	10.3893320878781	10.5456045761113	10.3474761563455	10.3732264845634	10.5295914523677	10.3051616650113	10.3963612154729	10.5757974565841	10.2190416222791	10.3077709539418	10.3376493478324	10.3853498888653	10.4007834594208	10.376635937516	10.275900180675	10.2574120791102	10.2768180899049	10.4912235074026
ENSJJAG00000004582	9.65936339730439	9.93259577689567	9.88932374741355	9.91540342834335	9.69753702763062	10.0606453165209	9.66984073030843	9.58005998825001	9.90669110688348	9.71712640297189	9.81583733611132	10.0430486197944	10.0155878420708	9.76199403174559	9.8116710150226	9.59599059779421	10.0226608118426	10.228754926621	9.9937561336581	9.97388371114599	9.88378994220778	9.97434582228571	10.1830225292487	10.1659779908118	9.99119292582461	10.1466590091978	9.85609004787933	9.86745622596382
ENSJJAG00000021171	9.3692452478013	9.49826682374864	9.385821429374	9.49389495178719	9.43934956517414	9.52750716981589	9.47209771446478	9.390952576247	9.53483370693969	9.42256417248444	9.53035054541497	9.48279184900914	9.5278179918917	9.60926870559643	9.27954131656808	9.42075243415716	9.41654750502648	9.50829032484904	9.47056259983652	9.55779606328165	9.40590455423142	9.5898273046211	9.6840381308045	9.60704191446791	9.41533363106292	9.50766743156608	9.4227515625155	9.36018943464758
ENSJJAG00000025548	8.37760325572114	8.49246963881532	8.39653534140068	8.62802714351089	8.62730490048505	8.65849204297592	8.26701258065198	8.47969978242361	8.50008639597779	8.46541308558546	8.49821852467583	8.47872108348781	8.61451403382883	8.5615785591703	8.45585413617882	8.18629625652428	8.50615936169448	8.40759239947133	8.40864209491165	8.54495195457263	8.62312527381329	8.50394602668684	8.56577708939459	8.38618461116908	8.63834848097747	8.57577644946951	8.63216594582733	8.61134616769541
ENSJJAG00000022419	9.39889369407766	9.31664079689066	9.33652478270579	9.31686577543835	9.33445956620016	9.4737468184033	9.22987103686877	9.34212247851886	9.23406436628877	9.28646589698032	9.39792462085778	9.20838829077359	9.19719043861756	9.43532345684936	9.31767937597779	9.35604671160638	9.25544707151385	9.17372489943399	9.24165767278809	9.28569269004117	9.56976462124994	9.47408074431108	9.16312860638364	9.23878541580216	9.38979106599607	9.11656818695532	9.43171751828556	9.2488669981719
ENSJJAG00000023303	10.4667008617266	10.4822346500069	10.4160580400583	10.4926038627946	10.3507437269698	10.4540846405153	10.4784712981008	10.3494553532005	10.5823219954286	10.3233313394149	10.5498195619751	10.5631526154881	10.5103822830964	10.5638259526651	10.4777760392874	10.6132129041987	10.4725462609228	10.4640330157455	10.354828124024	10.4987633401977	10.3315116324594	10.2260503949585	10.4146330077821	10.5241973841346	10.5078543255911	10.2999983134954	10.4030762893246	10.3955748142664
ENSJJAG00000011937	9.78705315063732	9.84203949277176	10.1652131529583	9.84673210369503	9.94708480249327	9.86720856216208	10.0746093182228	9.76755943015798	9.81327431489596	9.75851639028211	9.69157218118343	9.82379454359084	9.78081989545911	9.85420563843106	10.0673064028594	9.76034221839488	10.1367320048658	9.91617560660193	9.79503019284868	9.84037858167035	10.02075700823	9.65683099550917	10.2322266541374	9.85672443155963	9.94902005701327	9.89892298411193	9.98272463306307	9.86022674922567
ENSJJAG00000008353	7.93050615896279	7.85104300725841	7.85341855966983	7.89301315977646	7.88594872310418	7.72532804515889	7.81088602798921	7.9970434157573	7.84744232432665	7.75351303047113	7.98787495635082	7.80408432369001	7.7243925858953	7.87544986811293	7.66919058483913	7.97686007372072	7.84229507430106	7.71673418206796	7.84323165693406	7.94683129889506	7.81324068017822	7.73059585138694	7.64075381124761	8.04574062784576	7.84438621493839	7.86324211024353	7.86266263613293	7.81695273701307
ENSJJAG00000008608	10.386691848442	10.2516429998253	10.1217145153835	10.2360628437463	10.3538735195613	10.1023268596222	10.0897959990917	10.0082427080792	10.3167107581029	10.4607677430283	10.4534045037783	10.3142211290668	10.2062387309501	10.2611104587472	10.3291790471333	10.3889695262865	10.2820472269869	10.2900351617524	10.1183930652077	10.5743974312565	10.2072780127389	10.3290571039965	10.0615221290308	10.4654560302553	10.4177412291269	10.2318731925604	10.3091603447332	10.4921481339019
ENSJJAG00000031828	10.7525156103449	10.7142459023548	10.8526754445936	10.7651292172486	10.8647015176622	10.6673794125312	10.7053431695278	10.7140535169521	10.5790300484744	10.5771732069419	10.9191261070692	10.7639191221529	10.5944649957079	10.8265685696943	10.9938854158838	10.578043871837	10.6982790073344	10.6173170434611	10.4628711084568	10.742891736158	10.9184197634853	10.6046318447715	11.227876892215	10.8053884365679	10.965783341181	10.7086675792222	10.6827638723718	10.5782201879578
ENSJJAG00000015101	10.9842024409289	10.9455592143571	11.0418181888079	10.9793721601298	10.9224503562588	10.9147180509621	10.818060691927	11.0903988064112	10.9620380336132	10.9928424523117	11.0355415359392	11.0734277519103	11.0512828479247	11.0058182232146	10.9981182341317	11.0070182985891	11.022949732623	11.1342247454403	10.9913998004099	11.1895770941029	11.1822479934328	11.150155671344	11.0363891007703	11.0466240630487	10.9727242622838	11.0178099089062	11.0127603702513	11.0538488790672
ENSJJAG00000024225	9.39105164815161	9.42929161824847	9.51666311930648	9.24855077801326	9.43530829028194	9.36742815446885	9.58548681871006	9.31253740967082	9.42604846391905	9.30395137478021	9.47283653317725	9.4211134244945	9.47647482656665	9.35530065713071	9.34787700594403	9.42075243415716	9.40464084833065	9.28980863517434	9.60267860613686	9.28836150777473	9.51178288081621	9.34108985587093	9.1914314657109	9.28510248076902	9.44659123452978	9.46719312937536	9.47567017343268	9.34121244989187
ENSJJAG00000027556	8.58709920593996	8.37071818496056	8.19977186453782	8.65658340195981	8.43494307736087	8.25026434693114	8.77611306791381	8.43135162668018	8.56715474035406	8.372688661493	8.45623496529501	8.5204801880135	8.5912436013258	8.38855918318943	8.60281776040989	8.83792988035387	8.26292102429231	8.67527570596952	8.44908186831178	8.7416067333288	8.42777348243955	8.58852582841018	8.32677866817287	8.38618461116908	8.65772755079263	8.25031063958292	8.25377365343328	8.41610762253338
ENSJJAG00000010998	10.5173453621524	10.526873230171	10.4215633319156	10.467497282102	10.6346671232807	10.4292530654484	10.5496214269769	10.4631512465311	10.5680014915118	10.6152318866637	10.5713333322313	10.5488112956818	10.5962010241563	10.5713773661262	10.6315217575536	10.588181256808	10.4890557157863	10.5374519173991	10.7195126320288	10.5120187046152	10.6315674913783	10.5485915614485	10.4553870551853	10.693723701528	10.6527578108691	10.6346736900593	10.5138724233377	10.5187034932484
ENSJJAG00000023291	10.5880028520304	10.5461780970632	10.4921225454779	10.5863176286014	10.5546575933818	10.4442041739347	10.5042934842005	10.6228945501014	10.5103839999981	10.5030733797427	10.5290751606757	10.6380399088504	10.5177352855826	10.608544094514	10.5364243368047	10.5770261452079	10.5374617821293	10.4779189154336	10.5098506288853	10.6401934412953	10.6307375911986	10.6387234504839	10.6997983026145	10.4922859681122	10.4540782019104	10.6403183881754	10.5087392020789	10.51779601568
ENSJJAG00000024280	10.386691848442	10.5378169063103	10.4710558306452	10.3730478836945	10.3569963972195	10.282906686915	10.2295291082448	10.3050741567488	10.4563293801153	10.4863022566341	10.3361517182004	10.411003228752	10.3055050041477	10.4279696508084	10.414476115321	10.3039276419434	10.4241247702969	10.3335442110752	10.4974741111412	10.4176941180421	10.3170857152079	10.1523538150974	10.596545176471	10.3642221523164	10.3783461009896	10.4130187118461	10.4075018180791	10.3523721486142
ENSJJAG00000027680	7.43761495952422	7.59012839104954	7.4338577319668	8.1210597641863	7.72854830042122	7.43388262077538	7.42796153423589	7.44585273580137	7.53261333625724	7.3341880255853	8.07088980439519	7.55549113087588	7.89722431000152	7.79192844023296	7.54647799612714	7.66605103356477	7.53424141979557	7.6518610523621	8.13888391963827	7.18049379305087	7.64133355316721	7.61342103441331	8.09818867989649	7.39177806123778	7.26143737450189	7.42061355629552	7.40781154843542	7.51132540384877
ENSJJAG00000025459	9.7885215522789	9.90788235723503	10.0060505675767	9.63892790559182	9.96781669161384	9.9974005926686	9.75104804871814	9.83022984658943	9.63120024599981	9.72441477801449	9.58551899339809	9.81976290870447	9.52033368447523	9.76199403174559	9.87701188525228	9.69885462161435	9.72093121179069	9.75307122396464	9.77782847841553	9.66869267573335	10.09060317585	9.67927922736147	9.46135848155309	9.73183778917702	9.81108184089669	9.8419092127323	9.67065697083236	9.76729289459657
ENSJJAG00000012697	9.63824084549829	9.79301449257933	9.74414330000057	9.61079889393581	9.75150763872604	9.70469837699409	9.83269232567408	9.52503725106679	9.64626189461776	9.72077542538982	9.65301818559547	9.73082278861142	9.79470451104397	9.76645691895778	9.71886045292293	9.73087344913371	9.78025334462029	9.75615930865267	9.70861004385083	9.73153714147223	9.81878548208354	9.90047931567253	9.63068476952244	9.80347133233077	9.67880715810659	9.52388141304796	9.59756679519094	9.73275108024289
ENSJJAG00000019197	9.20789336370159	9.19126723793855	9.66616686698018	9.13411703867974	9.25345238137687	9.33463812436204	9.30021755212025	9.50186705640844	9.34294163224386	9.58487962253831	9.38794590321973	9.42291558406372	9.26480082070606	9.24633681307738	9.19462701003009	9.38278826256568	9.23928613256501	9.56799109992202	9.21563872398057	9.28033879086531	9.1233738752599	9.28923449719286	9.3618490361788	9.29868569954405	9.38979106599607	9.3683894947973	9.14059670671721	9.27144773428592
ENSJJAG00000027136	7.21501300300802	7.52528442250442	7.54044286801657	7.50248995060605	7.31960069792989	7.40914593597133	7.17552384744154	7.24780569765956	7.49416299048493	7.45173879356335	7.46647115539328	7.20978472648417	7.34351900965178	7.37998365277406	7.54647799612714	7.4962678466699	7.27435823635699	7.44270159093739	7.26892414312346	7.23497030599051	7.28722333795573	7.76032373148325	7.49761339062121	7.45062168999564	7.50661855396114	7.28435249865975	7.46937117571222	7.25636661430786
ENSJJAG00000014555	11.2633694699603	11.2172807576038	11.0594850000109	11.0645775680984	11.1052084758983	10.984245728867	11.1329195264418	11.2375533927171	11.0935371482309	10.9500862296582	11.1353066035647	11.2062310030742	11.2217185889096	11.0756691942671	11.36576535806	11.2329823318021	11.0416375984953	11.1066307891268	10.9994347130166	11.0615994849268	11.1861926086581	11.0508523332171	10.85457529647	11.0121089349533	11.1972017604517	11.0072692358615	11.2387781484554	11.1202321434759
ENSJJAG00000008209	8.19430434597301	8.40571337476087	8.30054795822612	8.25790032620505	8.26140914771446	8.33013954173306	8.16824617812103	8.20422742824952	8.0796490664695	8.15750215981036	8.21003077514125	7.98507745229696	8.19325655194345	8.06407081368141	8.05909319930738	7.99361843698444	8.17147423462441	8.16352861744663	8.35582222276306	8.26867842466084	8.3150584674988	8.11259807065928	8.09076513515325	8.06605235256506	8.36029195015868	8.2808317084819	8.1725015304986	8.17646219970868
ENSJJAG00000027314	10.1105881001842	10.4334399197702	10.2851524819074	9.77891881075235	10.0772761856373	10.3374068784533	9.8909092910967	10.2622536049438	9.92079017322332	10.3197775983536	9.62389761439861	10.1690188259026	9.78855081845597	10.5929698362857	9.92143654694979	10.539893845145	9.92483763483289	9.99755255249959	10.1754856083229	10.2860118549528	10.5903219582651	10.2768843512635	9.99347925158521	10.1123449492136	10.0388352006284	9.87695183448902	9.89482959244661	9.75639606921731
ENSJJAG00000017096	7.45479226108103	7.4815481905617	7.49796675206541	7.77564749330446	7.60119003434808	7.43388262077538	7.50391457381739	7.64206175251969	7.37831844571666	7.48991124021519	7.8016040669692	7.42544110330562	7.59779231501261	7.57073529765761	7.46209064639413	7.39113176160777	7.45962469481769	7.34013003620324	7.83347932227222	7.31189427253315	7.38559179403735	7.25612297124492	7.75424099889963	7.36972186320835	7.39550222055294	7.21545902689869	7.46937117571222	7.51132540384877
ENSJJAG00000032170	9.16658551125815	9.14819028010586	9.08728974317906	9.08783645970642	9.01461638961833	8.90215229431572	9.22469903266097	9.23553731641847	9.01240967763951	9.00394067661684	9.20281496260443	9.08166706854173	9.07166122149898	8.99124011256093	9.27469559285404	9.26192186017192	9.1524458224357	9.11280387457313	9.22610846874263	8.87760949665571	8.97054462648282	9.03854432083249	8.90391273506205	8.89811035079326	9.2130383664113	8.95576739692098	9.0024590428478	9.15443133594912
ENSJJAG00000022167	7.57179081096668	7.65853888738321	7.67102494349466	7.57196309750359	7.72854830042122	7.6549973429816	8.15514947069734	7.44585273580137	7.42901833601305	7.50777480916588	7.48670467528063	7.62563773250217	7.61055207452917	7.72677588933178	7.66919058483913	7.39113176160777	7.68228705425228	7.91133276331765	7.80339223677661	7.37079679964776	7.65290070519493	7.69940684858279	7.51578365404445	7.29161280105231	7.56730066274262	7.74930133318035	7.85316189319031	7.5687660589053
ENSJJAG00000032945	9.03149893250522	9.06486722269449	9.03770685857831	9.00589238962766	9.41080128842178	9.10880622304588	9.12790873581227	9.09144889331296	8.98090687281906	8.75916861955423	8.73437413152907	8.9092593039971	8.9086464501696	9.08118953000485	9.07862883420069	9.16621749886819	9.16398221855521	8.84110311281756	9.12870345164981	8.99001514682929	9.17450302188081	8.98530038188704	8.89333743292541	9.05419723968934	9.05932405176587	8.99925726226534	9.04218759691614	9.02847542522804
ENSJJAG00000016162	7.80224202104251	7.87460502350569	7.91484687169409	7.75714060583122	7.97235904774533	7.959705482976	7.83073380064582	7.82350750669593	8.02959952900026	7.87568424803321	7.89553742102914	7.91066291302724	7.95936078656257	7.82651852245665	8.00761081107226	7.69190946502061	7.90100208453356	7.91133276331765	7.87172790219074	7.68884928297196	7.78603418745688	7.93902038114238	7.84069949313226	7.79934321047712	8.01366450252275	7.76811301027688	7.93463566918931	7.86864686121902
ENSJJAG00000023869	9.62507805278488	9.79728548609415	9.94184197376469	9.72462334092388	10.0658131029425	9.76035102673006	10.1075341663037	9.88233727756494	9.85802080427524	9.80385415711378	9.84478208301554	9.7149402575277	9.88961113267749	9.79875054649108	9.83272481308379	9.77484335449496	9.97775810717128	9.75924048144249	9.91294201281921	10.0276207060331	10.1698366538627	9.89837037535449	9.73165224468885	10.0119097426145	10.0926548175526	9.86583433849247	9.8462335444399	9.98492614247189
ENSJJAG00000021304	10.1530213996753	9.87064161443339	10.166310973662	10.0711796616956	10.0961752037647	10.4065262256315	10.0493973597692	10.0296390745967	9.99421770407326	9.99727199648229	10.005217179989	10.2244833578058	9.89104364572496	9.88997875068953	10.206789432489	9.87900343729289	9.83538548254782	9.8529340780626	10.0645213534784	10.013596354931	9.74121577128494	9.91306613569405	9.57305904382783	9.73183778917702	10.0388352006284	9.91920983257742	10.1527648104477	9.98889631311519
ENSJJAG00000035651	8.16106136821269	8.22771387211415	8.11656910392666	8.09717361042667	8.2340052470105	8.10053054150018	8.38334780548903	8.27140110056778	8.02959952900026	8.15078710471069	8.28214660236956	7.93853423096551	8.37569240451985	8.18115006903645	8.27439778776872	8.34614175617582	8.23124360117409	8.20862448933089	8.31718395325076	8.21669098755692	8.15374944191123	8.20917894378456	8.1414933414937	8.07271932871283	8.12279428520479	8.18071617489215	8.07630026232462	8.14117528208574
ENSJJAG00000024740	7.62108841255015	7.52528442250442	7.59175348808001	7.63292388955497	7.46745729857977	7.6549973429816	7.48619892130158	7.36307177727089	7.37831844571666	7.38625304450394	7.70580130653024	7.59175134594331	7.63519862480979	7.60806088279837	7.61808945627787	7.4962678466699	7.62785594199777	7.69587904140441	7.46920728619106	7.53930338695468	7.60510900895987	7.63169337611089	7.5973857160275	7.46836591505237	7.43619105922243	7.50354866269414	7.48793130135025	7.55504074545217
ENSJJAG00000033712	7.69799345257323	7.57782200941271	7.90743492580944	7.67724468603855	7.78828571117678	7.45709026322228	7.9226143350265	7.81119748863153	7.82547654462013	7.68284832461106	7.5060176311299	7.67787227416354	7.70330640814438	7.69669079130508	7.66919058483913	7.98528186580981	7.83203729821608	7.92669290532668	7.73892714969232	7.68884928297196	7.72806949952453	8.17519968267682	7.62667817559869	7.73000699246907	7.58135113586122	7.93280368304076	7.93463566918931	7.940036348948
ENSJJAG00000030137	7.45479226108103	7.3962364482919	7.30883150063959	7.53152619436504	7.2910845350853	7.51973122120265	7.38340413762412	7.18957988244565	7.53261333625724	7.50777480916588	7.37278101178619	7.52973479265189	7.44727082576454	7.5014223535369	7.37890385258765	7.39113176160777	7.3928703694529	7.38500642028204	7.66722703472383	7.48403184119661	7.49357608631113	7.40726552279828	7.30862584746512	7.67542197523206	7.29425554254234	7.38154537663043	7.40781154843542	7.36549000092166
ENSJJAG00000017924	11.7336974712383	11.8009269248606	11.7495007049736	11.9251347280175	11.7699777914398	11.8633232847613	11.4480700682374	11.3438838893914	11.5789296214001	11.6854974807584	11.9667438067352	11.7677994463432	11.6511255276818	11.7482500526673	11.5644745128632	11.827934792578	11.7475445697692	11.9970002749205	11.9660867773095	11.9949103651734	11.8645866897588	11.8664757427861	11.8029287600074	11.8662274420929	11.6424879597556	11.6736159548486	11.664287561648	11.7730472509503
ENSJJAG00000001903	8.9346132277512	8.92179345011443	9.04023236056564	9.09278734356506	8.88838663965799	9.16667888641337	9.17988957318343	9.19363682135469	9.14056635991295	9.01018347185372	8.98007960466764	9.30630402540577	9.14594581530967	9.04341668952864	8.79127356106468	8.66820224243149	8.61894999704692	9.0876057262056	8.75920596563978	8.844065012029	8.73693174538141	8.86230277798112	8.83534791484262	9.04327484505612	8.97346063781487	9.1018637256027	9.16816468620519	8.73765066285401
ENSJJAG00000036415	8.39558265823292	8.32059672826555	8.29091923456124	8.40044975307008	8.22282501018991	8.28432136009446	8.43946300142784	8.18864516077522	8.40570709868259	8.45549747791763	8.24346914884934	8.31604820426278	8.31172780176864	8.33351541590284	8.21599491569789	8.36305571365694	8.45037641728891	8.35662407318219	8.31718395325076	8.35942097371994	8.31008481568515	8.48495406937369	8.55168505917521	8.20820979279961	8.16666221712421	8.26568854966813	8.36170819555087	8.29063352326144
ENSJJAG00000014724	10.6943775133344	10.5520017793167	10.5930065697153	10.6843649140796	10.694109823404	10.7506882195059	10.3302634994551	10.490204417043	10.4539317797089	10.5431413785446	10.6370487003783	10.6380399088504	10.4749254851143	10.5970848935233	10.4665682706076	10.4537257549066	10.6482984624701	10.6388652820382	10.5373093794563	10.7852549999164	10.7937154727418	10.6732356119181	10.6789756215381	10.6510777735464	10.6291693508265	10.6159675427296	10.6204492419805	10.602372658364
ENSJJAG00000026582	8.04064359310966	8.02209321780224	8.30054795822612	8.09110163804279	8.23954760919726	8.25717001607763	8.08671328031097	8.062611628358	8.41149398521366	8.05866442026446	8.21681136815014	8.18088641411645	8.01004764450476	8.11272605563932	8.25723825507276	7.90610714744483	8.03893873985727	8.08523076755513	8.19145028422494	8.03278289754183	8.14787585160699	8.16651090214222	8.39989267954851	8.05933427917603	8.27642833525054	8.13520778344934	7.92599847830595	7.87691793642551
ENSJJAG00000018727	10.0977211611727	10.0977502983498	10.0733099520174	10.2360628437463	10.4170519489938	10.1656365141722	9.76152190071241	10.0154113198505	10.0560378244465	10.126873835732	10.2356098590794	10.1908490423708	10.0870470734974	9.87220758721327	10.1465013807825	10.1446368063563	10.1904664298416	10.1727128371231	10.0687397117123	10.1830179694313	10.0796104022013	10.0671139759302	10.0134788890257	9.92799898008613	9.88923526801754	10.07407591067	10.1527648104477	10.435574846995
ENSJJAG00000021407	11.8335121885371	11.5414511300255	11.7610357640811	11.8119503248217	11.8697801667632	11.762375970304	11.6333873918055	11.6282538214032	11.8594214463313	11.9294618048612	11.9057985886545	11.830337901596	11.9381126148283	11.8903528292325	11.7453078525808	11.8523837366177	11.820595607328	12.0434520173496	11.8724441073501	11.9633235055926	11.791890588234	11.875979132606	12.0921402630399	11.9295351984457	11.915662405499	11.8900076393295	11.7990346859993	11.8297081156311
ENSJJAG00000014540	9.62010907400253	9.38189820762613	9.35646322590646	9.48107730736153	9.56816792873573	9.48368216976299	9.29531555939365	9.6282175764872	9.44852056183706	9.5125440589885	9.34726667127049	9.48794925590938	9.49189235975028	9.4104654860662	9.43025352968707	9.5478926658508	9.51480594125979	9.42827579714846	9.43763332605643	9.48387233605679	9.54289444680806	9.68913926705729	9.45678384408114	9.55038652741251	9.45685065147129	9.46345260786382	9.40235586075923	9.49546980348705
ENSJJAG00000026920	7.48708126673569	7.41493140638426	7.5794109887931	7.45492658025708	7.57453039708513	7.49984837133802	7.6120548920295	7.71812959731408	7.61708838368226	7.61681143046251	7.65177183682173	7.52973479265189	7.62301451319009	7.60806088279837	7.46209064639413	7.53179970631999	7.33979175823707	7.52319589158608	7.50553815918945	7.50322880352066	7.55256248441761	7.59450523629814	7.61223192410886	7.54745532148226	7.45497711627369	7.56004247544292	7.58559611910034	7.59514012068573
ENSJJAG00000018556	10.0894711621066	10.1068835045368	10.3825689199804	10.133296515336	10.04260127105	10.2505885454848	10.2107578758132	10.0731897007345	10.1735091926851	10.2392413961714	10.1944100526568	10.0691651441112	10.2164861205847	10.1807180613961	10.1374891319843	10.0606024257846	10.2409191237397	10.1119563630093	10.2903679585447	10.2612889237087	10.1513178145916	10.2109418336455	10.3524143594326	10.1148278120169	10.0666598389584	10.2069559723831	10.230004681414	10.1103275823259
ENSJJAG00000010232	8.29260059555936	8.3159166557761	8.30054795822612	8.13277126647682	8.27749382917978	8.32371920582358	8.07237900380778	7.89326188244761	7.99453045912854	8.15078710471069	8.07876870387948	8.18088641411645	8.26496745721247	8.24495057091684	7.92805860766721	8.20612537625183	8.12941486539465	8.31297902148648	8.19145028422494	8.37093568122211	7.85637134619382	7.88006697064674	8.16240308774965	8.14907441087121	8.00636399670539	8.04964859182275	8.26569586257624	7.95505034361461
ENSJJAG00000010601	8.00777106069061	7.96905131147459	8.10488564111215	8.02138526495735	7.92640949962877	8.05894919037207	7.88720119297092	8.02576377217222	7.84744232432665	8.0511665437527	8.00514106350291	8.154625444087	7.90526783381963	8.05147614560158	7.90255721196977	8.00187205294423	7.93776229599204	8.14604434758931	7.99226139918088	8.07268798978903	8.11182475008392	8.04533761422045	8.14851572896599	8.07271932871283	8.01366450252275	8.03017971158083	7.86266263613293	7.80796091721274
ENSJJAG00000016419	10.0988957767356	10.0440459470541	10.1967068655562	10.2037258261772	9.89603002478249	10.2102170628368	9.70652738589892	9.96999099667428	10.1661726346957	10.1200558999881	9.92478017717918	10.2244833578058	9.99580977544397	10.0501786933212	10.0440288863591	9.8570914524548	10.0498221931367	10.0793401073247	10.1832706506056	10.3103089312049	9.86675154785213	9.94199947828501	10.0921767956941	9.99173955149315	10.1194401546758	10.2500109402739	9.83298139612198	10.055976884242
ENSJJAG00000010137	8.22114663364046	8.37071818496056	8.15074764735867	8.09717361042667	8.12208716441691	8.32371920582358	7.98899473763609	8.17280300440874	8.25616281510392	8.0511665437527	8.03039164906165	8.05925234186143	8.11569509825734	8.03869587564547	8.09408334885562	7.76354615625181	7.90100208453356	8.07891706261629	8.21043258105307	8.24302945718684	7.89710099861443	8.11259807065928	8.13441709499365	8.23087440100263	8.08343769861769	8.15253508966259	8.13250557254777	8.12301429543609
ENSJJAG00000020625	9.40084703170237	9.34670122987262	9.47203076254166	9.41121900760962	9.27873659587211	9.49844917678339	9.4763921351288	9.12986287137803	9.37209770183925	9.32365552601566	9.58335477684396	9.51680782264345	9.38005619105265	9.5018519446025	9.35931096679135	9.33376005213283	9.50817852629903	9.46697199629658	9.47056259983652	9.56648828871235	9.3506952647445	9.53043423181608	9.64072346435907	9.35598606579017	9.26600147234971	9.39624688976592	9.38627451606688	9.39122847575181
ENSJJAG00000020020	10.6545215038437	10.6177093720017	10.4639634604449	10.5829856747593	10.5582707693995	10.573243857034	10.6793381974161	10.6516578576088	10.569108206834	10.5350139854502	10.6206445719906	10.438965376408	10.5422741825279	10.4472798796679	10.7017124634925	10.4154566519538	10.5236465634029	10.498042062949	10.5993878206654	10.5701822959668	10.3478199906173	10.3567228773098	10.7810613233962	10.4586684593104	10.602492904847	10.2720987740132	10.6251949868517	10.591210021991
ENSJJAG00000011269	10.3606103934441	10.1461563071995	10.132997179521	10.2832176333814	10.2523515649931	10.1955133684462	10.1955584904471	10.1836396194948	10.1691118564552	10.1750090050288	10.3685457312427	10.232517494978	10.2073810221335	10.2485521482208	10.1061429493898	10.2701943780838	10.2526082258885	10.2407903069057	10.3513869437413	10.3266955009684	10.2962181597277	10.297668091492	10.2452350213391	10.1073659930167	10.1407549290748	10.2156729535303	10.3407781462671	10.1742736897954
ENSJJAG00000033339	7.54522218564158	7.41493140638426	7.55378036344353	7.58473731756102	7.50073816300926	7.28505829728987	7.46771097578733	7.53432549999041	7.53261333625724	7.43118570679297	7.63744135345146	7.55549113087588	7.48173367554264	7.3999762719503	7.35451307852195	7.30784277652366	7.55111164948215	7.72690487080756	7.58538785383045	7.64811606038922	7.62952296652409	7.66653457512879	7.45878361820416	7.60238275233061	7.47291101373232	7.65691946963189	7.72780052815277	7.60783973779755
ENSJJAG00000015796	9.81036211954501	9.78729919121113	9.78658636449587	9.7640502912244	9.76903715523762	9.92578486629822	9.76325982239868	9.84647274505983	9.88886356618447	9.88707041423056	9.89056371331623	9.91342289387095	9.93750623700068	9.48734938131585	9.87389504732749	9.79631297877705	9.75276418553112	9.98584098668919	9.83213601889526	9.92801902361072	9.82026370297648	9.90047931567253	9.80810973348723	9.75130733237396	9.85758681532776	9.95630428569909	9.79415820244628	9.8040126563846
ENSJJAG00000015155	9.88624944949585	9.65515197935649	9.78514436580703	9.87184733013012	10.0823409133173	10.0176836694392	9.83103972369361	9.85050385537612	9.97411266928533	9.75140702287548	10.0163384738888	9.89951678945729	9.83702925879004	9.93146004383399	9.84393008894617	9.97899840919352	9.80006928245264	10.0053059934128	9.66984101534562	9.90450677216798	9.85815315677723	9.67183732710451	9.76859013056844	9.90944318321601	9.99119292582461	9.98860928214455	10.0166780070663	10.0356776610752
ENSJJAG00000013037	10.2762452615765	10.2790913740253	10.3900797372651	10.2780554329568	10.383776249296	10.1412689815715	10.2344927852197	10.3815054088005	10.4706304348954	10.3892078670344	10.4062238849703	10.2224676393838	10.4992808445733	10.2348197903838	10.154180382159	10.353658625454	10.3071561961395	10.5214617347704	10.464992471028	10.3216737033819	10.3858145130976	10.0708488282164	10.5176096653502	10.4202450085329	10.4248801397114	10.4429260376778	10.3465564181623	10.2790879968766
ENSJJAG00000017798	7.54522218564158	7.53896828217818	7.45087113049144	7.63292388955497	7.46745729857977	7.43388262077538	7.26813672565642	7.39293024041502	7.58496825922522	7.58800726941325	7.60761692915756	7.44208712154375	7.67024320313745	7.54421922770443	7.61808945627787	7.36584481893406	7.33979175823707	7.56532813034473	7.58538785383045	7.66201280639028	7.44338627458105	7.48726510230443	7.55008664706785	7.36972186320835	7.34923547051866	7.53265145236371	7.5392931403139	7.51132540384877
ENSJJAG00000022295	8.26766963579795	8.08405523000794	8.25144956423799	8.50606479927569	8.66512432764512	8.20777329235323	8.18755514140542	8.03512468368552	8.18659099546999	8.356412158481	8.35530919758759	8.01677658204003	8.25963412012678	8.265320517927	8.26871083946374	8.28765905532041	8.2814512713401	8.31297902148648	8.72079312945259	8.16878797219744	8.04832873218652	8.17519968267682	8.46827676974268	8.28002751162524	8.33481626135295	8.15823961497291	8.32326361166093	8.12910803195494
ENSJJAG00000032995	7.57179081096668	7.41493140638426	7.51257316520236	7.50248995060605	7.57453039708513	7.38254022242678	7.40639167958685	7.49236924701444	7.67617893898341	7.60260576172371	7.48670467528063	7.3273309633751	7.46486906806088	7.43682645761779	7.44297968603929	7.70443237456124	7.61338099363159	7.75647797516537	7.52262822682107	7.521622500369	7.49357608631113	7.59450523629814	7.4157478281549	7.50171788399146	7.43619105922243	7.47238104344759	7.50571598771117	7.54091674708597
ENSJJAG00000010088	11.2456596520133	11.0517589899273	11.3792030332705	10.9525955107801	11.1730655072505	11.3172880204982	11.1163538945638	11.1773414863212	11.3528258024514	11.3408221567248	11.2704121338212	11.3076644625375	11.2565654196058	11.1389005039211	11.0641939878042	11.3359708902492	11.2973720268176	11.3209660008517	11.4805945272223	11.1309411446347	11.1845033883364	11.0545866391604	11.3257717842621	11.3225998138949	11.3369673628419	11.4070646237903	11.1705663402136	11.1842441587028
ENSJJAG00000014462	10.5962834269771	10.4752407737041	10.427047303295	10.51901963231	10.5373683595502	10.3988688054343	10.4784712981008	10.3676597773871	10.3571103416618	10.4478259106505	10.5670565611016	10.4346325172385	10.58575291082	10.4093309034609	10.3963191153367	10.5982468592296	10.6473198904147	10.6697832881761	10.5799726117533	10.7586947059068	10.4793379363116	10.398710458381	10.5884396820025	10.4750965301535	10.6665538733743	10.4025904229162	10.4272472632101	10.4875189623645
ENSJJAG00000000209	7.7082050771062	8.0900170534179	7.95790370743667	7.90834679648881	7.9573334676145	7.87903474129006	7.90511185739518	8.19646809722037	7.93896412565599	7.9967601095034	7.9612774349405	7.91772461950222	7.92110714749617	7.95053513866995	7.82041694801465	7.91530672539221	8.00656479155255	7.88770275668692	7.76111744788331	7.94683129889506	7.93576301503786	7.89222568442129	7.86075101280002	7.95162166911349	7.97650476714023	7.94744880287362	7.82388928211456	7.940036348948
ENSJJAG00000020677	7.47125414046141	7.7098819694606	7.67102494349466	7.54538589441518	7.6265643442101	7.47901650502646	7.6898074732077	7.6580836035883	7.40459086318168	7.69520053987142	7.52452224009888	7.57995175941649	7.57129303529122	7.55765711556618	7.66919058483913	7.548586727172	7.51673977070652	7.49280559370469	7.46920728619106	7.521622500369	7.36393016178559	7.61342103441331	7.53325019347226	7.60238275233061	7.56730066274262	7.54654283873707	7.50571598771117	7.54091674708597
ENSJJAG00000010005	7.90806880595379	7.88229567223708	8.03135942720362	8.07263303343338	8.10311525220898	8.03301794149548	8.05780749821076	7.95713347091873	8.14227276623438	8.0511665437527	7.94304744992373	8.02912891450678	8.11569509825734	8.03223384502032	8.03005535375545	7.77474889020107	7.94668943828179	7.89566099626628	8.21043258105307	7.73920732875016	7.89710099861443	8.12180631180687	7.95370790376754	7.89601013394375	8.0351954219557	7.87926094744554	8.08352177176486	8.11070307402081
ENSJJAG00000016639	10.2159815738215	10.1472623937075	10.1761529499944	9.81684314595451	10.0696445715398	9.97508927236473	9.68095024774605	9.66325153385947	10.0025100062968	10.0514236633796	9.81583733611132	9.9628492935717	9.99713707019488	9.95628551709273	9.77025783615323	9.99601280295471	10.0180821317538	9.88702128261758	9.73921136890766	9.81531782973403	9.74277949454663	9.91723652428934	10.1079701710962	9.94770902422877	9.91433696795054	10.273141992155	10.009366793571	9.65759139240119
ENSJJAG00000014153	8.10286849968282	7.92687458296458	7.86137894098777	7.96683573563571	7.97976901628604	8.10053054150018	8.16172076777869	8.23465419233844	7.99453045912854	8.13034453925881	8.10199432147532	8.03523853195536	8.07103315308862	8.16451059495391	8.09408334885562	8.03409890911342	8.23766149154088	7.87152962211237	7.87172790219074	7.97357203207021	8.20502049117562	8.25003287633228	8.09818867989649	8.05933427917603	7.99156896761181	7.98984913733548	8.03167314128508	8.11070307402081
ENSJJAG00000030210	8.77660657386303	8.82733817784415	8.77412411248413	8.80232956792935	8.93685872789773	8.53858972129417	9.09968604842827	8.81954681992953	8.61135243607226	8.68838554629081	8.93470313580362	8.8821787438233	8.77226794512454	9.00712027844721	8.72549271990786	9.0962624582273	8.78932165069743	8.72748885278241	9.00489123701606	8.87023401171117	8.66711138097404	8.83427349621974	8.52779771788156	8.2639133003317	8.99402346928071	8.78394704406867	8.94204502002291	8.83298546265712
ENSJJAG00000036190	9.21913914239216	9.27964284489003	9.39546554403705	9.15782398350167	9.31245138953468	9.21300784941364	8.77240689888117	9.36532464393463	9.10890775430498	9.31137486817336	9.27293056313585	9.26638855693241	9.10292202820596	9.37129637207375	9.50785764106404	9.21903927364155	9.36581001972971	9.22277727224063	9.03245381850428	9.17422870090523	9.23741617022523	9.53594242176104	9.24087738319166	9.29868569954405	9.20069629725104	9.18998318425279	9.2058020269256	9.04458186933887
ENSJJAG00000029546	10.8750899700458	11.0772652961873	10.9506879806108	10.9285838178313	10.9644501213227	11.3784945548252	11.0819540522169	11.0138309654023	10.6148288778156	10.720977203738	10.668303447046	10.8053085687027	10.8093080287609	10.7518938362029	10.9266223779482	10.8495352584159	10.7198383890615	10.7602148721449	11.0074247521049	10.7752385418744	10.8903269532707	11.1049695020831	10.6950925348301	10.783125240797	10.984447069638	10.8383574524097	10.9125542000067	10.7836262842104
ENSJJAG00000037218	7.31137698809216	7.35537632142663	7.21339914198955	7.38076776727486	7.34535867882677	7.40914593597133	7.52094494169659	7.39293024041502	7.40459086318168	7.57298307447796	7.34465773159162	7.55549113087588	7.34351900965178	7.41887035225013	7.48033414366607	7.41464482367657	7.41650161595073	7.21719825576828	7.38460233279141	7.48403184119661	7.44338627458105	7.51078612775604	7.45878361820416	7.46836591505237	7.37320857949656	7.31208046478409	7.40781154843542	7.65585953431207
ENSJJAG00000017614	7.64413593044554	7.75727906700452	7.74079638149508	7.69820607568362	7.85194434174059	7.63986233582136	7.7800100436564	7.60856514680094	7.7911911905625	8.00475015886964	7.89553742102914	7.60328841026971	7.74479574170987	7.74606195269549	7.73838732247919	7.78576744781946	7.78944781489957	7.74677005664391	7.7825851533511	7.70182845401817	7.67535848243877	7.69940684858279	7.65448472633593	7.85365560112056	7.70480686362021	7.72992894882056	7.80368191179247	7.66725089668948
ENSJJAG00000033688	8.82649564548587	8.59119410473991	9.02244742372192	8.8208962873941	8.7819318582611	8.98457271576132	8.44935677494784	8.76086168748498	8.8423332116684	8.80044452494606	8.84631032046859	8.96683612695384	8.57546168122039	8.74774493306172	8.62350260223422	8.67665913766725	8.87884534990894	9.0115886255974	8.83608025565256	8.82885589228951	8.86845643340622	8.9297031626175	8.99851115105745	8.72294136788722	8.68056409525758	8.72192796982772	8.75980847257138	8.97888870409477
ENSJJAG00000011734	8.35004132025927	8.33910571304636	8.24640341301817	8.64951008069798	8.63878101432634	8.39825338627742	8.60522675722407	7.82350750669593	8.48401577456638	8.5089521452753	8.69604973690781	8.21146685672489	8.68524984419342	8.32404970429153	8.5160869201396	8.36305571365694	8.1222146543818	8.55930230600082	8.58867137529449	8.42669083323433	8.47568681707887	8.57092957409545	8.56109930943545	8.35695353230182	8.62656325600156	8.73856398020152	8.63216594582733	8.47796215530573
ENSJJAG00000022600	10.7933567157931	10.8335610188592	10.7327988552187	10.7977747357055	10.740892475647	10.7285386241442	10.5575304007244	10.4141923341323	10.7151236839116	10.8219154123618	10.9853222499545	10.9681976533256	10.906046858633	10.7643707112689	10.6930164986638	10.7797476470634	10.9645919399296	11.0311701750472	10.5750770879426	10.9002705642973	10.7347613523061	10.5657682458665	10.7819485829289	10.8997056405429	10.6725478624521	10.7790075011664	10.9008871654792	10.6560850069914
ENSJJAG00000024119	8.6130042726088	8.57287034737794	8.71644498316074	8.60981362713594	8.98065008990632	8.4901205515959	8.5162048127251	8.94906091583194	8.74326202307967	8.81146062750921	8.49821852467583	8.62363779033048	8.73476330161301	8.60276157406392	8.91621678313877	8.75015421534204	8.7051361024311	8.64644688196032	8.62737886214686	9.04587223384455	8.73013257240085	8.85303086847461	8.56109930943545	8.48697150719062	8.65772755079263	8.75170725513778	8.84024689696593	8.57257176810495
ENSJJAG00000025886	10.2762452615765	10.3621733815883	10.4343263891207	10.3417586237616	10.3601123910404	10.3454034797846	10.1555155479109	10.2801303943682	10.0952675000012	9.94248610209914	10.1067176090433	10.3367216432925	10.1250905512125	10.3450393898421	10.1297180145612	10.4016991423896	10.1534856916529	10.1998918259422	10.3082418577207	10.3416546504023	10.5731370455182	10.1628719580071	10.0226137241904	10.4192459552285	10.4340061760994	10.3453059695308	10.2622022160235	10.185802558035
ENSJJAG00000018297	11.7280894891514	11.6924619520156	11.6244203719534	11.7812131808558	11.7426250890017	11.6983256131697	11.5545588369815	11.6132021213146	11.6054492044016	11.6306517349426	11.682853811475	11.7123990722669	11.6094228280943	11.6715626915769	11.6950528475563	11.8008988599729	11.6729778176602	11.6708075589873	11.6705629281064	11.7297931601656	11.6714489504438	11.7281346416359	11.6545198918584	11.8003866325759	11.7218688727974	11.639577350331	11.7441264245473	11.6272801088621
ENSJJAG00000005406	8.88319949319822	8.91903489356801	8.53945831037007	8.77393340561184	9.01182051153614	8.78860722492094	8.74233727835819	8.78377232679895	8.8697690753826	8.76298015013385	8.79164055884585	8.84323633014724	8.71379693898023	8.72147460642199	8.9000569881739	8.8452704291425	8.93165417531657	8.88372929570967	8.9543524770157	8.84783786044763	8.77364959897985	8.66724486635634	8.90391273506205	8.92551399942238	8.60262419304964	8.99658275182006	8.81522805746139	8.80742967653134
ENSJJAG00000024156	8.98935677794268	9.03248299048147	8.86451089386614	8.84822528824948	8.86656737459733	8.92897263751355	8.72701327014576	8.69426560028232	8.92287182661359	9.18182143954725	8.98350301057637	8.79715407273958	8.7988256617373	9.0149861006813	8.95416407418212	8.76978748867062	8.87884534990894	9.0876057262056	8.70110986246664	8.99671609942638	8.70602351091259	9.00604505494364	8.99525273240264	9.07576525605933	8.91898075302012	8.98041536010134	8.7785665246212	8.92139445113027
ENSJJAG00000017610	8.95679864687551	8.99925079755463	9.06273912656381	8.97102687839172	9.11138251202009	9.12838678864265	8.62222263941659	8.76547895294663	8.94859434380609	8.84392166092318	9.08843220962196	9.13878158544214	8.75536619255696	9.25937894001245	8.76974573418476	8.78526589444565	9.03419172363204	8.93070590197279	8.80736821350538	8.93858482889631	9.01186656844565	9.11256083150811	9.02746483874261	9.11005604583889	8.97641885394725	8.93062406651385	8.99623467807886	9.00116802891608
ENSJJAG00000031760	11.4028653262856	11.3740884668211	11.3111162451227	11.4274962023714	11.3014522039222	11.3399684368973	11.0716771702651	11.1316836824057	11.6075926216644	11.5447514030113	11.7565675963754	11.4649252515525	11.6259958628754	11.7136241581327	11.1946183110132	11.534167387042	11.3659138580264	11.8752462340207	11.2141329242835	11.5414303090939	11.5811747479945	11.3256134471207	11.7038462409245	11.8030485376604	11.3989733072939	11.4308804791468	11.4790205191209	11.3460663933306
ENSJJAG00000012603	7.81095792274406	7.93406124328861	8.12810409542796	7.87736349137823	7.85194434174059	7.84643193927117	8.07957516203313	8.16478092500238	8.33365815959964	8.36186597635441	7.85527690669264	8.18088641411645	7.9132280118754	7.78300312537841	7.68128506487023	8.04196844381015	7.89153174075376	7.96383311109229	8.27115051031669	7.80807716245655	8.04171885260459	7.85513913096843	7.97957971476514	7.97431117757516	7.97650476714023	7.83011497408145	8.14603003107977	7.64423731393942
ENSJJAG00000023460	8.11480741177479	8.25301165197283	8.50445235319262	8.34578059362576	8.4303641908635	8.56977084463795	8.3989484250487	8.41891799361875	8.60652536287487	8.37805825045547	8.1394218320264	8.21647001831104	8.25963412012678	8.38408146812674	8.32418104593236	8.35181046447352	8.3860438239503	8.40305949178562	8.22904758028049	8.47968419147617	8.37761507374827	8.4913212405199	8.4528769449809	8.31665016832872	8.53620816678226	8.31044857833665	8.51694479142098	8.44747779114999
ENSJJAG00000013140	8.56822769188499	8.66510455334479	9.03264074152098	8.75786301069209	8.61182327684632	8.86679157471643	8.30728426256822	8.58129462713556	8.66775297894065	8.8077997195051	8.50335520831938	8.7853542615187	8.49304576249009	8.67058569422657	8.37679344075428	8.459204444651	8.59178909073895	8.81289393826323	8.65660950626742	8.82885589228951	8.52158538624953	8.55904484458054	8.65551291190942	8.69777032581493	8.70665573383769	8.70505494635067	8.5804388407603	8.43860800365418
ENSJJAG00000005394	8.69764920820004	8.6479312114432	8.66955590502154	8.64239335481522	8.55592113821647	8.85879369024851	8.59663324409452	8.82832783021482	8.87363886197522	8.76677958692839	8.63838469382176	8.64386322634511	8.61834686121843	8.67749972152353	8.99702852014052	8.53327456007522	8.57331543530465	8.49026935103352	8.82539256335247	8.61123303936134	8.6884960570818	8.68878794611392	8.77835735250283	8.60317018019176	8.89398010990083	8.521263906738	8.74458743402616	8.95906500818443
ENSJJAG00000015556	10.0847349691009	10.1735504301174	9.918454087063	10.0011465040535	10.0439009748873	10.0622716134058	9.60121727483016	9.84445277925452	10.1075924185132	9.88059404044441	10.0827790936322	10.0430486197944	9.93612086265723	10.114078068025	9.88632058619485	9.97275950853672	10.0837779626991	10.0471970187524	9.86665001829736	10.2253930927127	10.1778625120973	10.0195667522472	10.0556062438107	10.1767004654401	9.95471742721313	9.99625233945123	10.0583446955382	9.97428341104026
ENSJJAG00000017880	10.1709809921526	10.2025483294347	10.1988530607336	10.1390169983554	10.2102959877938	10.2377377879208	10.1776157250244	9.93823729834548	10.2110540550802	10.4149444657483	10.2315437224694	10.1711125644824	10.2699139136308	10.3499395087553	10.0861895754511	10.3014563541923	10.1069228906263	10.2741652874397	9.63186810751781	10.4375315255089	10.2283915487153	10.1328634832331	10.1857266767182	10.4557495207029	10.3005516675332	10.4196151219223	10.3326486583428	10.0981590395732
ENSJJAG00000002838	10.3018850872633	10.2710140895586	9.96103595755322	10.1344424790469	10.2377179740741	10.1335665650846	10.0265986415088	9.91537841951049	10.2153223664265	10.4915645634385	10.4661083895733	10.2573327992588	10.1959161546802	10.3031931737366	10.1387801444487	10.2107954667862	10.3916805447536	10.4061185920414	10.240324271333	10.1307097324269	10.1489856947912	10.1257084351266	10.3110086335581	10.3817763604064	10.2028242134479	10.2616239151909	10.2683105881347	10.3109623899306
ENSJJAG00000025362	9.26534399480242	9.356571939328	9.23205611257188	9.5990454651836	9.44538874225958	9.32073285219263	9.30266174220648	9.06277077912993	9.21057086259881	9.48682530033385	9.37789199195096	9.2984169667178	9.49380720929063	9.53568386195534	9.50377520477071	9.41841099512612	9.22566477876811	9.48966613200657	9.18640621566719	9.42503988361389	9.22828479716865	9.17174635978614	9.30403279717512	9.43958770818242	9.33271028005622	9.43314749497933	9.53902182176187	9.49924948732612
ENSJJAG00000030609	8.70443356023833	8.80025925179704	8.77724833183792	8.46504518779284	8.64258118607022	8.69584000302206	8.76496004329177	8.34107865764411	8.36428543631686	8.80412771117824	8.61077076850807	8.81753055495742	8.91164447740365	8.35218934965542	8.78771222392596	8.13128214514771	8.94195162113677	8.71722951932311	8.56211572320707	8.6911857753969	8.65989522221708	8.67806600216787	8.54694819469212	8.21960848350707	8.39980015401815	8.59835622629416	8.60227683454591	9.35599568292058
ENSJJAG00000017449	11.315223683564	11.2639308770347	11.2652139800512	11.2125775430123	11.1812531882622	11.1529000444784	10.99831983244	11.2510965802083	11.2300794851721	11.2572806247205	11.2170727401577	11.2762489933711	11.2565654196058	11.191892013264	11.2547507758791	11.2129023069301	11.2194992644481	11.2232748594127	11.1480516502411	11.2886669824971	11.2467950988122	11.2422031169982	11.1763038438625	11.3384345507535	11.2380505939863	11.2304078631769	11.22576644462	11.2085098752539
ENSJJAG00000012380	8.22114663364046	8.80632928873626	8.01195910276861	8.04096148084187	7.82536111524962	8.34916319953063	8.09379457011636	8.86283292019104	8.46770589790673	8.31171129434015	8.372814383115	8.40258811794156	8.31679207581432	8.32404970429153	8.14737679096761	8.00187205294423	7.91959918946739	8.322839742641	8.29443028108497	8.28125826491395	8.29501568018042	8.31207468967742	8.31505662000835	8.32177554142737	8.24308541445023	8.23992364891765	8.46926287672099	8.20489033009595
ENSJJAG00000017163	9.95169185440127	10.1249733213329	10.2462968425289	9.99103011832625	9.65690728884153	9.96641199764691	9.68095024774605	10.1418044951068	9.80567371344214	10.1021725457802	9.74070341944117	10.2612630020267	9.77460379498415	10.0860376820024	9.95274202940817	9.72153340848278	9.78387748067354	10.0104511251175	9.21037222403804	9.51797594853334	9.89363319201584	10.0689826479666	9.8534021216843	9.81582557376383	9.78079800323575	9.97577701235142	9.65369639853625	9.64069165773793
ENSJJAG00000026823	9.37920149016652	9.0599383095927	9.28114205164575	9.27028225037489	9.3752955710348	9.31793419552235	9.28545660991442	9.13329888807378	9.61158767989474	9.46720898728837	9.16184068654994	9.58557304196753	9.40277344223348	9.42008093213343	9.47275656063603	9.43933806230016	9.31049632512634	9.64872992681288	9.13989460828981	9.48387233605679	9.4277587176384	9.17895790293725	9.58144223769141	9.5410229351094	9.4629689082938	9.32339996204483	9.31017960331352	9.30896811851322
ENSJJAG00000028641	10.6425835985682	10.6358266372792	10.5171676760029	10.5311807257502	10.6867107643801	10.543512183927	10.7247591981706	10.6065293895726	10.9451420867253	10.5821098439982	10.7018118922171	10.6492763324947	10.7521571094428	10.755574851893	10.9581161638956	10.6201435229425	10.655129692067	10.7767368383391	10.679979199287	10.6631147435183	10.6381893235487	10.3913035001104	10.7166115134786	10.8466809175378	10.7905678978972	10.65870917188	10.6270888605864	10.8498448002311
ENSJJAG00000020333	9.3612263056682	9.17781775764479	9.15132318434402	9.4975348640012	9.27188895627351	9.42810611615515	9.01718226729461	9.1537252545647	9.3668439104718	9.54194328366845	9.50992665946584	9.30236638162742	9.45891639712709	9.29984613783808	9.2023451668383	9.24600480384913	9.13494607945908	9.49154016547566	9.49207594559486	9.43462804938058	9.16971961981061	9.2179226105276	9.38622254286629	9.42328040883584	9.38116713537265	9.28327652025399	9.50982716806008	9.47448995822941
ENSJJAG00000018854	9.03408681750159	9.01469724880847	8.96486483479917	8.96010149310885	9.07195067142922	8.99899255401233	8.91908437914721	8.66953991728377	9.02273839390519	9.12332281668672	9.09784049528664	9.07932878381659	9.06637603566927	9.00974766037454	8.90977813209053	8.93691192031287	8.94876966025496	9.33267384401998	8.85368759419264	9.07447834936508	8.97613323883244	8.99778809372045	8.99851115105745	9.12814814073202	9.16295224113505	9.05926143138641	9.17632203807277	8.992859390092
ENSJJAG00000017478	10.6425835985682	10.5953374720571	10.4160580400583	10.6624521054023	10.6009271132835	10.4039783525873	10.5732174720451	10.1978356360612	10.7545102651449	10.7787921249626	10.5819692856747	10.4629875366468	10.9157859844833	10.693971828794	10.7669511291419	10.5749885028952	10.4977828063383	10.8838665202001	10.6213924102122	10.5403209008767	10.5328046828258	10.3748703942496	10.9420409185528	10.553590169052	10.7587525430495	10.6233166618644	10.6542704654945	10.5633534028648
ENSJJAG00000032709	8.22114663364046	8.16414665169994	8.14513864998691	8.09717361042667	8.27216112158284	8.24330986419134	8.07957516203313	8.34107865764411	8.17934837495394	8.22214721092449	8.1394218320264	8.27927955970049	8.1402583285537	8.3705325528221	8.38700414082205	8.3404417640418	8.35234641983208	8.09149992630097	8.06129534072389	8.14748950950496	8.15958616308789	8.12180631180687	8.25431256186158	8.21960848350707	8.31397118003911	8.12935882283681	7.99261913764212	8.01247786678249
ENSJJAG00000021170	7.62108841255015	7.53896828217818	7.54044286801657	7.40080727146125	7.48442527833926	7.75136452969259	7.44834346263405	7.49236924701444	7.49416299048493	7.50777480916588	7.31351774038046	7.59175134594331	7.28957983511308	7.57073529765761	7.22553188652903	7.4962678466699	7.45962469481769	7.38500642028204	7.57043505527876	7.50322880352066	7.53850629972909	7.48726510230443	7.55008664706785	7.50171788399146	7.64645463823592	7.25285366377419	7.62805610361194	7.62024353338373
ENSJJAG00000032104	7.55868672878981	7.51118071408603	7.56676099521895	7.57196309750359	7.75909519775913	7.49984837133802	7.52094494169659	7.44585273580137	7.55069729756152	7.57298307447796	7.74339929097477	7.75297896423212	7.57129303529122	7.65409407847655	7.46209064639413	7.4962678466699	7.3928703694529	7.66317958914192	7.73892714969232	7.66201280639028	7.686273004557	7.68319721455764	7.30862584746512	7.56176317037074	7.59502448400271	7.62260602893677	7.61427463836674	7.51132540384877
ENSJJAG00000012770	10.6377802545429	10.8417135723235	11.2323929102012	10.7869756944338	10.484200181256	10.9901715831475	10.6164311475871	10.9065056186287	10.6868906703732	10.9324650785159	10.3361517182004	11.2026893840019	10.6219902803741	11.0174953556162	10.6177943131093	10.7174812981954	10.673508028194	10.7296754931581	10.1780854164825	10.4831405740712	10.7516376917575	10.8515689350946	10.4430583521879	10.5083313770668	10.7335979604708	10.9872148075452	10.5066807031805	10.4884460060843
ENSJJAG00000018317	9.3930164820205	9.37996703780115	9.40313099385951	9.41315571987021	9.54784317999617	9.4687515096222	9.67725708313266	9.55032476632517	9.73731856258136	9.5768052930092	9.48453720367296	9.52684774852992	9.79470451104397	9.68382083260903	9.51192777201637	9.62847426721235	9.28194794512623	9.67188435461073	9.05348494347514	9.55342897368151	9.56443299983435	9.42425280336672	9.40063563561547	9.44565217986982	9.50700614075006	9.56271645270633	9.62107368696497	9.53831040540751
ENSJJAG00000018887	9.54856824030934	9.45328881138952	9.58681425382325	9.44187521256789	9.65346638709229	9.37818096182793	9.32205427730088	9.45429702890659	9.46818479415048	9.34065941132477	9.65917834855157	9.36023602368529	9.39249532349676	9.49462015674157	9.53609448720966	9.2271874170307	9.31306129904621	9.50643942923916	9.76391087813954	9.59859749721314	9.68858814881872	9.36002428596602	9.31681789018647	9.42122797038476	9.2493804928063	9.37840551607768	9.52866735201859	9.527264820855
ENSJJAG00000021124	10.427261282184	10.5791392340111	10.3180483930336	10.451119349844	10.5672637093865	10.3559957085413	10.3611731054029	9.85452326311903	10.4358192897034	10.3537615833308	10.1548364979157	10.0257494465465	10.2187532202516	10.0977894415377	10.2080183479942	10.4537257549066	10.3572744188809	10.1508170259426	9.95926043708103	10.3216737033819	9.61854319878674	9.62374065311465	10.460955750777	9.94631038687757	10.323687611321	10.2710547834462	10.3784853505926	10.5456615384442
ENSJJAG00000007650	9.46375874944582	9.45145802982151	9.50431417993719	9.45881628714055	9.57183084957158	9.49354478932765	9.54941293760036	9.48882078863726	9.57149413819326	9.62063254395928	9.59628870788185	9.32775399518922	9.47259270835159	9.46899890037859	9.61931795514044	9.42075243415716	9.68834283148444	9.57152618064043	9.59873898626737	9.76003388828894	9.55191046423761	9.71106840157447	9.81517510370103	9.64238070084699	9.53429965616713	9.39427625346139	9.46263466793781	9.53831040540751
ENSJJAG00000016824	8.77022279539285	8.56545704446467	8.57711074608618	8.6459571825136	8.57620380650619	8.73648578416215	8.71538895999385	8.58667789168829	8.4172495591287	8.5089521452753	8.73855686604648	8.63379481194237	8.64482521070871	8.63538569307142	8.4933100075895	8.61167737626698	8.57796212473135	8.67527570596952	8.64833292206599	8.76603673285643	8.67428315208935	8.83898992379962	8.92134001016382	8.68681587718441	8.55738609785784	8.52524697489091	8.69372728292284	8.63772717753485
ENSJJAG00000016397	7.68760755430626	7.64770851873973	7.62713078278651	7.67724468603855	7.71803257076509	7.59178838047233	7.70181538333653	7.74609187429289	7.63245397452256	7.64415621544141	7.57601997619352	7.5024618251283	7.75475984344513	7.55765711556618	7.93637718816124	7.82815500411392	7.6419594835884	7.68517769176498	7.72753886749982	7.521622500369	7.76727351301812	7.66653457512879	7.74260946443599	7.92033034508114	7.65859978300983	7.66791148667633	7.64150059419514	7.46284891234152
ENSJJAG00000023771	8.59456085734207	8.51603977317531	8.63134646192525	8.33165179695556	8.42576566650502	8.47905422997773	8.60522675722407	8.40633776899686	8.55203054129034	8.61736997822505	8.53368467784182	8.52419940164991	8.47144670572846	8.57295944969725	8.67168363944425	8.61167737626698	8.5639643909077	8.52328973941945	8.29443028108497	8.39359185417509	8.54183577761565	8.49765172390636	8.46316772220424	8.49133719492386	8.6992598814931	8.76793551159179	8.54003631438304	8.49500686363473
ENSJJAG00000035118	9.97241083416045	10.0664785294369	10.0292353847848	9.92475190762936	9.98146848927257	9.85216960678683	10.1034606268289	10.0278685106263	10.1014435086598	9.87082241478222	9.76746869687563	9.9628492935717	9.85477923446198	10.0245188857123	10.2323739616623	10.1195290228707	9.89509996823513	9.93256456853423	10.014343232074	10.0971828760031	9.95663813322354	9.95826657207457	9.72226064173611	10.0771149136318	9.99534087257736	9.98988603721983	10.0034901253152	9.99680290762038
ENSJJAG00000006797	7.47125414046141	7.56520909138812	7.35630397073401	7.48722611231058	7.44975100091263	7.51973122120265	7.33177562375346	7.59100043752343	7.42901833601305	7.36132356266616	7.54230952252174	7.56787171767937	7.64712144914951	7.3999762719503	7.49781599197474	7.43670681952551	7.65571756801308	7.6285224632249	7.33279022381653	7.42035132315195	7.57951553874234	7.30260436823859	7.39216455798579	7.43203466600763	7.53793728735284	7.47238104344759	7.61427463836674	7.31660801981959
ENSJJAG00000033662	7.53136696957345	7.67960985909812	7.74079638149508	7.63292388955497	7.73889231404028	7.57473827855801	7.86885534613749	7.57281891182901	7.64740457615781	7.78613205789622	7.54230952252174	7.69752206499613	7.78377954112839	7.57073529765761	7.79080870851282	7.4962678466699	7.62785594199777	7.68517769176498	7.38460233279141	7.75119365709604	7.55256248441761	7.64938111211856	7.77690393808816	7.56176317037074	7.6083483988393	7.64571299266537	7.50571598771117	7.78961984882089
ENSJJAG00000030966	7.81095792274406	7.8266932461498	7.89239291392796	7.69820607568362	7.69645223771538	7.63986233582136	7.58348634447745	7.75963033313529	7.82547654462013	7.80703530553545	7.69274575123482	7.75297896423212	7.76457451646135	7.81803009134582	7.89386562173761	7.87782471924475	7.66915323538294	7.87965980070878	7.92566444621249	7.73920732875016	7.67535848243877	7.85513913096843	7.78795383010462	7.74037238340187	7.64645463823592	7.76811301027688	7.91726494302307	7.72114839778911
ENSJJAG00000035622	8.19430434597301	8.03484605146643	8.21556670031417	8.21086674801402	8.12208716441691	8.10861894115831	7.98899473763609	7.95713347091873	7.92931722905874	7.9967601095034	7.92438950501685	8.05331103542631	7.93663098444957	8.14185369979562	8.00761081107226	8.0181389889585	8.03096004360922	8.00626500860239	8.19781967535877	8.23651130708851	8.07427689139349	8.03529280600008	8.12728590514215	7.99638702059615	7.99156896761181	8.15253508966259	8.01626804983671	8.01938501752076
ENSJJAG00000033133	10.5880028520304	10.7864624215023	10.5659701019578	11.0173905642541	10.9245450243189	10.7173333970682	10.1290620546895	10.6228945501014	10.2209933857336	10.8026288322236	10.7878025229502	10.7625415454819	10.7699280815634	10.8753930269028	10.6122660250125	10.7964266078359	10.7736961937509	10.9475387362058	10.8912853513302	10.7861621090106	10.8142979151264	10.9611635886097	10.5813092623988	10.7954513197295	10.7038179414509	10.5659780533648	10.9179663906448	10.88604879446
ENSJJAG00000022803	9.18280590199697	8.93549517907954	8.96218375210715	9.16251370802281	9.13954935338646	9.13806665707397	9.08533877159532	9.02971801083174	8.95584728290112	9.12900954389977	9.05978523482542	9.29048251736834	9.07692463955241	9.08614257488527	8.99401476134055	9.05362455380242	8.99548433051724	8.89564165314111	8.83962209004651	8.92803992532565	9.00097915712661	9.06238438354989	9.17168440567203	8.9523267137274	8.96752320832144	9.10923697531751	9.13221041864886	8.95334301374002
ENSJJAG00000010846	8.05977865694837	8.19115004532451	8.12235485170704	8.1726294444341	8.31916597115018	8.17087105333772	8.14186581955982	8.25686625996937	8.30208893351502	8.05866442026446	8.23687277700749	8.10539273416531	8.16418395034046	8.25518812163652	7.93637718816124	7.95975122469102	8.24403750114848	8.27768970427875	8.2652447132489	8.17578108612003	8.19386430965406	8.34172313797958	8.26055610981612	7.93613092129014	8.30869262905226	8.12347225107406	8.37775783461077	8.2751136564195
ENSJJAG00000006290	7.95232073246907	7.52528442250442	7.55378036344353	7.62127653904673	7.68536895928694	7.51973122120265	7.30198410030291	7.91513874357777	7.37831844571666	7.60260576172371	7.27813516851218	7.62563773250217	7.48173367554264	7.43682645761779	7.74921094083244	7.36584481893406	7.27435823635699	7.36338213298242	8.09739668698991	7.77452736237139	7.69699217367002	7.57487644195747	7.77690393808816	7.62781044156181	7.04882009535702	7.83854007659514	7.60013087474548	7.82583098012463
ENSJJAG00000012271	9.65936339730439	9.56219933077246	9.52017075462145	9.66005387649684	9.78007726916155	9.77241837942397	9.36932972011023	9.45429702890659	9.59391406259018	9.71529824874679	9.54379714849114	9.58237634401079	9.6353934770083	9.70882820908919	9.50989423978287	9.78203709771741	9.70185546687299	9.77302108335849	9.61442953403335	9.67070081890554	9.68206963214219	9.73503009900056	9.84480644319953	9.71870318268689	9.5419977155572	9.64049716155076	9.72211880857373	9.64578356436092
ENSJJAG00000023082	9.13591263547301	8.74738976654348	9.17425616420752	9.00059085756159	9.12426196676757	8.98094180244342	8.91578808698124	9.06277077912993	9.04314677208135	9.17088057219655	8.80356474812877	8.76140166174501	9.01228129844306	8.97245659824102	9.12028816529892	8.6850553037008	8.8607280850786	8.80334335528552	9.11741434323718	8.93156482335016	8.80608192804857	8.93841919510421	8.97220460058731	8.87323102379727	9.04541125813499	8.82460893243312	8.98053791970128	9.1470643193659
ENSJJAG00000023388	9.98647848595433	9.85845581436372	10.1805051338084	9.92075311388882	10.0399982325302	10.0409808117636	9.56154441438172	9.7241377168384	9.63120024599981	9.97924830694063	9.90777731143564	9.86608307346124	9.78700809680842	9.94327470654338	9.86920661180456	9.50243463739968	9.75276418553112	9.87433660839584	9.68288629490124	9.83148035988566	9.71435661674295	9.61079679924898	10.0570875622717	9.73673107858271	9.68918177136945	9.96931630018737	10.0960528765782	9.66763184548743
ENSJJAG00000024330	10.4457419095285	10.2961035376341	10.4789925678339	10.377874881486	10.4485892159409	10.3937407436213	10.1330620054271	10.2180913152293	10.3153881104174	10.2958545954087	10.3623734975252	10.3661755444428	10.1585873967181	10.3684065594899	10.2821897084474	10.3051616650113	10.4502302835004	10.4612394398326	10.2465231499132	10.5413982601026	10.5354702555068	10.4308483471965	10.604604722746	10.5073925356995	10.2860370024291	10.4289855767615	10.4305115675518	10.4413348827022
ENSJJAG00000022941	7.83647508564425	7.60214872053623	7.70190272814642	7.97385490836097	7.57453039708513	7.73847838474014	7.75861467323057	7.77289595999022	7.70361526950703	7.81725500836919	8.19632429774381	7.74406557010926	7.95185577966161	7.68632506477913	7.51462201422256	7.69190946502061	7.58319513387704	7.69587904140441	7.82359220862456	7.463920092402	7.73809569879699	7.53312949304183	8.11285416961875	7.46836591505237	7.7266558241771	7.64571299266537	7.62805610361194	7.83459952062726
ENSJJAG00000023371	10.5754908354116	10.3430597754001	10.4469754748765	10.3672336540216	10.3979888783201	10.4254904993792	10.4500448381005	10.4605476269297	10.3737143248299	10.4852474483572	10.4557227866118	10.4561655120095	10.5131441253225	10.4572906975724	10.3887744637016	10.4713832486697	10.5458971244468	10.5532640393292	10.4575537707284	10.5240616425058	10.6290763371194	10.6135491704206	10.516541231635	10.5590342312373	10.4460834806563	10.4493849384913	10.5321998080531	10.3645620742062
ENSJJAG00000034834	7.59702042428215	7.63666710172708	7.59175348808001	7.62127653904673	7.50073816300926	7.47901650502646	7.48619892130158	7.4697721126404	7.42901833601305	7.38625304450394	7.63744135345146	7.60328841026971	7.57129303529122	7.58348020526233	7.59063323429993	7.4773605489908	7.53424141979557	7.57859919714249	7.38460233279141	7.76296347431257	7.46081522159074	7.46236534752306	7.30862584746512	7.60238275233061	7.45497711627369	7.62260602893677	7.5392931403139	7.49576903280071
ENSJJAG00000021419	8.00104018913602	7.77530884308859	7.64950182522678	8.17818713962116	8.09670157053663	7.62430681574051	8.18116258350398	7.87073606375818	7.84744232432665	7.82732829478892	8.02205820622189	7.95210891425466	8.20464076178986	7.82651852245665	7.81068691032361	7.76354615625181	7.75566955257432	7.82075918831649	8.0080957119156	7.73920732875016	7.67535848243877	7.53312949304183	8.25431256186158	8.35200095489106	7.82610937595079	7.69970866165797	7.88130558945717	7.75137533005238
ENSJJAG00000021848	9.67060332406673	9.63929622605289	9.62787679596237	9.43237027480597	9.68412728016114	9.644495677734	9.56957221072433	9.66325153385947	9.76113864538664	9.72077542538982	9.58118710884236	9.54176929806972	9.70266679081845	9.50004762843048	9.35246240072868	9.58360657221509	9.60433779695422	9.51013868698072	9.51953984202226	9.66668158104101	9.40790611327214	9.55504655113932	9.54973469360731	9.53914242467686	9.69605479589849	9.63720613421719	9.587651177931	9.68090552733421
ENSJJAG00000016440	10.3310552149157	10.5553189086381	10.6369553322474	10.3328322501736	10.2931882270288	10.4528533430742	10.3509448374007	10.5923506338503	10.4563293801153	10.2970604251267	10.1634108746616	10.5615662663988	10.2948143281029	10.5688646847689	10.4726925791597	10.6122200531268	10.4536001613552	10.5034810106539	10.0979175966209	10.4605194881173	10.5363576688728	10.5905049291784	10.2124859533717	10.4001287497463	10.4400576979672	10.5566194877757	10.2888833197508	10.3945849429505
ENSJJAG00000000409	7.6662774975974	7.52528442250442	7.59175348808001	7.55885478808659	7.60119003434808	7.62430681574051	7.58348634447745	7.83560709998636	7.70361526950703	7.50777480916588	7.57601997619352	7.66779838780335	7.71393890096613	7.57073529765761	7.63130876479462	7.74055203910723	7.6951374782416	7.52319589158608	7.75011687748708	7.61924867649266	7.52401821256568	7.53312949304183	7.4157478281549	7.75057332402218	7.53793728735284	7.72001730812973	7.70437782367239	7.63237040703909
ENSJJAG00000029862	7.92309860397387	8.07805310171584	7.96485897220869	7.84504048488546	7.96488109801687	7.82385578523998	7.8404536588543	8.03512468368552	7.90965936268442	7.90325332155135	7.84485951595202	7.95210891425466	8.02398011003455	7.97867660777099	8.14737679096761	7.84843082820631	7.90100208453356	8.09149992630097	8.13888391963827	7.82957401158955	7.91279790072057	8.03529280600008	8.00465996429727	7.95162166911349	8.06308794936366	8.14101975042756	8.11877871769321	7.98426495790175
ENSJJAG00000003581	10.4657960184312	10.3469032316819	10.6463663499133	10.5014638738499	10.3528310252318	10.7754474851577	10.5326671819584	10.5403493281269	10.4789065784981	10.4193730174542	10.3055755920808	10.6655975965924	10.5341415836515	10.4726242144138	10.6930164986638	10.2865370435571	10.3940228154737	10.4677492405082	10.0532098201475	10.2860118549528	10.1949080034009	10.6097343042113	10.3867970425271	10.3786943489858	10.3258713903569	10.4884280893889	10.6708843740415	10.4489786827089
ENSJJAG00000010867	12.6937694062885	12.5615246507879	12.415985547458	12.573642083099	12.4697380101684	12.4209690000413	12.6085605727213	12.44469332706	12.5639557836375	12.5142256989501	12.6668652909615	12.4890056284377	12.5960258175555	12.5431317350552	12.5669494252321	12.5570972828272	12.5012986044762	12.6236059445039	12.2853668617327	12.6881810299544	12.4065198127993	12.4506117440872	12.8225373003226	12.6244981596536	12.5191772690627	12.4856051975697	12.5873268609915	12.3628714995997
ENSJJAG00000000290	9.76334349869162	9.68478059269194	9.70799988422981	9.69507860415482	9.62737957390515	9.70048484150177	9.52481915574618	9.5377400445934	9.68007767791	9.80385415711378	9.73489962738517	9.85431940991927	9.71735857610169	9.7394599504548	9.69597696241138	9.62244226587401	9.88672520610563	9.90375577788418	9.70861004385083	9.92968334717083	9.71276019023968	9.84457688509094	10.0688819815032	9.89934798243492	9.76621758315814	9.76754449451232	9.79073011743897	9.91703413321805
ENSJJAG00000009646	8.66312619055443	8.72815759322975	8.76470236239407	8.59130579453577	9.02018968207543	8.55947287413617	8.8721175704879	8.75157334761519	8.4511479329147	8.68025215871156	8.23687277700749	8.65715305028408	8.66704864338789	8.55008157512869	8.88038227503242	8.66395069748401	8.57796212473135	8.322839742641	8.67298807194585	8.1108622874243	8.39613062959864	8.42590863005483	8.77446061545422	8.53825430306069	8.68056409525758	8.72192796982772	8.50285582877778	8.72734130099428
ENSJJAG00000018507	10.5704550220656	10.5115798073683	10.6010989368404	10.3486625795278	10.5401122705036	10.500098765748	10.2795962805923	10.4262579211228	10.4430920940252	10.5572533527848	10.2663996829707	10.3860749301815	10.2244050452967	10.3031931737366	10.3392877573655	10.4866551944114	10.3403600349841	10.5740767470785	10.0040876461471	10.6168968670001	10.4579365138984	10.4236080705135	10.3984619688583	10.3600598863848	10.2565517131864	10.3795674940547	10.2948774563084	10.4707277073737
ENSJJAG00000022690	9.09713246080154	8.75689068327249	9.32441630960622	9.02427460771228	9.90035698113924	9.19774728399185	9.30266174220648	9.20667308148129	9.28823041714907	9.09450610034748	8.76743223543454	8.86841215730207	9.16079481565778	8.89724188808016	9.59469039573503	9.04741549340548	9.49482529007469	9.08250614913482	9.28971591239301	9.02643800349137	9.14797323456808	8.73586389886054	9.17168440567203	8.73356715304817	9.04541125813499	9.14548299332762	9.19248472350018	9.58693104813088
ENSJJAG00000026567	7.48708126673569	7.52528442250442	7.61559598717152	7.48722611231058	7.53166183296361	7.49984837133802	7.26813672565642	7.42035567393747	7.51379943330764	7.54150046745785	7.52452224009888	7.44208712154375	7.36703952256204	7.35867986699003	7.48033414366607	7.4773605489908	7.36745607067087	7.53765937424441	7.67978149906336	7.521622500369	7.40591967367648	7.40726552279828	7.33919403727682	7.25914665249574	7.43619105922243	7.64571299266537	7.46937117571222	7.66725089668948
ENSJJAG00000012563	9.56939570746176	9.50003508372337	9.50431417993719	9.54748993522427	9.51581985086445	9.61111913349727	9.75803946326925	9.52248231617716	9.71307850420494	9.57071789691815	9.68153119416355	9.60617042865011	9.85477923446198	9.52331776075834	9.44100609549124	9.3875932220446	9.62277912937941	9.52666114196607	9.86989264837423	9.68467593608627	9.63046964023073	9.53319112899699	9.78489433222442	9.51445496242776	9.54965226997253	9.67618482076772	9.72392150226672	9.5492666122541
ENSJJAG00000021132	8.61665756463534	8.65138625082591	8.43512506995434	8.82702260696636	8.26679969238663	8.82214148834135	8.51156247232608	8.54287643037271	8.65854151978097	8.67616418042161	8.40697148652774	8.55712613524453	8.44494960532067	8.51088202789816	8.52953158841286	8.3796992402946	8.46587489487607	8.44317841831556	8.61462113868524	8.62039452907953	8.6193830258624	8.50394602668684	8.37237532594727	8.55483667941672	8.53192406931788	8.70844889055404	8.45947209328564	8.35043817818447
ENSJJAG00000010280	8.97046731347597	8.87690175326718	8.81109050819961	9.09031429171668	8.98922784989118	8.94029225907691	8.89917387505113	8.89224842475623	8.98090687281906	9.03790120510647	9.0630001352683	9.10939876660441	9.26480082070606	9.03829463427093	8.91621678313877	8.75804623204653	8.90729000782847	9.06190207507892	8.9543524770157	8.85534881741799	8.67785259135337	8.60585400208933	9.02428027627141	8.97279047321002	9.13455811134715	8.82152908404668	9.0660323759143	8.85801617331194
ENSJJAG00000011399	8.084657183846	8.33450968734553	8.22077459854129	8.33638298710489	8.10311525220898	8.36784325710755	8.07237900380778	8.35446121920464	8.58701047938431	8.22214721092449	8.24346914884934	8.20643755843824	8.30152280863867	8.1361018020266	8.32418104593236	8.21912049077948	8.20513878793421	8.15190904081105	8.22904758028049	8.1896137779432	8.01475720353795	7.97238035984859	8.36678415644779	8.1367854825565	8.20856766598888	8.21881216687033	8.36708554199907	8.33581166501365
ENSJJAG00000003266	9.12632650539119	9.19794021442059	9.23856369636039	9.12451108847772	9.47321801764776	9.20692502790632	9.18790992683401	9.17050441995644	9.29102042878535	9.17636252365597	9.13176000571578	9.23770933743448	9.07954824751491	9.32065646952833	9.13927698097752	9.09925437255406	9.04997744268588	9.05930303555711	9.08875036158702	9.05228484901471	9.41389287797052	9.35059079855959	9.11057039458428	9.41711363024684	9.05932405176587	9.1876786970249	9.07192456148215	8.95620728179415
ENSJJAG00000021335	11.7777911945416	11.7206298770878	11.5993297125832	11.5902588660338	11.7524537259989	11.732974630166	12.0442750735898	11.9102640418924	11.7723416712739	11.7361284154424	11.6620765423348	11.5989872098997	11.8205224735014	11.6622198289836	11.9077949428198	11.8236771488078	11.6734560740753	11.7757258014181	11.4150686793577	11.9338829357527	11.4576283065083	11.4139059111269	11.9465379125164	11.7452965375467	11.8465304454405	11.9209690432581	11.8947560817839	11.6184748875884
ENSJJAG00000013405	11.6440175266961	11.4755216433335	11.435677299891	11.4325696954726	11.6776668596024	11.4762455730733	11.5317891388815	11.5156916536096	11.7964900926549	11.7497123329301	11.3830295392865	11.4522100641371	11.6119849948925	11.568213353367	11.4919555756816	11.3443278867159	11.3876636821876	11.6494417981168	11.0481278969619	11.570048009985	11.4030420756369	11.0620261543591	11.4644375875712	11.4925812521381	11.4896496431843	11.7083954379789	11.4280391589271	11.6521447400855
ENSJJAG00000016877	10.357682533947	10.5578016821822	10.3928860458224	10.4008179277329	10.3611495312496	10.3638881142081	10.2578342835949	10.3310133742969	10.4859621735201	10.5134555448178	10.3386700989772	10.4215538417305	10.2699139136308	10.4672313030369	10.289164695893	10.4548358161044	10.437805041453	10.5250307054695	10.3559733249005	10.411806304605	10.3518678396984	10.3087338097557	10.7166115134786	10.5232689829045	10.4540782019104	10.5132856588156	10.4239754176609	10.32871008369
ENSJJAG00000018774	10.251184531524	10.1461563071995	10.5222946975182	10.2091671897747	10.2668347445278	10.6034744686783	10.2208003423558	10.7259950580113	10.3493806917973	10.3721673495476	10.2557663163863	10.3734441210823	10.1913039120008	10.5888428331285	10.2775204803973	10.3500785433372	10.2304467458964	10.0295782482659	10.329396015555	9.99149673121243	10.6700367519401	10.5930839220834	10.348809335497	10.4770167891086	10.2240928510225	10.2605721355482	10.3705704584044	10.2387573263672
ENSJJAG00000018154	10.1530213996753	10.1549806962465	9.70494454792832	9.8311565682909	9.86978102638912	9.94536327060409	10.0280345104716	9.87839785268042	9.83022433327797	10.0868601720136	10.0084037441707	9.8211080940331	10.027321571036	10.0033957999941	10.0062429640943	9.94911157581036	10.0287424634281	10.0308441248211	10.0659288862771	10.0120293634581	9.78434224830328	9.95015678898406	9.76859013056844	9.93507038569569	9.85147571861131	10.0412521182548	9.93251712939537	9.90304878990398
ENSJJAG00000030686	8.40886906256097	8.14196912307086	8.33354623713119	8.26805301362437	8.3089078936072	8.4508871599568	8.388573712893	8.21956045967094	8.40570709868259	8.25894953357008	8.1394218320264	8.30241642531491	8.33183576052374	8.40628241044287	8.44628506654782	8.36863307306366	8.36370027524716	8.14604434758931	8.2652447132489	8.39918052701553	8.36351065764689	8.32700627644007	8.59344485492619	8.4005004450967	8.31922247302171	8.2808317084819	8.22948671403042	8.35043817818447
ENSJJAG00000032961	8.54903554824859	8.48849179466564	8.50049366868267	8.40044975307008	8.35428071700833	8.49561214312565	8.43946300142784	8.57045082104793	8.50539155393029	8.48011913901952	8.34940798756942	8.51300417276802	8.53501410836274	8.42802840775007	8.46533943249103	8.57084777246822	8.39703981707978	8.42997187928101	8.52570495752424	8.54981745392319	8.48839568783808	8.61726189905032	8.642491021809	8.49568560375269	8.53192406931788	8.48475605073752	8.50285582877778	8.47365919031816
ENSJJAG00000010569	7.80224202104251	7.80998493184514	7.79507752163092	8.02138526495735	7.72854830042122	7.959705482976	7.62578365850522	7.95713347091873	7.66197061336459	8.08078007817101	8.23023154952461	7.61457903987451	8.09044813416092	7.83490669161818	8.04469641538005	7.66605103356477	7.83203729821608	7.6518610523621	8.37194943861454	8.12568965052189	7.70752555656152	7.71519663760971	8.04486500719384	7.92827040888802	7.82610937595079	7.67870030072423	8.02400551299416	7.66725089668948
ENSJJAG00000017996	8.31692858304236	8.7663166913766	8.65234379471451	8.74811613815084	8.65390745668505	8.46224171967566	8.59231209484664	8.50309284779177	8.92287182661359	8.98819723091677	8.75514244554342	8.82615960625394	8.58731862865917	8.79861434182815	8.58175159285894	8.33471005482061	8.65852541970327	8.76106088975679	8.3878315989543	8.83267599916062	8.74369226604156	8.6115721448456	8.60703040318098	8.9164465547028	8.86523579834403	8.60948054524646	8.74841092820294	8.70644953701708
ENSJJAG00000014841	9.63331966575277	9.62808662026375	9.68180991005935	9.5119971216733	9.54970352445727	9.51063272597218	9.36700546415637	9.69064648545342	9.72120614445624	9.67067516166747	9.60910085083914	9.67066576168929	9.54634963880837	9.58913110053822	9.54801790836355	9.60009367898983	9.81075924554983	9.69142389125175	9.54440518523122	9.63203236924704	9.55908034910685	9.60297104565692	9.64471836464818	9.64933995246331	9.52072177650316	9.58686298203973	9.60544759197275	9.6079940008228
ENSJJAG00000013817	8.65256699737038	8.68202845756865	8.63134646192525	8.37347233975975	8.67254267821371	8.65373834984601	8.68381905636351	8.74690194881643	8.51592608207042	8.56446336243326	8.63382809734753	8.58560644278847	8.69960993901308	8.49075029905164	8.62759523508918	8.47944998324346	8.80852363429303	8.55930230600082	8.77423157465196	8.7498057238481	8.64165632066216	8.71517246028037	8.42671259556049	8.46040496827781	8.65001474646322	8.51726650799028	8.59794259328654	8.75800536776899
ENSJJAG00000010492	11.1030524774277	11.0162286161024	11.0804013620467	10.988815044933	11.2146840077029	10.9324195154151	10.7823113154592	10.9969406088096	10.9254616506296	11.0170242211864	11.1965475890978	11.0855728627168	10.9220119862307	11.058523399624	11.1279977271433	10.9352038570499	11.027457125335	11.0790992021531	10.9994347130166	11.0397451961274	11.1697794812488	11.0480451969504	11.1016854000571	11.2822311802063	11.017037440494	11.041094390236	11.0561509138904	10.8951323564318
ENSJJAG00000011277	8.75086484464081	8.76004094158922	8.46010099233894	8.69814543608613	8.80860739566227	8.78860722492094	8.67981249206712	8.56498968714515	8.42866841094961	8.62595440677471	8.61077076850807	8.60305040235214	8.768906613486	8.58048358108722	8.9000569881739	8.52848804660157	8.58258984195631	8.71722951932311	8.57103701280633	8.4212452964745	8.70253884241611	8.38465860940404	8.25431256186158	8.88261971135936	8.66538952702982	8.76793551159179	8.52623893444068	8.6815984364562
ENSJJAG00000036616	9.39497842825081	9.52281418197674	9.42586715102548	9.44187521256789	9.44939981633234	9.44858261077711	9.63596023140657	9.34504500293553	9.33757110191162	9.45397072805178	9.41521002071239	9.49479524429697	9.45695123281247	9.44288021503342	9.41067873345311	9.50243463739968	9.4699954712612	9.50643942923916	9.47272946690561	9.42503988361389	9.36316325784002	9.60035243389304	9.25961298880321	9.48539728586975	9.4195436874367	9.40214141304919	9.3463924777821	9.41755710226862
ENSJJAG00000029397	7.59702042428215	7.61390128314823	7.63842825566411	7.73809660516979	7.57453039708513	7.83523274878736	7.56858538895345	7.79866661561658	7.61708838368226	7.57298307447796	7.52452224009888	7.55549113087588	7.59779231501261	7.64293820992947	7.63130876479462	7.6389894601577	7.51673977070652	7.93426124719487	7.71594182023015	7.91916249168486	7.71788195721613	7.78876732981718	7.91785679352336	7.57566683971338	7.63404294253287	7.53265145236371	7.50571598771117	7.36549000092166
ENSJJAG00000009421	9.00267779903468	9.0500229517997	8.78036445081675	8.93796031140695	8.95748548079762	8.93653046655318	9.06790713896648	8.96090508950516	8.94129905298412	8.81146062750921	8.85392370783596	8.91193504030411	9.00117979342512	8.9312325499998	8.96656114327909	8.89896699100119	8.74194602330394	8.87170067681739	8.73630739758207	9.01660809628253	8.7504146402148	8.77123044452964	8.90039767323209	8.79205542253894	8.93129466541212	8.80288402310157	8.89219492581433	9.07619607712583
ENSJJAG00000032648	7.51708636345836	7.59012839104954	7.63842825566411	7.59720083011306	7.50073816300926	7.43388262077538	7.67755508293826	7.24780569765956	7.56812766212234	7.40943436969781	7.54230952252174	7.64711058565332	7.51357826676973	7.51613924029334	7.604539238063	7.4962678466699	7.45962469481769	7.47677477932706	7.57043505527876	7.72699295814817	7.56622200794859	7.5544514829785	7.51578365404445	7.56176317037074	7.59502448400271	7.56004247544292	7.55521784015788	7.54091674708597
ENSJJAG00000035297	7.45479226108103	7.41493140638426	7.28144415754751	7.50248995060605	7.25868875808594	7.32150326031864	7.30198410030291	7.57281891182901	7.40459086318168	7.43118570679297	7.39861607779393	7.3273309633751	7.67024320313745	7.31084276539509	7.40158518498303	7.45755287325884	7.41650161595073	7.56532813034473	7.55502111589362	7.521622500369	7.44338627458105	7.34173951996974	7.30862584746512	7.45062168999564	7.6083483988393	7.38154537663043	7.58559611910034	7.4796328165063
ENSJJAG00000030673	7.31137698809216	7.56520909138812	7.68149577529528	7.40080727146125	7.3690248685614	7.38254022242678	7.48619892130158	7.36307177727089	7.60127310244999	7.50777480916588	7.62273301864764	7.54278736998714	7.25738451230964	7.31084276539509	7.2651794659475	7.27321546556257	7.33979175823707	7.6164734997841	7.44977149309769	7.66201280639028	7.31528747007151	7.34173951996974	7.51578365404445	7.45062168999564	7.34923547051866	7.56004247544292	7.55521784015788	7.44533502711521
ENSJJAG00000016533	10.0327821664832	10.0641340740168	9.89865895224005	10.1217850993481	10.1295641321072	10.0912263852437	10.2195489457681	10.1899666607308	10.2322673430566	10.0017417607919	9.989174275487	9.97613941478683	9.99315139115128	10.0343496837175	10.2275364339446	10.3125432331904	10.126865857648	9.93933669749258	10.0729453931709	10.1016016853731	9.97921903888312	9.94812193949623	10.3257614118482	9.98902802387679	10.1469628573052	10.1061476176466	10.0195918063359	10.2332176094251
ENSJJAG00000007186	10.9797922304639	11.1352545491911	11.4913144745606	11.1119870473596	11.0012894674759	11.2491296829	11.206121835513	11.1045695840992	11.227290880559	11.1421825117485	11.0645462362752	11.1940517065208	11.2679953831325	11.0168831396563	11.0072466033388	10.9979520231929	11.0593512807792	11.0448518833838	11.276702123658	10.9601133323962	10.6836990677847	10.9868092594779	10.9156319747184	10.9124832578476	11.0678153936807	11.0616115771476	11.1621324072202	11.0095347921492
ENSJJAG00000009663	7.50234014274203	7.53896828217818	7.75015886658466	7.47139383058259	7.5463785084081	7.72532804515889	7.82087967151947	7.39293024041502	7.8365434638109	7.89417459008736	7.46647115539328	8.09408015623019	7.86416657714755	7.75549293858598	8.00761081107226	7.39113176160777	7.68228705425228	7.49280559370469	7.62783178258651	7.463920092402	7.4251300636095	7.57487644195747	7.70638609339153	7.67542197523206	7.77822128235462	7.33712768265868	7.8904558048185	7.66725089668948
ENSJJAG00000036048	7.28372276982092	7.04882009535702	7.84537046037659	7.50248995060605	7.04882009535702	7.51973122120265	7.48619892130158	7.60856514680094	7.56812766212234	7.30414390040906	7.04882009535702	7.30313017129568	7.31791985672848	7.28324455335487	7.04882009535702	7.56480698955241	7.66915323538294	7.44270159093739	7.04882009535702	7.04882009535702	7.36393016178559	7.51078612775604	7.17885455352534	7.29161280105231	7.55284147834561	7.31208046478409	7.42946609815424	7.54091674708597
ENSJJAG00000016667	9.3099802227489	9.23727707381498	9.33451436779406	9.44187521256789	8.81190082988017	9.42810611615515	9.50607584449325	9.58005998825001	9.3799397387258	9.36220629296192	9.4078293402653	9.2984169667178	9.30728208427299	9.27656952442724	9.64535163429949	9.27242712483804	9.23113033758408	9.09014792301346	9.3069887861601	9.30951997648787	9.35486426702724	9.28260712701872	9.22187009838039	9.18587088494459	9.33271028005622	9.27467177317465	9.24495811570301	9.26471415187959
ENSJJAG00000033935	9.64477494535897	9.71981012210204	10.0268129240887	9.69350585094082	9.60078410520053	9.8653375963646	9.67910491051584	9.69515951156815	9.56923166255218	9.85933442981427	9.72321800216159	10.0011649035775	9.75262389362506	9.91554936502272	9.56570864707485	9.86217890406709	9.74161297893476	9.81059326348981	9.74454157295137	9.68864277353156	9.78130615671045	10.2041744965382	9.7884914534865	9.68361459304559	9.6057254046865	9.74944841210498	9.82463386506455	9.57627596705083
ENSJJAG00000022950	8.3866313596309	8.36626058396247	8.59182735699504	8.41368445712948	8.54770469694921	8.64896511712002	8.2611245953027	8.49729107561762	8.4511479329147	8.36186597635441	8.42364556064033	8.40258811794156	8.54322100469812	8.29999364637211	8.4219837258248	8.13833977443851	8.4346525101513	8.23039960435531	8.43911390235833	8.3823248645768	8.26418183914306	8.39858777302005	8.34982817870155	8.26931375617937	8.44719966038542	8.42105883474583	8.45947209328564	8.47365919031816
ENSJJAG00000015023	10.211654109861	10.3246591970795	10.2801006638121	10.0457843961631	10.0798108395508	10.1133400996938	10.2232998029485	10.2411066827858	10.2573085434598	10.2202776533602	10.2137868201818	10.0870498955876	10.1901484837519	10.1993470350019	10.1694135581759	10.2689293697617	10.3083999932237	10.3057284995996	10.0099572041872	10.3014059734612	10.0548684814827	10.1058417301838	10.0732793853018	10.2279757113394	10.1494383621772	10.3333653344604	10.2110887283964	10.0407801659588
ENSJJAG00000010152	7.50234014274203	7.56520909138812	7.30883150063959	7.48722611231058	7.57453039708513	7.40914593597133	7.17552384744154	7.36307177727089	7.45193650579133	7.3341880255853	7.70580130653024	7.54278736998714	7.58471395719983	7.35867986699003	7.53082296499074	7.36584481893406	7.70772113907322	7.38500642028204	7.44977149309769	7.34284452361395	7.36393016178559	7.46236534752306	7.39216455798579	7.53270739398309	7.50661855396114	7.48824975742118	7.44992790455891	7.36549000092166
ENSJJAG00000011279	12.7154469689323	12.8127873706906	12.7761532883263	12.7436661127057	12.7071548573026	12.6716554355711	12.7447993016872	12.7670495494326	12.6869756267327	12.5884553707859	12.7199415455856	12.7523776801791	12.7788686545271	12.7665797637347	12.7932939432023	12.8663327830817	12.6586812248823	12.7517423721769	12.6613186621299	12.8098588904902	12.7539475850505	12.6889464693957	12.7456828204334	12.7653723351762	12.7641932095805	12.7658500308405	12.6774629944325	12.6328363685702
ENSJJAG00000020569	10.6773213679533	10.6057682125345	10.5493304368611	10.5311807257502	11.1806699024756	10.6023662050145	10.6684370569837	10.6787342894143	10.6591254437992	10.6902526346523	10.6702965102238	10.4874457801792	10.7451425105099	10.5477510366896	10.7752087963477	10.5719265508313	10.8897799764037	10.7518815468628	10.4575537707284	10.708836848944	10.6173929198651	10.155868622722	10.7072953467566	10.5148859328494	10.8308947769717	10.7140269696453	10.5984125122926	10.6910670386764
ENSJJAG00000019127	7.79341487725667	7.81838865629509	7.99210095965738	7.75714060583122	7.56065608982228	7.68412549125479	7.96473839756831	7.6580836035883	7.77937275266724	7.75351303047113	7.57601997619352	7.71655667094047	7.74479574170987	7.72677588933178	7.64421924961764	7.61055042023392	7.72005308935411	7.75647797516537	7.79306775008111	7.39647509939267	7.79522299155498	7.63169337611089	7.97957971476514	7.76061691473742	7.7266558241771	7.70994635330642	7.58559611910034	7.59514012068573
ENSJJAG00000020317	10.2213722588722	10.3912980912795	10.4929935708	10.2614082357803	10.7193052656766	10.3374068784533	10.1942844300923	10.4850910655494	10.4333867005807	10.350283663027	10.2137868201818	10.5544056929592	10.2221470376454	10.4500171235975	10.3212663936612	10.3784685193988	10.4945164358728	10.3747626387244	10.6439964802702	10.3807884997339	10.5800359644592	10.4537716451422	10.4430583521879	10.408209588552	10.1763847642429	10.4991347054117	10.4272472632101	10.3328537966126
ENSJJAG00000016799	9.56767224460934	9.48582366024793	9.69265468275661	9.64546306696014	9.77850551367068	9.7563049640052	9.9082210348755	9.61633687337588	9.63982723771712	9.53151674859	9.63436927632308	9.63264385589695	9.7399045577087	9.54967960034522	9.63425510241336	9.63846871291238	9.57303588565148	9.6751603671741	9.91294201281921	9.57942315006823	9.23741617022523	9.34426439589929	9.72226064173611	9.47754163765529	9.72823949548454	9.62063087930353	9.65559132855893	9.80098972974009
ENSJJAG00000027832	9.76184801148906	9.78873023789787	9.93149589049191	9.87874375173988	9.78790928444998	9.85216960678683	9.31964569719492	9.59226006476521	9.63982723771712	9.70979913245082	9.85192463054653	9.68409894690082	9.6960862627478	9.82604505721361	9.80840330850896	9.79453655118747	9.9166408219594	9.85005525841692	9.90190863960719	9.84745618698868	10.0296809883761	10.0000853223606	9.48175396775754	9.90800549689047	9.64542554196058	9.84616144612422	9.72392150226672	9.80853467372337
ENSJJAG00000010069	8.09076897075771	7.86683426513898	7.99210095965738	8.32212339071277	8.13451881285494	7.92041466542257	8.10082020086765	8.32751998888414	8.39988847749983	8.02827433571138	8.31327222800582	7.94535049035137	8.10944938139093	8.14756996955246	8.29126685088342	8.08027984354766	8.54502622139528	8.06615262814746	8.17858197994421	7.99092317282924	8.18257596093412	8.1032952080556	8.29119858431029	8.16720803909166	8.01366450252275	8.13520778344934	8.29489103156952	8.24869688064153
ENSJJAG00000026610	7.95232073246907	7.96905131147459	8.21556670031417	7.91590040308819	8.07717940450288	8.10053054150018	7.7800100436564	7.90427825817937	8.01224761137929	8.08078007817101	8.01364208293024	7.99151460478419	8.05784798205493	8.10080849754331	7.70476398072682	8.08774574938812	8.1222146543818	7.96383311109229	8.11143759833543	7.82957401158955	8.00094730153582	7.88006697064674	8.16927005611828	7.93613092129014	7.73730211564567	8.05604186270781	7.76139155403367	8.08556452227981
ENSJJAG00000029243	7.92309860397387	8.21221349562368	8.13381742783	7.92338117397925	8.07057526717436	8.33651991216278	8.64312037254775	7.97733170984587	8.44557187423939	8.33430492159754	8.05491664773957	8.35153462465224	8.09682671069258	8.11862644480443	8.65584460536446	7.98528186580981	8.13655888750671	7.9853222413585	8.2412622755025	8.14748950950496	7.92818260100956	8.34172313797958	8.09818867989649	8.35695353230182	8.24872138180477	8.31530145341168	8.01626804983671	8.19362077981193
ENSJJAG00000017881	9.79145367469659	10.1000391862748	10.0035875114968	9.73839940921804	9.98553809009761	9.58381643238686	9.98578276549553	9.70190131736086	9.93821523667795	9.82259600531564	9.76367679738769	9.8582517413253	9.78236955111945	9.97173968949094	9.89863582130372	10.1624948979513	10.0011639864435	9.81207508467832	9.6623303584529	10.0971828760031	10.0372850059634	9.95826657207457	10.0256454394272	9.96438397512876	9.58729024738041	9.74488697122706	9.80269134423787	9.80853467372337
ENSJJAG00000029352	9.84319445018039	9.67704556140704	9.78946584713684	9.6241083778543	10.1160570736427	9.63124288900844	10.0121581733571	9.83022984658943	9.96734602617567	9.79697538429906	9.77125018769584	9.78570029232242	9.66944352147753	9.9034956475208	9.99055062284198	9.95703892381207	9.9902901097676	9.70429716031778	9.71224579395669	9.87541034214867	10.0194774866992	9.56584352750876	9.63671684177156	10.182622234371	9.78562407266936	10.0288969182136	9.68925876211116	9.85150127772968
ENSJJAG00000020731	9.40474516110972	9.26074709728569	8.89037192464006	9.11968114074858	8.92191358362521	8.86679157471643	9.12511414304415	9.04818654412019	9.55557702800693	9.32609804773931	8.7468784928383	9.18487921683567	9.11317530750696	9.20866318362029	8.90977813209053	9.31363030176956	9.03736458956514	9.21357510759485	8.9478895241989	9.2936829978509	9.04925200328216	9.15354017330361	9.0369708420598	9.14851877876871	9.04261035975899	9.00724695469792	9.16816468620519	9.0683656485704
ENSJJAG00000016171	10.0823608526154	10.036886549516	10.2063390606952	10.1894789760141	10.005709851096	10.0880385988462	10.5073607979976	10.1220673425824	10.2350717839259	10.2329484836439	10.1930157300518	10.0612681276532	10.3598281552091	10.1884187293896	10.4218853627338	10.3959271449692	10.1026122380066	10.0168559860884	10.1871470629458	10.0957068374143	10.3927035233309	10.2210322058672	10.005820602762	10.1635840650702	10.2781591125128	10.1981846462912	10.2262417710232	10.2563394250267
ENSJJAG00000014344	9.36724503698058	9.5088417985847	9.77209806112187	9.43997960597472	9.34532813758747	9.65544227125605	9.38319072993785	9.21958037585317	9.26569508117914	9.4933011033605	9.58118710884236	9.67665234343313	9.36328801231415	9.4104654860662	9.54999498262664	9.1887199997681	9.39262717257312	9.28762843259141	9.48136222281734	9.26414524656377	9.43561808789114	9.58453403935879	8.98542661841829	9.61596285089978	9.33495163372227	9.54343809730248	9.55746269391813	9.41354013742074
ENSJJAG00000012914	8.60566256739181	8.49643313892063	8.76785117722748	8.67408082776014	8.37865277690328	8.63935926962233	8.61799721276767	8.55950199489974	8.33985670883953	8.70448522306779	8.64744437192477	8.83472787442164	8.47144670572846	8.59538388259019	8.53397730045964	8.34614175617582	8.53060966713511	8.64279244854683	8.61462113868524	8.39359185417509	8.21604839741162	8.61726189905032	8.25431256186158	8.37167126543922	8.61065953870321	8.52921583544028	8.48378610007544	8.48651762440004
ENSJJAG00000032548	7.68760755430626	7.9959954809261	7.97859318724098	7.69820607568362	7.70733686648167	7.73847838474014	7.73649941760905	7.77289595999022	7.75509207706125	7.65734335994712	7.84485951595202	8.02912891450678	7.52868342621346	7.67577678036246	7.73838732247919	7.6389894601577	7.7783765183595	7.6742813433959	7.67978149906336	7.84008309531312	7.97979329243986	7.80255343395191	7.84069949313226	7.82701843037751	7.74777434049858	7.5984757633433	7.85316189319031	7.90912317989833
ENSJJAG00000000463	9.86001998041771	10.2720262840703	9.86366400194805	10.1795305266368	10.2489880485894	10.2463179715466	10.8098264502221	10.1270277225666	10.3454999559782	10.4402215622127	9.96311538853028	10.0623990052677	10.090774168675	10.3381505505516	10.5079000223329	10.2081551835363	10.4912425270921	10.1426633064196	10.2203024884144	10.2307690650948	10.3077334731581	10.0463921424868	10.3961366638523	9.99984265001122	10.3835927641269	10.2167587893235	10.3739679804202	10.2029205211869
ENSJJAG00000000531	12.0982807313344	11.9542128868649	11.8834880653711	11.4827872826938	12.1369685985449	11.5013056004823	11.9168570650288	11.8801284089909	11.4605683699455	11.8681268601342	11.5175183403363	12.0821903204512	11.8205224735014	11.8087624103078	11.8564201030089	11.7680364391709	11.9024033312182	11.8404626763303	11.7008136072619	11.8845611270087	11.4953213478485	11.4970823824236	11.4863005170529	11.7161326126736	11.5694703741517	11.9340836370541	11.7345494001271	11.852763078787
ENSJJAG00000000735	9.57626776647322	9.45876623435142	10.0364776680689	9.43997960597472	9.60078410520053	9.71099451461345	9.63596023140657	9.87444720456722	9.58945956089177	9.78659250732258	9.56810796375454	9.95188043743144	9.84148813915994	9.55662363294173	9.768575158124	9.72340650360382	9.59398366925952	9.53756502320024	9.68103027582486	9.67270601964097	9.57330743857498	9.77020744634687	9.47046132668622	9.84773969403732	9.67184682532268	9.59877726107355	9.63267682458221	9.74855947604522
ENSJJAG00000034561	8.26260771692432	8.34368131007454	8.32889702706292	8.44819550364141	8.40717098389093	8.27083832327921	8.39377381542757	8.46182091666236	8.19377874606009	8.30022354468072	8.30712334681649	8.24595886776106	8.32684575053309	8.39301793991272	8.09408334885562	8.3404417640418	8.3580388620365	8.19196349908377	8.30587101352068	8.39359185417509	8.47141748234962	8.38465860940404	8.37793675310137	8.36678841516137	8.31397118003911	8.42542441604396	8.24170547713754	8.30084841936456
ENSJJAG00000032070	8.41763519207826	8.33450968734553	8.24133119186942	8.3870474898641	8.63114297012799	8.55947287413617	8.2611245953027	8.53165406668866	8.35214309157098	8.27684763146616	8.53368467784182	8.36021863354253	8.3066381530351	8.38855918318943	8.16023042393573	8.42810855977111	8.44516055655795	8.31297902148648	8.62314199676575	8.46405644835735	8.14196478377984	8.3776242733903	8.23534058421659	8.55894428913342	8.48814835140134	8.521263906738	8.81883384777012	8.43860800365418
ENSJJAG00000000653	10.1382581855054	10.1483676094468	10.1519719389082	10.1378747657347	9.95818021009222	10.3414108362025	10.0437324478976	10.2889845192474	10.0058131774522	9.95945599446024	10.1111609080769	10.1711125644824	10.07329555664	10.1221519571461	9.96009304716117	10.1679443237162	10.0587599696522	10.0878693627462	9.97135602977818	10.1549854158552	10.2578606424436	10.1203180965168	9.83962329709573	10.0720089226268	10.0939419858197	10.1443753152324	9.88524569183586	10.0672670375184
ENSJJAG00000034667	9.32038915352361	9.38767499384734	9.46657415509048	9.36588138159154	9.47910724884609	9.5299007050651	9.60317085669596	9.60194194226823	9.44355919482499	9.30643050741842	9.33689939521712	9.47068053859494	9.21146843659434	9.41239411134303	9.53609448720966	9.49359984001745	9.43069706807683	9.44776330894646	9.44428409089844	9.45360116552968	9.627072714594	9.48268533448108	9.34700775246495	9.39215819059385	9.33495163372227	9.43123050680807	9.35588460296715	9.4783288580797
ENSJJAG00000033970	7.93784456628117	7.88990842697797	7.9221886084313	7.71846945878809	7.79774221935113	7.96923375034797	7.99692381776589	7.9970434157573	8.17204979520616	7.85672437212953	8.04681888253823	8.06515345307644	8.01704259215344	7.8094380195515	8.08719507098448	8.03409890911342	8.07013669942842	7.91905073822016	8.42398653709831	7.79707555537106	7.91279790072057	8.20917894378456	7.80953156912764	8.06605235256506	8.01366450252275	8.27076190453539	7.85316189319031	8.03977575539309
ENSJJAG00000029476	9.86001998041771	9.74661442609789	9.84306523675593	9.95112065949026	9.57912718526635	9.96117957045709	9.59337478419597	9.76113287613799	9.79803104564158	9.9548483202506	9.7541511155756	9.92344970232041	9.68282967117807	9.94327470654338	9.87701188525228	9.90222008125624	9.78025334462029	9.93798490681924	9.62026720859984	9.83148035988566	9.81878548208354	9.89202426128869	9.69561715153772	9.57809553686904	9.61848308230267	9.64049716155076	9.84458394971462	9.90445367821621
ENSJJAG00000019777	9.3612263056682	9.31258070543623	9.51490588180968	9.21526310432045	9.26270298950328	9.35113428189794	9.34590236404082	9.40776840986391	9.44604217052553	9.27636912406655	9.19993063125047	9.44789463408818	9.41500374623671	9.25937894001245	9.4259282364149	9.2271874170307	9.4493337706286	9.32421116816471	9.19711222612318	9.12077860970174	9.22369510969474	9.31541618186919	9.29630195347609	9.41917238097663	9.29862663594845	9.12385788532482	9.33683201997396	9.29804302071923
ENSJJAG00000014690	8.85964330072018	8.82137264110982	8.76470236239407	8.78347335745396	8.86341848580454	8.64417215475453	8.75746661011696	8.73277683908112	8.83437999025764	8.90298279971444	8.75925308166417	8.73077029718088	9.02328620072198	8.87697404675111	8.78055780833359	8.82683553411271	8.91779038133325	8.81289393826323	8.65660950626742	8.91026391121332	8.82197753268222	8.93841919510421	9.0557721830403	8.75799766629487	8.63834848097747	8.68101917996151	8.84377944474784	8.75125897841943
ENSJJAG00000015050	9.96725991133285	9.83790480986105	10.056796014948	10.0711796616956	9.78634643560093	9.98714740299143	9.92994663889475	9.93823729834548	9.9364825229551	9.89351669588154	10.0812692653265	9.90458968051673	9.9416541011532	10.2358808920068	10.1567307454734	9.75120084979261	9.99184872021776	9.97797826947384	10.3375378128098	9.99626192086849	9.94182938839286	9.88138247953595	9.77767181789326	9.88186925540661	9.97587734277309	10.0038537494244	10.034070315185	9.84272047188577
[truncated: 16,779 more rows]
