# Supplementary material for: Transcriptomic changes in the jerboa supraoptic nucleus during osmotic stress: PCSK1 and PTPRN changes are conserved across desert and mesic species
Source: J Neuroendocrinol. 2026 Jul 26;38(8):e70233. doi: 10.1111/jne.70233 (PMC13402333; doi:10.1111/jne.70233)
Supplement: Supplementary file 1 — Table S1. Summary of methods used for each species dataset used in this analysis. Figure S1. Validation of Jerboa SON RNAseq by qPCR. Correlation between RNAseq and qPCR results in dehydration vs. control (A) and rehydration vs. control (B) comparisons. Spearman correlation used. B‐H Relative expression of selected genes in the Jerboa SON assayed by qPCR. Significance calculated by Tukey post hoc test. NS = Not significant, * = <0.05, ** = <0.01, *** = <0.001. Figure S2. AVP concentration (picograms per gland) in the Jerboa PP in each experimental condition (Control, Dehydration, Rehydration). Measured by ELISA. Significance between each condition was calculated by one‐way ANOVA with Tukey post hoc test. Sex had no significant influence on PP AVP content (p = 0.72, F = 0.13, df = 1) so an ANOVA was performed using condition as the independent variable. Concentration per gland was significantly changed by condition (ANOVA, p = <0.001, F = 10.98, df = 2). A Tukey post hoc test found a significant reduction in AVP concentration per gland after water restriction (p = <0.001) which was recovered after rehydration (p = 0.79) compared to control. NS = Not significant, * = <0.05, ** = <0.01, *** = <0.001. Figure S3. Conversion of gene identifiers found in the SON between species. Finding equivalent gene identifiers in a different species using the gorth function creates duplicate identifiers and can fail to find an orthologues in the target species at all (NAs). A Loss of data through duplicates and missing orthologues when converting to human Ensembl identifiers from jerboa, camel, and rat. B Loss of data through duplicates and missing orthologues when converting to rat Ensembl identifiers from jerboa and camel. C Detectable gene expression in the SON of each species and the overlap of genes. Brackets denote the number of detectable genes in the SON for each species before identifier conversion. D‐F Comparison of SON expression between species. Genes are ranked by mean exp [file JNE-38-e70233-s001.zip › jne70233-sup-0004-Supinfo3.csv]

	ensembl_gene_id	X	baseMean	log2FoldChange	lfcSE	stat	pvalue	padj	DHM09	RHM01	RHM05	RHM06	RHM08	CF01	CF02	CM09	CF05	CF06	DHF03	DHF04	DHF05	CM03	DHF06	DHF07	RHF03	RHF04	RHF05	RHF06	CM04	CF09	RHMO4	CM06	DHF09	DHM05	DHM06	DHM08	external_gene_name	description
1	ENSJJAG00000000002	17437	26041.303037236	-0.0221271210747217	0.17832014992709	-0.124086487611012	0.901246796793916	0.992119029480269	21600.3482782352	29982.6930783651	21994.8733017666	22901.4135921036	26858.6805890043	16135.1505232699	28997.8942047117	44797.9858040021	18760.2093070483	26642.7238782355	22261.1841539426	23617.2653553044	24111.816021647	28014.1601230012	23582.3826526944	38050.6362187577	25844.9774211672	26860.1117414307	20367.425253284	18268.6813405064	38844.8968208996	30464.5998838899	33353.9779859363	19151.2631828876	33213.8568165977	21251.4712132442	27070.7657050181	16155.0405956559	ENSJJAG00000000002	NA
2	ENSJJAG00000000004	17438	30113.9604754387	0.110333401304496	0.127419606913384	0.865905993411963	0.38654171611907	0.93078393888795	21637.2869845742	31203.4323190682	26513.3871919696	26632.0681235357	34560.6577586383	23852.8382956101	23386.5523285462	47088.7202247958	24970.8363112674	38940.7249785985	26726.3830234916	28637.2129481166	22215.7651890577	36373.8244513608	26331.1578246273	36241.452306318	30433.1310324442	34773.1555507088	22409.5200431827	27727.5140548696	45259.1018607104	37058.9417887312	35202.1330252061	23271.8858058985	29875.7614515802	26395.0098687922	31717.5017817052	23754.9367888774	ENSJJAG00000000004	NA
3	ENSJJAG00000000005	17439	107.112010778047	0.00821381012709714	0.353684612583225	0.0232235439000456	0.981471958354015	0.996934197724674	68.6004546295742	80.5825060576503	91.4224990191852	147.85325814593	59.8793171594481	208.746434291054	68.4683856680181	117.311839831396	42.7760981303252	111.223575161765	61.4579423986972	117.145860013037	55.4400828242507	94.5980456268684	231.716575636899	79.1718566058786	74.5777618794136	103.822023738388	77.1961236100819	50.7708640444232	295.343339403719	65.7243379220063	259.40906491789	78.9355302925692	77.7864570099003	117.601966853686	111.249722075417	50.3243788378498	ENSJJAG00000000005	NA
4	ENSJJAG00000000006	17440	37957.8631792454	0.0334417628689502	0.154490657555485	0.216464628982109	0.828625593530373	0.986288697454212	41924.5522017586	44785.870893296	28444.4718646484	30142.702925584	45777.7379683981	33362.6616487105	34192.294269645	43208.5995869316	33917.9774850671	36004.2146997949	39179.9969877367	41627.2038760411	33363.8418436341	39167.094520843	38003.5073879333	42240.3252791445	36563.6392263577	33586.8760794719	25245.190983793	36701.8161319392	36615.3263967506	31642.1609383259	79205.8756928752	35433.5957231179	36904.392054734	32251.2341279799	31467.1899070356	41859.8183173234	ND1	NADH dehydrogenase subunit 1 [Source:NCBI gene;Acc:2715065]
5	ENSJJAG00000000007	17441	13.0777337319349	0.62828809282327	0.449113304051862	1.39895230703457	0.161827285437482	0.84558483890247	8.79493008071464	6.00082491918673	12.9371460876206	9.6808680928883	14.969829289862	21.3490671434032	0	17.6598468563392	12.7172183630697	16.6315626410116	3.3522514035653	11.5495918322713	2.77200414121254	18.3940644274466	13.9228843730326	8.55911963306795	4.32334851474862	9.93080227062846	13.3806614257475	14.3482876647283	36.2384465526035	10.9540563203344	48.4373772668259	10.3367956335507	18.2462059652852	7.07380251751492	7.21063013451777	6.40492094299906	ENSJJAG00000000007	NA
6	ENSJJAG00000000008	17442	60.7321512509416	-0.333052910677166	0.309319316714754	-1.07672845722822	0.281601595197994	0.910091580175657	54.5285665004308	39.4339923260842	25.8742921752411	39.6035512890885	72.042303457461	86.5823278593576	20.4383240800054	83.2535637513133	41.6199873700462	73.802559219489	60.3405252641754	68.4725801484653	53.5920800634424	68.3208107305161	77.5703557926099	66.3331771562766	57.2843678204192	59.5848136237708	20.5856329626885	33.1114330724499	210.182990005101	131.448675844013	44.1318326208858	54.5031042496311	15.3652260760297	47.7481669932257	61.8054011530095	32.939593421138	ENSJJAG00000000008	NA
7	ENSJJAG00000000009	17443	165.437620583803	-0.149242109799257	0.325027352730784	-0.459167847091541	0.646113637966277	0.963838269951355	102.900681944361	102.871284328915	92.2849754250266	88.00789175353	151.569521559853	217.048849291266	146.134017172039	151.370115911479	89.0205285414876	166.315626410116	115.093964855742	176.543760864718	88.7041325188011	139.269344950667	339.121683657436	220.3973305515	131.862129699833	203.130046444673	106.016009757846	71.7414383236415	467.475960528586	220.450383446729	354.131047128572	168.207856218689	85.4690700479151	106.107037762724	178.205573324511	152.803113925835	ENSJJAG00000000009	NA
8	ENSJJAG00000000010	17444	15037.8809344284	0.206286502752087	0.194728704671704	1.05935333519457	0.289438893371107	0.913250258990685	11625.1385806886	21376.6528835486	14079.0648489545	12149.4894565748	16158.9951040754	11744.3590474433	9900.32418435462	19459.8898180532	9276.63274047918	14459.0647710295	12852.5318812694	13385.1519627572	11562.9532743779	16861.2257251594	13891.0606373228	22080.3888734071	13151.6261818653	18455.9446198598	12768.2388451075	12071.3247837795	18361.1149070404	14516.8631385231	32324.9528155566	12888.1047376498	17410.7217974011	12483.4929927845	12088.1063755094	13677.2511794214	ND2	NADH dehydrogenase subunit 2 [Source:NCBI gene;Acc:2715060]
9	ENSJJAG00000000012	17445	220.687043704281	-0.208639655865089	0.386333257411117	-0.540050984124995	0.589161872427244	0.962057608566406	157.429248444792	323.187284933342	112.984409165219	146.09310031086	276.006227531831	245.514272149137	82.7752125240219	763.157667720372	208.099936850231	267.144474921249	189.9609128687	362.16220102622	201.432300928111	77.9557968591786	279.452179201582	368.042144221922	235.6224940538	200.421645825411	84.4010951470229	84.9860115526214	130.458407589373	106.80204912326	433.783623078463	110.885625887181	189.184346061115	145.897176923745	173.055123228427	222.342255592682	ENSJJAG00000000012	NA
10	ENSJJAG00000000013	17446	92.1005245567128	-0.474743877564371	0.310532414794577	-1.52880618881099	0.126312497696764	0.83052367886503	72.9979196699315	86.5833309768371	119.021744006109	78.3270236606417	138.470920931224	141.14105500361	34.7451509360092	118.573257463992	45.0883196508834	77.9604498797419	134.090056142612	112.196034942064	67.452100769505	52.5544697927047	38.785177896305	378.741043763257	88.6286445523467	69.5156158943992	71.0204337212753	54.0820073516682	51.6397863374601	45.1854823213793	48.4373772668259	72.3575694348551	106.596255902456	122.907318741822	80.3470214989123	71.3691190791324	ENSJJAG00000000013	NA
11	ENSJJAG00000000014	17447	348.20643714185	-0.439226693788704	0.274402112522718	-1.60066804789027	0.109450461726946	0.81613034432268	233.945140147009	325.759067041565	330.328463437245	220.89980830136	392.958018858878	555.075745728484	239.128391736063	484.384370916732	217.348822932463	359.657542111876	381.039242871923	350.612609193949	273.504408599637	264.52416462328	234.700050859692	824.885154636924	357.757089595448	222.088850779509	234.676215774649	135.756875597045	261.822776342561	180.741929285517	565.102734779635	333.596586355501	546.425852328806	616.305044338487	328.598716130167	278.156566667388	ENSJJAG00000000014	NA
12	ENSJJAG00000000015	17448	237.399556356027	-0.188144332064898	0.305205030823898	-0.616452263440757	0.537596068675841	0.952853177503461	149.513811372149	245.176560983915	187.157380067577	145.213021393324	333.07870169943	315.49177000807	175.769587088046	380.948125043888	197.694940007719	259.868166265806	301.702626320877	253.266049464805	206.052307830132	122.627096182978	180.003005108492	506.057948305143	263.724259399666	157.087235917214	115.279544591056	112.57887244633	145.859747374229	116.386848403553	561.87357629518	217.072708304565	282.336029147045	373.143082798912	188.506473516679	153.718102631977	ENSJJAG00000000015	NA
13	ENSJJAG00000000016	17449	174314.955926979	0.0920083826477997	0.074822735031835	1.22968483588114	0.218815147498854	0.881076832124874	172283.005858111	188012.702803742	164193.083285645	181270.734723663	217695.935604827	171779.338472965	161301.297471811	173196.425208281	145867.650735169	151744.29859126	178561.023262309	156251.952986262	182288.840328897	167843.210176961	185553.263514628	186299.937713265	201446.424044712	165018.33573062	150509.796843401	183674.637825058	151221.225541687	136954.458402021	243984.451223809	171790.965468755	195277.618526891	164708.186268447	142574.759559801	189515.205782399	COX1	cytochrome c oxidase subunit I [Source:NCBI gene;Acc:2715042]
14	ENSJJAG00000000017	17450	126.270350541947	0.520400584176018	0.203736904217795	2.55427746963166	0.01064084228346	0.515206204597439	87.9493008071464	121.731019789216	229.418723953804	171.615388919383	152.505135890469	171.978596432971	57.2273074240151	169.029962767818	82.0838639798133	85.2367585351844	126.26813620096	46.198367329085	82.2361228559719	127.882543162248	96.465698870297	138.015804083221	184.823149005503	107.433224564072	169.83147194218	151.208877697521	122.304757115037	101.325020963093	131.319111701172	112.765043275099	187.263692801612	106.107037762724	133.911702498187	81.4339948467023	ENSJJAG00000000017	NA
15	ENSJJAG00000000019	17451	50743.6858123502	0.147561693569145	0.144099013987966	1.02402986311529	0.305821169906468	0.915745833225965	44925.3823452985	47565.1100915822	48002.8493199131	47584.9869922161	66984.3723861488	46776.9921704822	36052.1817609255	67233.5598173484	29202.2016938888	48580.7944743949	41766.8176541546	41123.9716604921	48011.1117258011	45164.4354320205	37576.8704310739	63895.9678407605	70429.5089795123	59678.7048452385	49777.0897854289	34206.3177927123	53798.6917908314	55115.3343757624	71957.4912814351	52680.0693833503	62922.5214346011	52189.6307489104	47240.9583713028	50379.2781602183	COX2	cytochrome c oxidase subunit II [Source:NCBI gene;Acc:2715039]
16	ENSJJAG00000000020	17452	33.9116776945681	0.172639388019992	0.338856723879595	0.509476058327637	0.610418575849746	0.96255276022996	49.251608452002	39.4339923260842	35.3615326394962	4.4003945876765	52.3944025145171	49.8144900012742	10.2191620400027	30.2740231822957	30.0588797672556	45.7367972627819	27.9354283630442	22.2742128193803	32.3400483141463	36.7881288548933	32.8182274507196	28.8870287616043	38.9101366327376	23.47280536694	31.9077310921672	36.4225763796949	28.9907572420828	23.2773696807105	77.4998036269214	26.3118434308564	46.095678228089	33.6005619581959	50.4744109416244	4.57494353071361	ENSJJAG00000000020	NA
17	ENSJJAG00000000021	17453	7517.89652141533	0.316805371947819	0.178698567184885	1.77284785736444	0.0762539208231294	0.769559131897405	6379.8422805504	9367.28769885048	5528.47376144318	16352.7463667234	9067.97409233392	6181.74099730098	5473.38318862545	8699.99741201224	5401.34947202377	7127.66406433853	6713.44214420678	6823.33386033682	6529.91775531633	5870.33427584511	9724.14024282231	7919.32544049612	7854.44341416955	7603.38333847572	6319.78931954537	5952.33195199075	5433.04909939909	6554.63345068008	14510.7618429796	6326.11892773305	6673.30975014564	6117.95495233572	5777.77491778717	8216.59858116165	ATP8	ATP synthase F0 subunit 8 [Source:NCBI gene;Acc:2715057]
18	ENSJJAG00000000022	17454	21360.0057144951	0.0338570343645567	0.154221030984133	0.219535780227277	0.826232711001692	0.986157507190346	25661.8469895092	25545.5116809779	24862.6073511892	21036.5263658463	29175.2616716105	22208.9601255681	13389.1461048115	28754.014935018	13365.7964995862	21009.8215062579	26670.5121667655	19032.9023687379	17143.9216120191	22029.081921442	18274.7802313462	26970.8558537513	14366.4871145097	15457.7451343364	21742.5455351916	19809.466692811	19497.1902064645	16583.0720119462	33098.8744656644	25605.1824929991	24140.6908187021	18001.0589564461	13955.6595803495	20690.6396120054	ATP6	ATP synthase F0 subunit 6 [Source:NCBI gene;Acc:2715041]
19	ENSJJAG00000000023	17455	111856.132256059	0.0700590393788328	0.110218976954413	0.635634999658995	0.525014351666845	0.950495232836537	101286.81227455	131504.649061166	94374.7557563802	98889.1874899364	163168.332416504	93418.7735823896	98821.3407592341	171012.911286258	83185.6375343592	99087.7317971519	106245.138567464	102827.666024401	108066.581445171	104092.010594921	115848.34290104	132205.231742322	128936.303592477	116977.628346352	104624.420969568	91696.5953219713	99238.9858843048	100686.947182434	137845.240998256	100402.235697372	138393.63094017	111125.016423586	98399.3490856872	99610.2454942275	COX3	cytochrome c oxidase subunit III [Source:NCBI gene;Acc:2715032]
20	ENSJJAG00000000024	17456	100.136869580496	-0.0862191048031139	0.242784992122266	-0.355125347944465	0.722495687764323	0.972238222263503	68.6004546295742	152.592405087891	37.0864854511789	81.8473393307829	167.474965180331	77.0938535734006	39.8547319560105	167.768545135222	70.5227563770227	68.6051958941729	94.9804564343502	180.668615090529	102.564153224864	85.8389673280843	88.5097649428498	102.709435596815	127.538781185084	92.9884212613392	52.4933640548557	84.9860115526214	152.201475520935	84.8939364825914	128.089953216717	93.0311607019566	122.921808608237	96.3805593011408	110.2196320562	71.3691190791324	ENSJJAG00000000024	NA
21	ENSJJAG00000000025	17457	8175.92223067453	0.0679447364318988	0.163799791582487	0.41480355851175	0.678285714351252	0.966499560100564	7013.07724636186	9768.48570773325	7773.49984584827	7313.45580471834	11482.7946796548	6722.58403160053	7190.2024113459	13464.371810326	5925.06764643019	6488.38837532465	8092.33488820664	7571.58241689897	7349.50697973484	7467.11424971346	8197.59542049338	10444.2657322512	9216.29819631537	9297.03652572108	7204.97153694098	6348.5654344244	5343.35894418139	4826.63106614733	12703.5094778462	6776.23939213948	10667.3082032836	7675.95995681838	7534.07840055185	9067.53807787438	ND3	NADH dehydrogenase subunit 3 [Source:NCBI gene;Acc:2715056]
22	ENSJJAG00000000026	17458	42.1669813268399	-0.0431397836617041	0.309179243621581	-0.139530012287969	0.889031341519133	0.991211628246722	42.2156643874303	61.7227705973492	31.9116270161307	20.2418151033119	90.7545900697885	22.5351264291479	14.3068268560038	71.9008050579524	70.5227563770227	51.9736332531613	52.5186053225231	64.3477259226541	55.4400828242507	37.6640366847717	52.7080622693375	21.3977990826699	55.1226935630449	53.2652121788254	17.4977880182852	38.6300052511916	28.0847960782678	30.1236548809195	15.0694062607903	29.1309695127339	32.6511054115631	40.6743644757108	45.3239608455403	32.939593421138	ENSJJAG00000000026	NA
23	ENSJJAG00000000027	17459	22831.2558072357	0.0525138428638132	0.168628322417067	0.311417691352768	0.755483106353039	0.976336979133567	18749.9114390755	26420.7748584764	15847.1414809293	17613.8994555515	35323.1834380907	18960.3437419136	22084.6310846498	38029.2187874938	18564.8265885612	22666.7409343687	23079.1334964126	21425.3178197083	22467.0935645276	19903.2536183271	27698.5839684073	27893.1009942143	20679.6567831713	26569.4100749632	20388.0108862467	18054.5607399712	15761.9123280549	18237.1345163167	35458.3129316395	19685.0177210564	25051.0804637069	20202.7799900226	19702.5317975602	22757.5990991818	ND4L	NADH dehydrogenase subunit 4L [Source:NCBI gene;Acc:2715064]
24	ENSJJAG00000000028	17460	35351.4112078605	0.268413804155458	0.201316407548789	1.33329323438482	0.18243559306644	0.865897456663139	25244.9673036833	33064.5453047189	28535.0318872617	29295.1869279975	51524.2811870438	28069.2790564323	22417.7757671539	56193.6326968713	26698.0657871243	35199.662857036	31789.4000600098	32530.2503664371	30236.0971709659	36386.0871609791	34365.6565996081	46708.185727606	37976.2933535519	42184.2424452169	29855.3434857871	32165.5498010136	33300.4144983512	31076.6577807886	77170.429461507	32392.6983894661	40865.7394024605	28269.5675359337	22580.603311252	33743.8684938375	ND4	NADH dehydrogenase subunit 4 [Source:NCBI gene;Acc:2715052]
25	ENSJJAG00000000031	17461	13.9085944636145	-0.0194655143777635	0.425922242748632	-0.0457020376586707	0.963547739691449	0.995964246367206	20.2283391856437	18.0024747575602	10.3497168700964	24.6422096909884	15.9054436204784	20.1630078576586	1.02191620400027	6.30708816297828	4.62444304111624	24.9473439615174	12.2915884797394	24.749125354867	13.8600207060627	12.2627096182978	7.95593392744717	16.0483493120024	1.08083712868715	7.22240165136616	9.26353483320983	7.72600105023831	18.1192232763018	17.8003415205434	43.0554464594008	9.39708693959157	11.5239195570223	9.72647846158302	9.27081017295142	11.8948531798554	ENSJJAG00000000031	NA
26	ENSJJAG00000000032	17462	6395.39191308648	0.0104118531951956	0.189010497026415	0.0550861108721408	0.95606986126158	0.995964246367206	6243.52086429932	7959.66562494982	6796.31407803	4146.0517805088	7688.87856900538	5557.87381299931	4689.57346015724	8472.94223814502	4126.15930343597	8446.75487630377	6336.87256987294	5897.7165720648	5310.23593318281	7333.10035174206	5189.25790417742	6887.95152471144	5901.37072263186	5602.7780810473	5007.45521817398	3974.47568312974	8171.7696976121	7136.56769269785	11024.3470659296	5357.27926426115	9808.77619628545	4325.63023946037	7604.1245218586	4073.5297197474	ND5	NADH dehydrogenase subunit 5 [Source:NCBI gene;Acc:2715045]
27	ENSJJAG00000000033	17463	3240.49872865457	0.374210916503675	0.177975395090983	2.10259916159969	0.0355008232894034	0.672323846993626	2703.56150681168	4085.70450926342	3644.82529108563	2891.93932302099	3751.81346577167	2873.82164935922	2465.88380025265	2960.547183702	2904.150229821	3314.87832888662	3324.31597520226	3304.00823487474	3200.74078172007	3208.45038084462	2802.47772594327	3335.91687698823	3204.68208655741	2950.35107458307	2854.19801027676	3453.52246945653	4036.96294596004	3035.64285777266	7248.38441144012	3104.79752484106	3119.14089343403	924.899679165076	2673.08359986766	3355.26358542536	ND6	NADH dehydrogenase subunit 6 [Source:NCBI gene;Acc:2715046]
28	ENSJJAG00000000034	17464	128.316553553474	-0.130284411613573	0.233115360368799	-0.558883856505452	0.57624098759152	0.960111800548036	75.6363986941459	162.879533520783	102.634692295123	77.4469447431064	240.452882968409	105.559276431272	86.862877340023	151.370115911479	92.4888608223248	160.078790419737	74.8669480129584	114.67094747755	79.4641187147594	88.4666908177196	99.4491740930897	219.327440597366	91.8711559384081	136.322831169536	73.0789970175442	101.541728088846	103.27957267492	91.7402216828004	227.117480073339	97.7297041717523	157.493567279304	175.960837623184	267.823404996374	137.248305921408	ENSJJAG00000000034	NA
29	ENSJJAG00000000035	17465	26832.986487154	0.156558009684897	0.112772445066205	1.38826474492938	0.165056443413484	0.849020970321813	21930.158156262	28861.3960791799	22145.8066727889	29483.5238163501	33683.0515165202	21500.8827319786	26334.780577087	35950.4025289762	22803.1286357442	22858.0039047403	23874.7344961921	22974.613066923	29520.9201025331	26708.1815486525	27805.9890764279	27965.8535110954	22283.6190821431	27466.7934801455	21884.5864026341	29376.4634218776	28422.7195923708	23080.1966669445	48817.3415818301	23257.7901754891	29631.8384876232	24158.8040479428	23076.0766104953	25465.9656693643	CYTB	cytochrome b [Source:NCBI gene;Acc:2715033]
30	ENSJJAG00000000037	17466	603.447377140417	-0.114185951859406	0.256401769992338	-0.445339951681372	0.656074100139446	0.963838269951355	657.860770037455	570.078367322739	470.912117589388	525.407113768574	1076.89209453945	534.912737870826	109.345033828029	1407.74207797675	551.464832653112	601.854673071607	534.125390301405	415.785305961765	495.26473989664	434.450283619692	602.661995004123	649.423202159031	502.589264839527	496.540113531423	525.962922196691	741.696100822878	468.381921692401	654.504865139979	503.748723574989	386.220273217214	804.753715732055	737.44391245093	769.477244354968	667.026766778045	ENSJJAG00000000037	NA
31	ENSJJAG00000000038	8731	13.6410934780814	-0.00944129727759235	0.272737817971631	-0.0346167515301248	0.972385343715869	0.995964246367206	9.67442308878611	8.57260702740961	18.9744809285101	14.9613415981001	12.1629862980129	13.0466521431909	22.4821564880059	8.82992342816959	15.0294398836278	9.35525398556902	10.0567542106959	13.1995335225957	12.0120179452543	12.2627096182978	18.895343077687	11.7687894954684	8.64669702949723	15.3476035091531	22.6441962589574	12.1408587932316	12.6834562934112	4.10777112012539	13.9930200993053	12.216213021469	23.0478391140445	14.1476050350298	13.3911702498187	18.2997741228545	ENSJJAG00000000038	SSU72 homolog, RNA polymerase II CTD phosphatase [Source:HGNC Symbol;Acc:HGNC:25016]
32	ENSJJAG00000000041	3523	1400.00502720104	0.0792269482224409	0.0479535798354574	1.65215920259325	0.0985021007742753	0.805267317433771	1437.97106819684	1286.74831481418	1404.97406511559	1425.72784640719	1477.33502804326	1451.73656575142	1174.18171839631	1294.21449104314	1372.30347245124	1378.34075387384	1320.78705300473	1345.5274484596	1314.85396431515	1392.69344950667	1317.70155673344	1370.52903124501	1460.21096085635	1566.35835814003	1518.19043099828	1645.63822370076	1335.38675546344	1248.76242051812	1429.44082245211	1454.66905824878	1419.36275877324	1397.0759972092	1460.66764724946	1498.75150066178	Zmym2	zinc finger MYM-type containing 2 [Source:NCBI gene;Acc:101600566]
33	ENSJJAG00000000044	12896	682.41305035339	0.0257465895895969	0.0754958385673257	0.341033228826733	0.73307856662254	0.973442202934314	782.748777183603	724.385293816112	648.58225719271	674.14045083204	794.336566693303	718.751927161242	744.976912716197	635.75448682821	739.910886578599	719.315084223752	762.078485743845	664.926501200759	565.488844807357	650.79951759966	766.753132257721	692.218800324371	670.119019786036	770.991376283337	564.046343177665	769.288961716586	638.702620489638	739.39880162257	546.80417003439	560.066381599658	645.339495193247	645.484479723236	617.023921510878	655.13191359819	Sptlc1	serine palmitoyltransferase long chain base subunit 1 [Source:NCBI gene;Acc:101608749]
34	ENSJJAG00000000047	3904	131.797608248859	0.00975725710993348	0.117492779968953	0.0830455889503317	0.933815290041325	0.995964246367206	127.526486170362	135.447191033072	94.0099282367093	128.491521960154	160.925664866017	148.257410718078	159.418927824042	165.245709870031	145.669955795162	118.499883817208	98.3327078379155	89.9218221226833	118.272176691735	140.145252780546	164.091137253598	149.784593578689	127.538781185084	127.294829105328	138.953022498147	115.890015753575	139.518019227524	102.694278003135	128.089953216717	140.016595399914	155.572914019801	126.444220000579	130.821432440537	113.458599561698	ENSJJAG00000000047	NA
35	ENSJJAG00000000048	17114	116.156772917678	-0.395066839353639	0.236487653725822	-1.67056010379159	0.0948085983607025	0.803596016192469	71.2389336537886	98.5849808152105	94.8724046425507	122.330969537407	130.986006286293	186.211307861906	99.1258717880262	171.552798033009	174.572724802138	181.907716386064	105.037210645046	94.0466763484945	130.284194636989	84.9630594982059	122.3224841345	182.951182156828	130.781292571146	80.3492183714485	49.4055191104524	49.6671496086749	73.3828542690222	109.540563203344	103.333071502562	50.7442694737945	95.0723363454337	160.929007273464	195.717103651197	102.478735087985	ENSJJAG00000000048	cytochrome P450 family 4 subfamily F member 8 [Source:HGNC Symbol;Acc:HGNC:2648]
36	ENSJJAG00000000050	10011	182.125015977488	-0.0349663471864733	0.116967044145118	-0.298941872405458	0.764984397532955	0.977697598242675	199.644912832222	178.31022617012	215.619101460343	175.135704589525	149.69829289862	213.490671434032	111.388866236029	152.631533544074	183.821610884371	207.894533012645	166.495153043743	210.367565516369	165.396247092348	172.553842486047	218.788183004797	178.671622340294	168.610592075196	186.879642729099	170.860753590315	210.809457227931	181.192232763018	253.312552407732	143.159359477508	188.881447485791	164.215853687567	149.434078182503	161.724133017041	220.512278180396	ENSJJAG00000000050	katanin regulatory subunit B1 like 1 [Source:HGNC Symbol;Acc:HGNC:26199]
37	ENSJJAG00000000053	8916	376.291998929717	0.120038948449691	0.101003669957959	1.18846125590936	0.234651735374671	0.888560058040965	372.025542414229	385.767316233432	371.727330917631	367.872987529755	360.211517287305	353.445667151898	354.604922788094	288.864637864405	290.183800830044	393.960140058962	434.675265328967	348.137696658462	355.740531455609	401.165786084312	290.391588351822	372.321704038456	348.029555437264	415.288094953554	339.66294388436	394.026053562154	370.538116000371	466.916650654253	601.699864270126	390.918816687009	366.844772565209	327.163366435065	359.501416706672	414.489883882653	Upf3b	UPF3B regulator of nonsense mediated mRNA decay [Source:NCBI gene;Acc:101610697]
38	ENSJJAG00000000054	14552	2759.22436185468	-0.0635284005232298	0.0562245744296671	-1.12990451537698	0.258516461111621	0.902061335882966	2747.53615721525	2609.50157914349	2358.01049357031	2801.29119451486	2572.00379486442	2538.1668714935	2820.48872304075	2746.10618616074	2511.07257132612	2535.27383008921	2850.53111016503	2526.06072788676	2926.31237174003	2602.32216256876	3032.2053180983	3110.17009666607	2475.11702469358	2781.52743598239	2919.04275410923	2654.43321797473	3021.38048132332	2998.67291769154	3210.85991970981	2758.04501677013	2938.59948704068	2555.41115945226	2700.89603038651	2957.24349825328	Crmp1	collapsin response mediator protein 1 [Source:NCBI gene;Acc:101616580]
39	ENSJJAG00000000057	14156	46.4979528806574	0.187332415680911	0.246205260578099	0.760879013068393	0.446729334908069	0.941306926490389	42.2156643874303	35.1476888123794	75.8979237140406	66.8859977326828	22.454743934793	56.930845715742	38.8328157520103	21.4440997541261	69.3666456167436	58.2104692435406	74.8669480129584	64.3477259226541	33.2640496945504	47.2990228134342	54.6970457511993	26.7472488533374	45.3951594048605	27.9868063990439	38.0834209809737	71.7414383236415	25.3669125868225	45.1854823213793	64.5831696891012	40.4074738402438	30.7304521520594	50.4008429372938	35.023060653372	38.4295256579944	Myo18b	myosin XVIIIB [Source:NCBI gene;Acc:101617479]
40	ENSJJAG00000000058	2004	2645.73223163334	0.0135370952614566	0.0670951214813647	0.201759754846207	0.840104545443215	0.986288697454212	2816.13661184483	2674.6533925518	2957.43159563006	2715.92353951393	2721.70208776304	2997.17181507667	2042.81049179654	1996.82411239892	2448.64259027105	2473.94494285048	2685.15337425581	3182.73752063589	2638.94794243433	2668.01524980964	2682.14422529063	2429.72008583717	2436.20688806085	2936.80907148676	2570.11627539166	2659.95179015348	2718.78945260908	2722.08299560309	2704.95842381185	2868.93064265731	2456.51551890525	2647.37059217996	2664.84287971392	2561.96837719962	Tm9sf3	transmembrane 9 superfamily member 3 [Source:NCBI gene;Acc:101595792]
41	ENSJJAG00000000061	14694	153.686300954177	0.0832690885501612	0.124524043565455	0.668698880681556	0.503687581686091	0.949829372849019	131.92395121072	170.594879845451	169.90785195075	151.373573816072	141.277763923073	141.14105500361	181.901084312048	146.324445381096	153.762731117115	185.026134381254	149.733896025917	161.694285651798	153.384229147094	137.517529290911	120.333500652638	211.838210918432	182.661474748129	147.156433646585	160.56793710897	137.964304468541	104.185533838735	183.480443365601	162.534310384238	134.378343236159	103.7152760132	195.41379454635	169.964853170776	113.458599561698	Pold1	DNA polymerase delta 1, catalytic subunit [Source:NCBI gene;Acc:101594927]
42	ENSJJAG00000000063	9094	260.241905309347	0.0641785752749413	0.0817856628886147	0.784716697379432	0.432619690683376	0.937873862283149	205.801363888723	251.177385903102	279.442355492604	287.785806034043	215.191296041767	260.933042863817	298.399531568079	229.578009132409	293.652133110881	250.512912280237	255.888523805485	220.267215658316	314.160469337421	301.312293478174	222.766149968521	276.031608166442	270.209282171789	266.326060894127	226.441962589574	259.372892400858	262.728737506376	284.805464328694	291.70064976244	247.143386511258	251.605576994986	245.814637483643	260.612774861857	257.111826426105	ENSJJAG00000000063	nudix hydrolase 11 [Source:HGNC Symbol;Acc:HGNC:18011]
43	ENSJJAG00000000065	14762	1269.25359182274	-0.132078259281098	0.0906493044998166	-1.45702451894008	0.145109612174828	0.836524179134575	1249.75956446955	1325.32504643753	1365.30015044689	1327.15900764323	1171.3891419317	1688.94842290035	1285.57058463234	1345.93261397956	1171.14020016269	1122.63047826828	1142.00031148125	1310.05370211762	1196.58178762341	1291.08814124078	1272.94942839155	1295.63673445566	1250.52855789104	877.521800640988	1226.90372457623	1316.73132184776	1425.07691068113	1419.91955052334	816.97709656713	1123.89159797515	1500.99052230215	1414.76050350298	1361.77900540464	1242.55466294182	Rabac1	Rab acceptor 1 [Source:NCBI gene;Acc:101599844]
44	ENSJJAG00000000067	9579	144.811625738022	-0.0669124775204711	0.312590503824845	-0.214057934267781	0.830501879032868	0.986288697454212	131.92395121072	278.609728390812	98.3223102659162	173.375546754454	61.7505458206808	244.328212863393	193.142162556051	116.0504221988	245.095481179161	112.263047826828	162.025484505656	87.4469095871966	121.044180832947	56.0581011122183	245.639460009931	54.5643876608082	159.963895045699	167.920838394263	162.626500405239	134.653161161296	86.9722717262485	119.125362483636	48.4373772668259	77.99582159861	160.37454716856	211.329850210758	152.45332284409	191.232639583829	Tep1	telomerase associated protein 1 [Source:NCBI gene;Acc:101610784]
45	ENSJJAG00000000068	5272	19.7397879850634	0.0572686484537385	0.245118176223154	0.233636890320208	0.815266885893484	0.984469231665506	18.4693531695007	22.288778271265	12.0746696817792	32.5629199488061	26.1972012572585	16.6048300004247	29.6355699160078	11.3527586933609	25.4344367261393	18.710507971138	15.6438398833047	17.3243877484069	14.7840220864669	18.3940644274466	10.9394091502399	12.8386794496019	17.2933940589945	9.93080227062846	18.5270696664197	15.4520021004766	16.3073009486716	23.2773696807105	25.8332678756405	28.1912608187747	19.2065325950371	24.7583088113022	19.5717103651197	31.1096160088526	Hgd	homogentisate 1,2-dioxygenase [Source:NCBI gene;Acc:101599982]
46	ENSJJAG00000000070	15709	268.48539326422	0.146293358613122	0.181791926014675	0.804729680906248	0.420975687902963	0.937012150485831	327.171399002585	343.761541799125	380.352094976044	222.659966136431	313.430800756486	311.933592150836	393.437738540104	185.428391991561	182.665500124092	268.183947586312	253.653689536441	390.211209761736	267.960400317212	225.108312278752	372.934402849086	109.128775321616	313.442767319275	332.230475962843	242.910468959724	166.660879797998	188.439922073538	199.911527846102	327.221393091446	253.721347368972	219.914798213175	260.846467833363	199.837463728064	264.431736075247	F13a1	coagulation factor XIII A chain [Source:NCBI gene;Acc:101606607]
47	ENSJJAG00000000073	8924	827.035835454827	0.0464198254129823	0.074840283469144	0.620251865188629	0.535091979925224	0.952849640947262	771.315368078674	815.254928306654	752.941902299516	779.749920936275	982.395047147195	787.543365734431	778.700147448206	678.642686336463	905.234725298504	804.551842758936	741.964977322453	829.095699388043	867.637296199524	902.185064774764	764.764148775859	739.293958306244	840.891286118606	865.785397957518	616.539707232521	873.038118676929	922.26846476376	914.663702747921	963.365614529093	974.477915635646	830.682534735355	842.666724898965	729.303733605512	882.049112721585	Akap17b	A-kinase anchor protein 17B-like [Source:NCBI gene;Acc:101617494]
48	ENSJJAG00000000076	14192	1872.76699043333	0.0850782732717942	0.108119701904771	0.786889639658173	0.431346472879034	0.937873862283149	1875.07909320836	2023.13525846867	1840.52465006548	2231.00005595198	2228.63333552821	2948.54338436114	1974.34210612852	2148.1942283104	1537.62731117115	1406.40651583054	1631.42901640178	1632.61730257606	1509.81825558043	2014.58800872035	1554.39059107499	1957.89861606429	1863.36320985665	1618.72077011244	1864.02906477144	1964.61169563203	1972.27745362545	2016.91561998157	1270.13567055232	1891.63360093978	2173.21916312845	1941.75879105785	1797.50708353336	1549.07587949963	Mif	macrophage migration inhibitory factor [Source:NCBI gene;Acc:101595723]
49	ENSJJAG00000000077	9478	3739.08004950075	0.0020038297018503	0.0443003129930815	0.0452328565300034	0.963921705319494	0.995964246367206	3771.26601861044	3910.82332590426	3496.47934928091	3753.53658328805	3596.50148688935	3642.38806652174	3960.94720670505	4162.67818756566	4003.61156284639	3675.57534366356	3420.41384877113	3444.25327855232	3461.30917099405	3845.23537316623	4298.19330430334	3737.1256097883	3648.90614644783	3668.07723868759	3288.55486578949	3811.12594663898	3870.26609181806	3688.7784658726	4107.48959222684	3812.3981713923	3604.10584145871	3735.85195456257	3501.27597531799	3777.07337895716	Sall2	spalt like transcription factor 2 [Source:NCBI gene;Acc:101609934]
50	ENSJJAG00000000078	9368	930.223737420971	0.0908501985262042	0.085305716809014	1.06499542966861	0.286877997965156	0.911300877633116	983.273183023897	835.829185172437	873.688599117308	982.168071969394	1040.40313564541	1005.77827431144	654.026370560173	721.530885844715	944.542491147992	1028.03846574753	963.213569957763	857.969678968722	958.189431479133	881.163276857682	780.676016630754	848.422733627861	1159.73823908132	1110.44425389755	1045.75015450458	839.926685604479	936.763843384802	722.967717142069	982.740565435823	1025.22218510944	1005.46198135019	955.847565179204	968.284618063815	934.20346897172	Abcb7	ATP binding cassette subfamily B member 7 [Source:NCBI gene;Acc:101614709]
51	ENSJJAG00000000080	14170	94.5257868727048	0.0135895791960927	0.38156652528253	0.0356152290508984	0.971589164999189	0.995964246367206	70.3594406457171	61.7227705973492	115.571838382744	117.93057494973	105.72441935965	162.490122147014	28.6136537120076	98.3905753424611	110.98663298679	45.7367972627819	160.908067371134	111.371064096901	117.348175311331	75.3280733695434	22.8733100414106	111.268555229883	193.469846035001	109.238824976913	71.0204337212753	115.890015753575	28.0847960782678	73.939880162257	24.7568817141555	97.7297041717523	36.4924119305705	132.633797203405	194.68701363198	52.1543562501352	Gstt3	glutathione S-transferase theta-1-like [Source:NCBI gene;Acc:101596685]
52	ENSJJAG00000000082	6500	601.790637065748	0.036152815309947	0.0711099748004348	0.508407089320554	0.611167882091507	0.96255276022996	620.922063698454	648.089091272167	575.271762696194	653.898635728728	519.265953492089	577.610872157632	557.966247384147	620.617475237063	554.933164933949	558.196821138952	541.947310243057	580.779474994212	561.792839285741	595.61732431732	571.832751035266	548.853546470483	720.918364834332	678.905755228419	573.309878010875	671.058376934985	657.727804929754	623.011953219018	485.450158829744	587.317933724473	726.967258722154	596.852087415321	584.06104089594	656.961891010475	Med8	mediator complex subunit 8 [Source:NCBI gene;Acc:101613891]
53	ENSJJAG00000000083	12901	96.572945543914	0.233970838315172	0.183153512081174	1.27745755817926	0.201440755194425	0.873268029929495	44.8541434116447	122.588280491957	75.8979237140406	126.731364125083	79.527218102392	99.6289800025484	100.147787992026	83.2535637513133	95.957193103162	86.2762312002477	61.4579423986972	109.721122406577	60.9840911066758	182.18882861471	63.6474714195774	83.4514164224125	104.841201482654	64.0988146558746	93.6646299802327	68.4302950163965	153.10743668475	162.941587764974	101.180299179592	136.257760624078	77.7864570099003	95.4963339864514	112.279812094634	57.6442884869915	Gadd45g	growth arrest and DNA damage inducible gamma [Source:NCBI gene;Acc:101607595]
54	ENSJJAG00000000084	15867	1504.77975062723	-0.194597859554806	0.0703155588824798	-2.76749360522103	0.00564891536782167	0.451258795905649	1729.0832538685	1475.34566941719	1588.6815395598	1371.16295352	1767.37547053433	1758.92592075928	1540.02771942841	1386.29797822263	1404.67457373906	1208.90670946853	1542.03564564004	1551.77015975016	1499.65424039598	1475.90469334512	1628.97747164481	1435.79231844715	1115.42391680514	1351.49190901189	1440.9943073882	1359.77618484194	1554.62935710669	1448.67394836422	1364.85765276301	1391.70857575351	1667.12702924922	1627.85880434312	1980.86310695395	1465.81190724064	ENSJJAG00000000084	ATPase Na+/K+ transporting subunit beta 3 [Source:HGNC Symbol;Acc:HGNC:806]
55	ENSJJAG00000000085	10490	16.8865368950925	0.662077826590606	0.575503498811347	1.15043232223274	0.249965853881026	0.896449071608046	11.433409104929	18.8597354603011	6.89981124673096	8.800789175353	13.0986006286293	39.1399564295726	12.2629944480032	2.52283526519131	23.1222152055812	12.4736719807587	0	24.749125354867	41.580062118188	1.75181565975682	27.8457687460651	2.13977990826699	4.32334851474862	7.22240165136616	89.547503387695	7.72600105023831	6.34172814670562	46.5547393614211	17.2221785837603	17.854465185224	5.76195977851113	2.6526759440681	7.21063013451777	13.7248305921408	H2-Eb1	H-2 class II histocompatibility antigen, E-S beta chain-like [Source:NCBI gene;Acc:101593689]
56	ENSJJAG00000000086	267	470.838694154762	0.184224115982081	0.0762255896301071	2.41682769364	0.0156564265025943	0.568615771769878	532.093269883236	510.927378833613	633.057681887566	505.165298665262	516.45911050024	557.447864299974	425.117140864112	483.122953284136	438.165978145764	425.144320010859	407.857254100445	416.610276806927	414.876619801476	444.961177578233	395.807712890497	454.703230506735	464.759965335476	545.291324678145	419.946912438845	490.049209472259	468.381921692401	564.13390049722	455.311346308163	426.627747057457	439.82959642635	492.513500281976	414.096187725163	441.024556360792	Ppp2r5a	protein phosphatase 2 regulatory subunit B'alpha [Source:NCBI gene;Acc:101612732]
57	ENSJJAG00000000088	9482	136.087294102847	-0.11628213899546	0.0904929616578645	-1.28498544931151	0.198797368769753	0.871721563422834	151.272797388292	140.590755249518	113.846885571061	126.731364125083	130.986006286293	145.885292146589	140.002519948037	133.71026905514	134.108848192371	136.170919123282	127.385553335481	138.595101987255	157.08023466871	162.918856357384	157.129695067082	149.784593578689	149.155523758827	139.934031995219	114.250262942921	103.749156960343	119.586873623592	153.356788484681	132.395497862657	143.775430175751	113.318542310719	133.518022518094	126.701072363669	134.50333980298	Pus1	pseudouridine synthase 1 [Source:NCBI gene;Acc:101603050]
58	ENSJJAG00000000089	11035	37.5063425066014	-0.211134830537338	0.271504099961417	-0.77764877424445	0.436776098859244	0.938230239003481	31.6617482905727	79.7252453549094	50.8861079446408	30.8027621137355	35.5533445634223	23.7211857148925	43.9423967720116	41.6267818756566	34.6833228083718	51.9736332531613	41.3444339773054	35.473746341976	26.7960400317212	23.6495114067171	31.8237357097887	47.0751579818737	32.4251138606146	30.6952070183062	12.3513797776131	11.0371443574833	45.2980581907544	46.5547393614211	32.2915848445506	46.0457260039987	15.3652260760297	77.8118276926641	32.9628806149384	36.5995482457089	Trpv3	transient receptor potential cation channel subfamily V member 3 [Source:NCBI gene;Acc:101612157]
59	ENSJJAG00000000090	8895	3089.96805936077	0.0535623887501303	0.0596853958043068	0.897411972029938	0.369499126526224	0.925040955575455	3138.91054580706	3016.70041294544	2853.07195052325	3441.10856756302	3253.13102755314	2831.12351507242	2615.08356603669	2672.94396347019	3024.38574889002	2966.65498609044	3267.32770134165	2911.32211257752	2905.98434137114	2887.86811510912	2920.82224311404	3460.02411166772	3017.69726329453	3239.24714063772	3706.44321493207	3647.77621014823	3175.39387917189	3369.74157554286	2752.3194149172	2965.7206381351	2995.25875819604	3051.461560993	2932.6662847103	3498.91681228977	Pgrmc1	progesterone receptor membrane component 1 [Source:NCBI gene;Acc:101614853]
60	ENSJJAG00000000091	14076	3971.33972800469	-0.000802992392674054	0.0580177961300825	-0.0138404497625807	0.988957271374921	0.998497157742169	4030.71645599152	3921.11045433716	3708.64854511789	3735.93500493735	4499.36931593415	3322.15205937069	4557.7462698412	4051.67343589725	3860.25382857178	3455.20713867016	3891.96387953932	3534.175100675	3771.77363480986	3946.84068143212	4191.78268802373	4634.7632813063	4148.2528999013	3882.94368781573	4159.32714011121	3778.01451356653	4464.57661528076	3998.23055692205	3947.10805416557	4043.56651010625	4106.35666881893	3749.11533428291	3759.82857014141	4046.08005856312	Septin5	septin 5 [Source:NCBI gene;Acc:101598347]
61	ENSJJAG00000000092	9846	35.4818088182294	-0.260450665044207	0.34845353144326	-0.7474473395791	0.454793578905568	0.944679965641377	31.6617482905727	12.0016498383735	30.186674204448	24.6422096909884	32.7465015715732	17.7908892861694	20.4383240800054	75.6850579557393	30.0588797672556	29.1052346217703	87.1585364926978	61.8728133871674	16.6320248472752	31.5326818756228	14.9173761139634	31.0268086698713	36.7484623753632	14.4448033027323	65.8740254806032	41.9411485584366	62.5113203032411	58.8780527217973	9.68747545336518	35.708930370448	40.3337184495779	24.7583088113022	26.7823404996374	28.3646498904244	ENSJJAG00000000092	elongation factor for RNA polymerase II 3 [Source:HGNC Symbol;Acc:HGNC:23113]
62	ENSJJAG00000000093	13365	918.050782287898	-0.0280561282702821	0.0599799206633371	-0.467758675903542	0.639957175408898	0.963838269951355	926.985630507323	923.269776852015	851.264212565432	926.72310016467	922.515729987747	973.754673596337	1001.47787992026	978.860082894229	971.133038634411	802.47289742881	900.638210424544	837.345407839666	901.825347274478	1002.0385573809	903.992992506185	893.358111701468	917.630722255394	820.645387636479	810.044657081793	1078.32900372612	958.506911316364	966.695470269509	848.192295250196	779.018507292141	1017.94622753697	920.478552591629	868.365886199783	1001.91263322628	Drg2	developmentally regulated GTP binding protein 2 [Source:NCBI gene;Acc:101595890]
63	ENSJJAG00000000094	4465	239.786977218518	0.294061011220688	0.185241133249544	1.58744986095798	0.112410794158523	0.82034978046748	236.583619171224	211.743393577017	340.678180307341	349.391330261514	299.39658579724	303.631177150624	208.470905616055	150.108698278883	295.964354631439	247.394494285048	204.487335617483	222.742128193803	191.268285743665	226.860127938509	183.980972072216	126.247014587752	215.086588608744	179.657241077733	446.70823529034	209.705742792183	123.210718278852	190.32672856581	251.874361787495	203.916786589137	248.724597105731	172.423936364426	352.290786572154	321.161035856096	Pros1	protein S [Source:NCBI gene;Acc:101617329]
64	ENSJJAG00000000097	6621	123.339210865359	-0.1350492332331	0.100975759736006	-1.33744211072218	0.18107836649193	0.865897456663139	144.23685332372	108.872109248102	135.408795717095	142.572784640719	107.595648020883	107.931395002761	98.1039555840259	148.847280646287	131.796626671813	117.460411152144	112.859130586698	131.170364380795	137.676205680223	150.656146739087	116.355533688915	135.876024174954	121.053758412961	125.489228692487	110.133136350383	94.9194414743564	119.586873623592	101.325020963093	132.395497862657	101.488538947589	145.969647722282	138.82337440623	120.520532248368	114.37358826784	0610030E20Rik	UPF0561 protein C2orf68-like [Source:NCBI gene;Acc:101617116]
65	ENSJJAG00000000098	13324	153.352949152052	-0.234654280991269	0.106563969264423	-2.2020039475914	0.0276650296219729	0.645159063229584	129.285472186505	160.30775141256	114.709361976902	120.570811702336	154.376364551702	179.094952147438	181.901084312048	182.90555672637	168.792171000743	150.723536434168	148.616478891395	164.994169032446	186.648278841644	158.539317207992	170.058087699183	179.741512294427	112.407061383464	102.016423325547	166.743626997777	140.171733340038	154.013397848565	139.664218084263	158.228765738298	129.679799766364	169.977813466078	142.360275664988	186.446293478245	140.908260745979	Zfp703	zinc finger protein 703 [Source:NCBI gene;Acc:101613692]
66	ENSJJAG00000000099	14569	62.9482048203082	0.00893506613113517	0.167447736973774	0.0533603277811669	0.957444813999519	0.995964246367206	66.8414686134313	79.7252453549094	58.6483955972132	79.207102578177	57.0724741675989	67.6053792874436	26.569821304007	74.4236403231437	58.9616487742321	68.6051958941729	59.2231081296537	70.947492683952	66.5280993891009	69.1967185603945	29.8347522279269	59.9138374314757	61.6077163351678	63.1960144494539	59.6983355917967	49.6671496086749	78.8186212519127	58.8780527217973	69.9651004965263	57.3222303315086	79.707110269404	75.159151748596	73.1363913643945	42.0894804825653	ENSJJAG00000000099	karyopherin subunit alpha 4 [Source:HGNC Symbol;Acc:HGNC:6397]
67	ENSJJAG00000000101	5375	2072.85619625412	0.0482753181636635	0.0605934343524571	0.796708730567373	0.425620212283491	0.93749900412382	2182.90164603337	2186.01479198945	2292.46228672636	2134.1913750231	2034.96116909062	2143.20912934054	1921.20246352051	2233.97062732691	2092.5604761051	2129.87949071455	2181.19824658649	2230.72116531868	1742.66660344228	1921.74177875323	2192.85428875263	1785.6463334488	2107.63240093995	2109.84408240534	2549.53064242897	1944.74483578856	1864.46807513145	1973.09939470023	1835.23840533196	1921.70427914648	2001.32069640287	2023.10752000927	2300.19101291117	2002.91027774642	Laptm4a	lysosomal protein transmembrane 4 alpha [Source:NCBI gene;Acc:101601929]
68	ENSJJAG00000000102	10995	1864.45010112987	0.0152708153489772	0.0597699698072911	0.255493107963966	0.798342266070786	0.983213072382634	1872.44061418415	2017.99169425222	1864.67398942904	1760.1578350706	1869.35743257152	1503.92317432418	2318.72786687661	1908.52487811723	1885.61665001515	1958.36650097912	1920.84005424292	1642.516952718	1941.32690022918	1834.15099576539	1727.43215399697	1931.15136721096	1973.60859698274	1855.25442419468	1775.51084303188	1678.74965677321	1754.84677430983	1938.86796869918	2003.15464652362	1860.62321403913	1777.56459167068	1702.13373077703	1883.00455512836	2044.08476952284	Srsf1	serine and arginine rich splicing factor 1 [Source:NCBI gene;Acc:101611360]
69	ENSJJAG00000000105	17237	190.345704332269	0.0474147419229034	0.127841414746212	0.370887180942342	0.710721563430431	0.970993678907926	270.883846486011	218.601479198945	183.707474444212	220.019729383825	205.835152735603	217.048849291266	230.953062104061	238.407932560579	154.918841877394	152.802481764294	141.911976084264	184.79346931634	130.284194636989	197.955169552521	209.837757336419	158.343713211757	199.954868807124	232.019653050138	130.718769313072	190.942597384461	220.148562807067	201.280784886144	151.770448769388	141.896012787833	178.620753133845	194.52956923166	172.02503320921	199.467537939114	Fam151a	family with sequence similarity 151 member A [Source:NCBI gene;Acc:101609730]
70	ENSJJAG00000000106	2782	426.061967984971	-0.013685659359687	0.0804494137633839	-0.170115091204256	0.864919625435714	0.98902733099566	401.048811680588	474.065168615751	520.073272722346	411.87693340652	410.734691140589	400.888038581683	315.772107036083	341.844178433423	440.478199666322	510.381078546044	375.452157199314	454.55893568439	446.292666735218	446.71299323799	454.48272560542	405.488292616594	409.637271772432	382.787287522406	411.71265925377	378.574051461677	377.785805310892	429.946710573124	494.061248121624	439.783668772886	440.789923056102	418.23857384807	493.413119204859	442.854533773078	ENSJJAG00000000106	NA
71	ENSJJAG00000000107	4810	171.545816678511	-0.0464190481314214	0.119808619721671	-0.387443309498582	0.698428046243083	0.969483028184715	114.33409104929	193.740918819457	216.481577866184	153.133731651142	151.569521559853	160.118003575524	149.199765784039	219.486668071644	165.323838719906	185.026134381254	146.381644622352	166.644110722771	173.712259515986	152.407962398844	186.964447295009	188.300631927495	178.33812623338	141.739632408061	154.392247220164	142.379162211535	228.302213281402	246.466267207523	131.319111701172	158.810769279098	172.858793355334	188.339992028835	154.513502882524	182.997741228545	Qtrt2	queuine tRNA-ribosyltransferase accessory subunit 2 [Source:NCBI gene;Acc:101596253]
72	ENSJJAG00000000109	10981	156.363138730811	-0.11711446381392	0.149708656463116	-0.782282511784976	0.434048562193972	0.938165345764913	124.008514138076	132.018148222108	117.296791194426	171.615388919383	124.436705971978	138.768936432121	176.791503292047	189.212644889348	223.129376733859	167.355099075179	197.782832810353	162.51925649696	202.356302308515	141.897068440303	148.179269398704	147.644813670422	155.64054653095	209.449647889618	89.547503387695	171.075737540991	114.151106640701	106.80204912326	174.374558160573	129.679799766364	155.572914019801	208.67717426669	179.235663343727	118.948531798554	Ankfn1	ankyrin repeat and fibronectin type-III domain-containing protein 1 [Source:NCBI gene;Acc:101602365]
73	ENSJJAG00000000110	1910	682.35945050448	-0.184716179524829	0.0865484555558807	-2.13425159742528	0.0328221910867762	0.66330689445357	753.725507917245	743.245029276413	669.281690932903	688.221713512604	657.736874423312	531.354560013592	819.576795608217	754.327744292202	670.544240961855	693.328267597171	654.806440829756	644.302230071703	731.809093280109	684.084015135039	825.428144972644	791.718566058786	672.28069404341	659.044150687162	468.323149901163	562.894362231648	629.643008851487	661.351150340188	629.685904468737	680.34909442643	809.555348880814	563.251525457125	634.535451837564	821.659858116165	Rrp12	ribosomal RNA processing 12 homolog [Source:NCBI gene;Acc:101602859]
74	ENSJJAG00000000112	5246	1099.31765936331	-0.000740208814408523	0.0868079604912064	-0.00852696930350652	0.993196545288023	0.998497157742169	1218.09781617898	947.273076528762	1312.68908969057	1208.34835377597	1139.57825469075	1323.642162891	1105.71333272829	1131.4916164383	876.331956291528	953.196433862977	1145.35256288481	1010.58928532373	1029.33753777026	1172.84058420719	910.954434692701	1077.37918381243	1175.95079601162	962.38502004454	1214.55234479862	1105.92186461983	1198.58661972736	1220.00802267724	778.227194753669	1035.55898074299	1243.62298552865	1155.682486299	1140.30965127302	987.272813927998	Ndufb4	NADH:ubiquinone oxidoreductase subunit B4 [Source:NCBI gene;Acc:101600271]
75	ENSJJAG00000000113	13056	4603.59616171758	-0.0736460219750691	0.0712374149871487	-1.03381098245009	0.301224536387119	0.91388565794249	4456.39107189811	4478.32991111878	4032.07719730841	4115.24901839506	4630.35532222045	4002.95008938811	5737.03756925752	4789.60275096571	4899.59740206266	4495.71927639845	4180.25750024593	4183.42715581768	4807.57918224294	4691.36233682877	5153.45620150391	5249.95000493306	4644.3571419687	4504.07022983322	3834.07413930073	4397.19831202135	4816.08954684101	3727.11766299377	5393.77105520143	4998.31054316876	5089.73113768483	4860.58655484744	4481.9216736124	4250.12254003295	Stx1b	syntaxin 1B [Source:NCBI gene;Acc:101611658]
76	ENSJJAG00000000114	13196	651.853029210401	2.85926381251709e-05	0.0619546813765722	0.000461508920550805	0.999631769170691	0.999740542171888	574.308934270666	659.233480407799	621.845488611628	624.856031450063	660.543717415161	679.61197073167	793.00697430421	711.43954478395	598.865373824553	581.065219770343	585.526578489406	653.376909368488	654.192977326158	566.712365931332	608.628945449709	699.708030003305	693.897436617153	680.71135564126	650.506001620957	618.080084019065	658.63376609357	727.075488262194	580.172141040426	694.444724835817	647.26014845275	719.759406157143	630.415091760697	678.006631251758	ENSJJAG00000000114	SUMO specific peptidase 3 [Source:HGNC Symbol;Acc:HGNC:17862]
77	ENSJJAG00000000115	17139	2696.7053955796	-0.0156161297284984	0.0789357045243957	-0.197833538353636	0.843175304922298	0.986288697454212	2793.26979363497	2557.20867627629	2801.32336617277	2708.00282925612	2891.98389593522	2469.37543292031	2811.29147720474	3047.5850003511	2120.3071343518	2457.31338020946	2725.38039109859	2857.69900764197	3235.85283417543	2684.65749857733	3040.16125202575	2076.65640097311	2416.75181974448	2444.78295898744	2721.42067766742	2326.63003055748	2870.0849669662	2668.68197104146	3591.90062087551	2859.53355571771	2744.6135078308	2478.48355707429	2778.15278182778	2328.64625713323	Calr	calreticulin [Source:NCBI gene;Acc:101608976]
78	ENSJJAG00000000117	1802	551.652852811094	-0.034479050917963	0.277438377937039	-0.124276429145601	0.901096409422598	0.992119029480269	483.721154439305	633.51565932557	1112.59456353537	475.242615469062	346.177302328059	419.864987153597	436.358219108115	1156.71996909022	439.322088906043	777.525553467292	341.929643163661	818.371078400934	457.380683300068	623.646374873429	499.23485394731	614.116833672626	490.700056423968	470.358907545221	144.09943073882	352.084905003717	788.186212519127	1125.52928691436	393.957335103517	453.879299182273	378.368692122231	526.114062240172	336.839436283902	350.440674452663	Adamts4	ADAM metallopeptidase with thrombospondin type 1 motif 4 [Source:NCBI gene;Acc:101615695]
79	ENSJJAG00000000119	3272	1023.41933664188	-0.0375040465167714	0.059119085698616	-0.63438136895357	0.525831965465024	0.950540314774453	1057.1505957019	973.848158313732	990.122913905893	1071.93612155799	986.13750446966	1046.10429002676	1174.18171839631	1192.03966280289	1016.22135828529	928.24908990146	1013.49734101124	996.564780955977	973.897454946004	1006.41809653029	1117.80871680633	988.578317619349	918.711559384081	976.829823347273	1128.09268635533	934.846127078836	1008.33477532619	966.695470269509	1131.28185572076	851.376076726996	1025.62884057498	971.763620843612	1070.26352996628	1139.16093914769	Keap1	kelch like ECH associated protein 1 [Source:NCBI gene;Acc:101594702]
80	ENSJJAG00000000120	10088	684.882684843202	0.10000546649946	0.0558312322208758	1.79121009014856	0.0732595876232735	0.762143040873201	659.619756053598	644.660048461203	655.482068439441	735.74597505951	702.646362292899	687.914385731882	708.187929372187	679.904103969058	613.894813708181	686.051958941729	632.45809813932	621.203046407161	649.572970424138	698.974448242972	677.248875573941	693.288690278504	742.535107408075	728.559766581561	832.68885334075	626.909799505052	736.546426181667	787.322798024033	622.151201338341	745.188994309612	659.744394639525	696.76954797522	603.632751261059	647.812003949048	Gid8	GID complex subunit 8 homolog [Source:NCBI gene;Acc:101594324]
81	ENSJJAG00000000121	5549	1950.95395736311	0.0600982099341772	0.0629951125007664	0.954013852002343	0.340076630725019	0.921824328462422	1947.19751987022	1850.82585721773	1749.1021510463	1994.25882713499	1963.85447996377	1895.32273861991	1952.88186584452	1871.94376677195	1838.21610884371	1940.69546567304	1881.73045453466	1956.83084472482	1897.89883535018	1872.69094028004	1770.195298857	2064.88761147764	1857.95902421322	2036.71726568526	1773.45227973561	2077.19056807836	2080.99279328326	1999.11527846102	2712.49312694225	2016.61485723635	2031.09082192517	1910.81090504372	2021.03661770341	1660.70450164904	ENSJJAG00000000121	WW domain containing adaptor with coiled-coil [Source:HGNC Symbol;Acc:HGNC:17327]
82	ENSJJAG00000000123	17041	304.041347579675	0.124630558504293	0.0956066679437162	1.30357600766574	0.192378185429512	0.870700325175806	298.148129736226	317.186460014156	283.754737521811	310.667857889961	249.809026274572	313.119651436581	259.566715816069	219.486668071644	277.466582466975	320.157580839473	315.111631935138	274.715291439023	316.932473478633	336.34860667331	351.055584548606	263.19292871684	316.685278705336	320.494073279373	322.165155866075	378.574051461677	356.04273737933	342.314260010449	355.207433290057	322.320082027991	205.509898766897	310.363085455967	289.455295399928	287.306453728815	Cwc27	CWC27 spliceosome associated cyclophilin [Source:NCBI gene;Acc:101609356]
83	ENSJJAG00000000124	16655	36.195674801705	-0.477994996332685	0.289341578431784	-1.65200936181862	0.0985326424032983	0.805267317433771	26.3847902421439	31.7186460014156	37.0864854511789	40.4836302066238	23.3903582654094	32.0236007151049	7.15341342800189	29.0126055497001	27.7466582466975	45.7367972627819	83.8062850891325	60.222871696843	36.036053835763	44.671299323799	33.8127191916505	40.6558182570728	18.3742311876816	15.3476035091531	23.6734779070918	41.9411485584366	23.5549902591923	23.2773696807105	63.5067835276162	49.8045607798353	28.8097988925557	62.7799973429449	26.7823404996374	35.6845595395662	Depdc1a	DEP domain containing 1 [Source:NCBI gene;Acc:101596498]
84	ENSJJAG00000000125	17297	1102.33576149926	0.0863574222765443	0.0886648581312859	0.973975756535639	0.330068576757041	0.917886951119182	1199.62846300948	1556.78543617759	1167.79305350922	973.367282794041	1072.21402288637	1052.03458645548	1351.99513789236	1334.5798552862	1084.43189314176	1172.52516619132	1092.83395756229	1043.58811913022	1016.4015184446	1177.22012335658	1118.80320854726	971.460078353213	1143.52568215101	1184.47387082405	912.972821895235	967.957560151286	936.763843384802	926.987016108297	1205.55250086322	1098.51946323825	962.247283011359	831.171795808003	1164.00172171501	1145.56586009069	Itpr2	inositol 1,4,5-triphosphate receptor 2 [Source:MGI Symbol;Acc:MGI:99418]
85	ENSJJAG00000000128	3313	348.802138418582	-0.0694377724423387	0.0812823416543835	-0.854278691152766	0.39295059105444	0.93176032932852	294.63015770394	307.756592284005	350.165420771596	392.515197220744	326.529401385115	291.770584293178	395.481570948105	426.359159817332	324.867123638416	280.657619567071	307.289711993486	360.512259335896	416.724622562285	408.17304872334	352.050076289537	378.741043763257	330.736161378269	346.675279265575	333.487253995554	307.936327573784	341.547358758288	345.052774090533	370.276839550847	338.295129825297	363.003466046201	336.889844896648	400.705017475345	337.630832566665	Zfp653	zinc finger protein 653 [Source:NCBI gene;Acc:101602449]
86	ENSJJAG00000000129	3541	296.999093893191	-0.173333886986368	0.0972095054294337	-1.783096068853	0.0745706662666009	0.764498257063483	326.291905994513	263.179035741475	323.428652190514	234.981070981925	271.328155878749	278.723932149987	277.961207488073	293.910308394788	349.145449604276	287.933928222513	335.22514035653	288.739795806781	345.576516271163	296.056846498903	289.397096610891	330.59599582725	397.748063356873	307.854870389482	236.734779070918	214.120600535176	249.139320049149	232.773696807106	285.24233279353	325.139208109868	365.884445935457	283.836326015286	287.395115361494	337.630832566665	Igsf9b	immunoglobulin superfamily member 9B [Source:NCBI gene;Acc:101612105]
87	ENSJJAG00000000130	3661	1279.86592835059	0.0315107823649023	0.060215357700732	0.523301422894632	0.600764510963883	0.962057608566406	1285.81877780048	1188.16333399897	1135.88142649308	1266.4335623333	1509.14591528421	1202.66411574505	1057.68327114028	1097.43334035822	1201.19907992994	1354.43288257738	1242.56785358821	1230.85650098205	1300.99394360908	1268.31453766394	1320.68503195623	1202.55630844605	1375.90566481875	1317.1855011679	1292.77775005684	1247.19731239561	1383.40269714564	1251.5009345982	1463.88517961963	1458.42789302461	1338.69532187409	1327.22219734874	1170.18226183031	1345.0333980298	Arhgap20	Rho GTPase activating protein 20 [Source:NCBI gene;Acc:101613375]
88	ENSJJAG00000000131	3416	1947.77871419204	-0.0708366667261126	0.067588853118576	-1.0480525035961	0.294614417571756	0.91351603755864	1805.59914557072	2005.13278371111	1793.08844774421	1937.93377641273	1927.36552106973	1935.64875433523	2394.34966597263	2380.295072708	2190.82989072882	2047.76115017455	2035.93401909866	1878.4586144344	2107.64714870193	1903.34771432579	2101.36104858698	1736.43139555866	1798.51298213542	1892.26923265793	1749.77880182852	1753.8022384041	1570.03069689155	1715.67907117237	1982.70330945541	1940.49845302566	1817.89831012026	2008.07568965955	2226.02453152756	1901.34653136458	Tnrc18	trinucleotide repeat containing 18 [Source:NCBI gene;Acc:101601694]
89	ENSJJAG00000000133	4707	368.518616668378	0.173362102738753	0.0911418361791938	1.90211334340364	0.0571563383985652	0.728074186288653	282.31725559094	324.044545636083	406.226387151285	508.685614335403	325.593787054499	386.655327152748	413.876062620109	278.77329680364	416.199873700462	356.539124116686	338.577391760096	421.560101877901	327.096488663079	353.866763270878	327.187782766265	359.483024588854	433.415688603549	459.525305068172	375.687801569065	359.810906053956	377.785805310892	383.391971211703	301.388125215806	358.968721092398	390.852938309005	318.321113288171	341.989886379986	390.700177522943	Fancl	FA complementation group L [Source:NCBI gene;Acc:101613110]
90	ENSJJAG00000000134	5153	1722.45183396289	-0.00775892919456284	0.0444231236029703	-0.174659694439948	0.861347040045201	0.988636673711992	1810.87610361914	1785.67404380942	1758.58939151055	1693.27183733792	1865.61497524905	1564.41219789716	1465.42783653639	1656.2413515981	1794.2838999531	1878.32710576925	1775.57582675509	1725.01403723423	1695.54253304167	1723.78660920071	1593.1757689713	1834.86127133894	1823.37223609523	1786.6416085067	1612.88434262664	1737.24652186787	1639.78970650531	1632.15439172982	1595.2042913208	1773.23030550093	1663.28572273021	1780.82978378438	1821.19915397535	1742.13849649574	Kpna1	karyopherin subunit alpha 1 [Source:NCBI gene;Acc:101598216]
91	ENSJJAG00000000136	14923	971.00331852616	0.0365242737913365	0.0569390336748362	0.641462831981256	0.521222021813938	0.94998634464776	957.767885789825	1096.43643880569	968.561003759859	1029.6923335163	1020.75523470247	880.055990022511	879.869851644233	866.593913593215	880.956399332644	1083.13051699588	992.266415455329	1044.41308997539	1008.08550602096	1020.43262180835	903.992992506185	922.245140463072	1032.19945789623	1043.63703862241	905.767850358294	1081.64014703336	965.754600626885	858.524164106207	841.733978281285	967.899954777932	989.136428644411	1083.17601049447	962.104077948514	901.263875550582	Pik3c3	phosphatidylinositol 3-kinase catalytic subunit type 3 [Source:NCBI gene;Acc:101608733]
92	ENSJJAG00000000137	14797	1160.5585641777	-0.107579072453466	0.0706188964263289	-1.52337515732343	0.127664873616629	0.832055475866446	1235.68767634041	1141.01399534822	1036.69663982133	1139.70219820821	1251.85197436471	1116.08178788569	1465.42783653639	1554.06652335785	1250.91184262194	1139.26204090929	1067.13336346829	1117.83549519482	1297.29793808747	1044.08213321507	1301.78968887854	1201.48641849191	1027.87610938148	1070.72104481503	1087.95070207809	1092.67729139085	1050.9149500255	1078.97454755294	1043.01819047898	1062.81053286781	1163.91587525925	1177.78811916623	1133.09902113851	1145.56586009069	Gsk3a	glycogen synthase kinase 3 alpha [Source:NCBI gene;Acc:101608766]
93	ENSJJAG00000000138	13181	268.20440082615	-0.0304803462416136	0.079693966767172	-0.382467424800961	0.702114686835104	0.969483028184715	251.535000308439	255.463689416806	270.81759143419	247.302175827419	260.100783911353	278.723932149987	227.88731349206	285.080384966618	263.593253343626	260.907638930869	234.657598249571	344.012842432651	255.024380991553	267.151888112915	242.655984787139	257.843478946172	283.179327716034	287.090465641805	305.696649495924	265.995179015348	299.873145222794	239.619982007314	209.895301489579	295.068529903175	291.939295444564	266.151819721499	276.064125150109	286.391465022672	Elp5	elongator acetyltransferase complex subunit 5 [Source:NCBI gene;Acc:101594806]
94	ENSJJAG00000000139	17227	670.85809125576	-0.13206918416341	0.219694275986223	-0.601149864148908	0.547740173910604	0.954839415752348	518.900874762164	918.98347333831	613.220724553214	513.966087840615	679.256004027489	451.888587868702	728.626253452193	1034.36245872844	413.887652179904	322.2365261696	794.483582644977	525.506428368342	538.692804775636	995.907202571754	1112.83625810167	746.783187985179	624.723860381175	894.675004562983	380.834209809737	871.934404241181	603.370135100849	436.792995773333	483.297386506774	675.650550956634	741.372158168432	783.423628814777	462.510418628354	915.903694848866	Zyg11b	zyg-11 family member B, cell cycle regulator [Source:NCBI gene;Acc:101614664]
95	ENSJJAG00000000140	11078	952.698647423744	-0.121067552258689	0.102839620106901	-1.17724620270709	0.239097252400461	0.892507563341602	953.370420749467	775.82093598057	815.040203520095	855.436707844311	1137.70702602951	908.521412880382	1215.05836655632	982.644335792016	885.58084237376	881.472819973615	854.824107909152	797.746807271879	887.041325188011	797.952033019233	1153.61041947984	1140.5026911063	1154.33405343788	882.035801673092	825.483881803809	777.014962766825	1015.58246463671	972.172498429676	1055.9348244168	739.550742145857	975.691855827885	862.119681822131	1054.81217967803	1318.49872555166	Coro6	coronin 6 [Source:NCBI gene;Acc:101605272]
96	ENSJJAG00000000141	13967	467.450322221397	0.0711675441067134	0.0779553762022369	0.912926696961682	0.361281095533163	0.924352703163688	518.021381754092	523.786289374727	440.72544338494	496.364509489909	471.549622630654	480.354010726573	358.692587604095	606.74188127851	397.702101535997	459.446917957945	522.951218956187	467.758469206986	468.468699864919	478.245675113613	431.609415564009	370.181924130189	516.64014751246	502.859714976369	443.620390345937	464.663777450047	452.074620743729	524.425446336008	466.075207923014	467.035220897701	405.257837755283	488.976599023219	406.885557590646	457.494353071361	ENSJJAG00000000141	NA
97	ENSJJAG00000000142	1564	362.125360201984	-0.0265879295802841	0.0839879117242988	-0.316568527951527	0.751571019466169	0.976336979133567	364.110105341586	372.051144989577	298.416836421114	435.639064179973	377.0525752384	355.817785723387	384.240492704102	368.333948717931	371.111554049578	340.947034140738	445.849436674185	351.437580039111	271.656405838829	352.114947611121	456.471709087282	354.133574818187	369.646298011007	306.952070183062	388.039181346678	381.885194768922	327.051980137247	376.545686011494	318.610303799566	309.164160312563	390.852938309005	351.037449931678	346.110246456853	374.230380812374	Etnk2	ethanolamine kinase 2 [Source:NCBI gene;Acc:101614414]
98	ENSJJAG00000000143	4962	663.730800441369	-0.109505973478257	0.0545182090613154	-2.00861281695989	0.0445782109932152	0.692561400195744	722.063759626672	617.227705973492	574.409286290352	675.020529749575	647.445116786532	635.727777159119	654.026370560173	570.160769933236	654.358690317948	675.657232291096	736.377891649845	658.326734439461	651.420973184946	698.098540413094	671.281925128355	764.971317205448	626.88553463855	709.600962246725	566.104906473934	690.925236778455	709.367591267214	724.336974182111	595.241547301216	701.022685693531	657.823741380021	675.548140422675	669.558512490936	651.471958773619	Polr1b	RNA polymerase I subunit B [Source:NCBI gene;Acc:101596866]
99	ENSJJAG00000000144	1471	695.032991293304	0.0126956459616291	0.113074182505199	0.112277141256762	0.910603665821313	0.993530001151147	613.006626625811	780.107239494274	922.849754250266	777.10968418367	481.841380267434	638.099895730608	827.752125240219	751.804909027011	751.471994181389	723.472974884005	612.344589717928	840.645291220315	718.873073954451	736.638484927744	649.403106827875	429.025871607531	607.430466322181	680.71135564126	658.740254806032	477.908350679027	823.518697907916	685.99777706094	828.817344343465	590.137059806351	649.180801712254	854.161653989927	698.401033029007	651.471958773619	Cdk5rap2	CDK5 regulatory subunit associated protein 2 [Source:NCBI gene;Acc:101604674]
100	ENSJJAG00000000145	8767	291.535428568743	-0.0717065098157735	0.118839395103317	-0.603390060622854	0.546249232806737	0.954739271621344	337.725315099442	254.606428714065	227.693771142122	297.466674126931	307.817114772788	250.258509292116	321.903604260085	280.034714436236	397.702101535997	337.828616145548	289.411037841138	226.866982419614	245.784367187512	353.866763270878	268.512770051342	368.042144221922	279.936816329973	249.172856972132	243.939750607859	369.744335975691	279.941999618862	279.328436168527	246.49243098007	264.997851696482	389.892611679253	213.982526154826	236.92070441987	343.120764803521	ENSJJAG00000000145	phosphorylase kinase regulatory subunit alpha 2 [Source:HGNC Symbol;Acc:HGNC:8926]
101	ENSJJAG00000000146	2723	722.958425116015	-0.0727977452576788	0.0595164527831635	-1.22315329381109	0.221271802696842	0.88184929230531	785.387256207817	774.106414575088	704.643223572399	801.751893874658	764.396908113579	647.588370016565	627.456549256166	719.008050579524	717.944782133296	708.92035757312	721.851468901062	792.796982200905	714.25306705243	696.346724753337	902.004009024323	809.906695279055	661.472322756538	715.92056369167	664.915944694839	677.680663549475	754.665649457969	720.229203061985	694.269074157838	675.650550956634	648.220475082502	766.62334783568	725.183373528644	649.641981361333	Zfp706	zinc finger protein 706 [Source:NCBI gene;Acc:101599779]
102	ENSJJAG00000000147	7325	73.0237026451985	0.295432640761681	0.211300431307792	1.39816392675194	0.162063846610591	0.845741870914285	84.4313287748606	55.7219456781625	53.4735371621649	89.7680495886006	161.861279196633	52.1866085727635	68.4683856680181	64.3322992623784	50.8688734522787	56.1315239134141	63.6927766677407	87.4469095871966	60.0600897262716	85.8389673280843	55.6915374921302	83.4514164224125	45.3951594048605	101.113623119126	151.304402275761	55.1857217874165	78.8186212519127	67.0935949620481	55.972080397221	60.1413564133861	55.6989445256076	79.5802783220428	58.715131095359	62.2192320177052	Rgs14	regulator of G protein signaling 14 [Source:NCBI gene;Acc:101612101]
103	ENSJJAG00000000148	1743	673.809506743398	-0.0483526973639889	0.0669307115182527	-0.722429154974733	0.470030667351722	0.945668491093049	704.473899465243	705.525558355811	635.64511110509	697.902581605493	603.471243247563	639.285955016353	700.012599740185	760.63483245518	606.958149146507	575.867856445027	660.393526502364	577.479591613563	654.192977326158	653.427241089295	708.078119542798	790.648676104652	686.331576716343	631.960144494539	663.886663046704	629.117228376548	655.915882602124	822.92348106512	698.574618803778	653.097542301614	793.229796175032	624.263072170692	648.9567121066	684.411552194757	Pfdn2	prefoldin subunit 2 [Source:NCBI gene;Acc:101613128]
104	ENSJJAG00000000149	5235	1179.38809226624	-0.0744483739899613	0.0901470798606666	-0.825854526902373	0.408886618509266	0.934195554095426	1109.92017618619	1089.57835318376	959.936239701445	991.848940062283	1017.01277738	942.917132166976	1411.26627772437	1363.5924608359	1322.59070975925	1366.90655455814	1164.34865417168	1096.38625322061	1321.32197397798	1133.42473186266	1471.84777657773	1213.25520798738	1302.40874006802	1130.3058584388	1056.04297098592	1048.52871396091	1038.23149373209	1354.19521260134	1491.87121981824	1109.79596756576	959.366303122103	1066.37572951537	1161.94154167658	1327.64861261309	Hnrnpa3	heterogeneous nuclear ribonucleoprotein A3 [Source:NCBI gene;Acc:101611880]
105	ENSJJAG00000000152	5523	1014.65779389887	0.0247575993725334	0.060867545658601	0.406745484882796	0.684194929775172	0.966499560100564	972.719266927039	1070.71861772346	992.710343123417	887.999627793117	1139.57825469075	944.103191452721	1046.44219289628	1101.21759325601	1031.25079816892	1031.15688374272	899.520793290023	932.217055033322	1064.44959022561	956.491350227225	1276.92739535527	1051.70182491322	979.238438590562	1045.44263903525	1020.01811330122	1011.00242314547	1068.12821213799	1085.82083275315	938.608732814937	1106.03713278993	906.548338485751	941.699960144174	974.465158179116	934.20346897172	Pgbd5	piggyBac transposable element derived 5 [Source:NCBI gene;Acc:101608887]
106	ENSJJAG00000000153	6352	3668.87427471648	-0.133826766167703	0.0614322759818941	-2.17844388847233	0.0293730054194197	0.651501195578388	3566.34414772979	3065.56427300168	3578.41460783584	3433.1878573052	3348.56368927601	3743.20310581003	2962.53507539678	3608.91584685617	3773.54552155085	3733.7858129071	3724.35130936105	4168.57768060476	4246.71034433761	3689.32377944787	3299.72359640871	3577.7120066224	3628.37024100278	4269.34217616382	3283.40845754882	3457.93732719952	3738.90172306487	3709.31732147323	3285.13056485228	4126.26087517466	4042.97511125531	4150.55362715188	3874.16856227448	3641.65505044804	Birc6	baculoviral IAP repeat containing 6 [Source:NCBI gene;Acc:101598723]
107	ENSJJAG00000000154	13398	239.098912081452	-0.0479230111651794	0.118849938469657	-0.403222852129741	0.686784289871153	0.966598048335675	212.837307953294	228.888607631837	282.892261115969	251.702570415096	172.153036833413	209.932493576799	353.583006584093	194.258315419731	191.914386206324	223.486622988593	176.551907254439	237.591603406723	280.89641964287	253.137362834861	277.46319571972	282.450947891242	281.01765345866	188.685243141941	223.35411764517	235.091174814394	245.515475393889	254.681809447774	266.943768048285	173.846108382444	243.922963956971	259.078017203984	243.101244535171	249.791916776963	Mapk7	mitogen-activated protein kinase 7 [Source:NCBI gene;Acc:101602460]
108	ENSJJAG00000000155	13088	197.895010396529	-0.0453184571518389	0.101435079939806	-0.446773021510229	0.655038952295413	0.963838269951355	171.501136573936	173.166661953674	210.444243025294	178.656020259666	197.414623760055	168.420418575737	169.638089864045	180.382721461179	152.606620356836	164.23668107999	240.24468392218	171.593935793744	205.128306449728	225.108312278752	238.678017823415	211.838210918432	177.257289104693	197.713245206148	203.797766330616	252.750605786368	214.712795824176	253.312552407732	182.985647452453	202.037369201219	174.779446614838	204.256047693243	190.566653555113	227.832187829538	Qng1	chromosome unknown open reading frame, human C9orf64 [Source:NCBI gene;Acc:101604437]
109	ENSJJAG00000000158	15971	90.2837754815136	-0.0905126356206195	0.157484100939369	-0.574741418852603	0.565466190988142	0.955509931869012	80.0338637345032	106.300327139879	120.746696817792	92.4082863412065	87.012132747323	90.1405057165915	112.41078244003	133.71026905514	77.4594209386971	95.6314851858167	58.1056909951319	83.3220553613855	87.780131138397	77.9557968591786	72.5978970879554	109.128775321616	89.7094816810338	92.9884212613392	37.0541393328393	70.6377238878931	81.536504743358	75.3091372022988	94.7219822106817	85.5134911502833	77.7864570099003	99.0332352452089	140.092242613488	98.8187802634141	Itga9	integrin subunit alpha 9 [Source:NCBI gene;Acc:101604276]
110	ENSJJAG00000000160	11624	798.746026347237	-0.0142984889746065	0.0666551887477815	-0.214514267279491	0.830146042230865	0.986288697454212	820.566976530676	736.386943654486	665.831785309538	798.231578204517	891.640457077406	800.590017877621	760.305655776201	666.028510010506	781.530873948645	803.512370093873	835.828016622282	746.59861487182	716.101069813238	959.11907371686	854.26840545964	824.885154636924	741.454270279388	784.533379379649	857.391612895976	838.822971168731	891.465785194047	722.967717142069	852.497839896136	795.933263783406	816.277635289077	811.718838884837	697.37094300979	893.028977195298	Kcnd2	potassium voltage-gated channel subfamily D member 2 [Source:NCBI gene;Acc:101610038]
111	ENSJJAG00000000162	8787	53.9526850901584	-0.128334261794527	0.207648415893126	-0.618036315098011	0.536551400571903	0.952849640947262	87.069807799075	59.1509884891263	48.2986787271167	46.6441826293709	51.4587881839007	45.0702528582957	34.7451509360092	95.8677400772698	36.9955443289299	57.1709965784774	48.048936784436	83.3220553613855	50.8200759222298	29.780866215866	39.7796696372359	58.8439474773422	68.0927391072907	34.3064078439892	53.5226457029901	68.4302950163965	42.5801746993092	56.1395386417137	51.666535751281	53.563395555672	51.8576380066002	61.0115467135662	27.8124305188543	68.6241529607042	Ace2	angiotensin I converting enzyme 2 [Source:NCBI gene;Acc:101597469]
112	ENSJJAG00000000164	2434	937.898038827759	0.194775428451724	0.0680774457560922	2.86108602178709	0.0042219248088856	0.415389766638673	917.311207418537	1040.71449312753	821.077538360984	967.206730371294	967.425217857333	1034.24369716931	861.475359972228	853.979737267259	956.103598750783	796.23606143843	776.604908492628	849.719970517099	826.98123546174	971.381783335158	902.004009024323	879.449542297732	920.873233641455	993.983027269267	1083.83357548555	1068.39557380438	1095.30704705244	969.433984349592	1236.76769954629	826.003941990099	900.78637870724	963.805593011408	871.456156257434	908.583785199724	Ebag9	estrogen receptor binding site associated antigen 9 [Source:NCBI gene;Acc:101613817]
113	ENSJJAG00000000165	9016	9895.13324222275	-0.00518442024183422	0.0860085873667743	-0.0602779373613686	0.951934273423306	0.995964246367206	9971.69172551426	10371.9972424629	7945.1326506107	11835.3012830147	10099.9566990038	14139.0127453617	9975.94598345064	10004.3032441161	9522.88433241862	8546.54425214984	10806.54110796	9552.33741613349	9191.04173088036	10423.3031755531	8915.61845744549	9893.27240587242	7418.86605130863	8310.27590010318	9628.92981829755	11087.9152215277	9197.31773505078	11982.3683574058	10253.6545743063	9395.20752220365	9618.63152359458	10137.6432329136	10066.0396677868	8771.99672579028	Pcsk1n	proprotein convertase subtilisin/kexin type 1 inhibitor [Source:NCBI gene;Acc:101608762]
114	ENSJJAG00000000167	11010	127.454524875922	-0.0743816635818395	0.128667679932585	-0.578091278406601	0.563202495040819	0.955509931869012	117.852063081576	145.734319465963	114.709361976902	132.89191654783	156.247593212935	88.9544464308468	145.112100968038	107.220498770631	137.577180473208	110.184102496702	136.324890411656	122.09568508401	122.892183593756	125.254819672613	162.102153771736	127.316904541886	114.568735640838	134.517230756695	121.455234479862	130.238303418303	118.680912459777	151.987531444639	64.5831696891012	155.051934503261	134.44572816526	100.801685874588	146.272782728789	143.653226864407	ENSJJAG00000000167	acid phosphatase 1 [Source:HGNC Symbol;Acc:HGNC:122]
115	ENSJJAG00000000168	12863	2395.5127285861	-0.0282441571540582	0.0651879620396923	-0.433272590065949	0.664816748605524	0.965084895073829	2377.26960081717	2396.90092486373	2106.16738306463	2229.23989811691	2524.28746400298	2123.04612148288	2416.83182246064	2785.21013277121	2180.42489388631	2321.14246108618	2581.23358074528	2120.17507206694	2319.24346481449	2734.5842448804	2394.7361121616	2355.89767900195	2144.38086331531	2182.068098919	2845.96375709169	2538.54320222116	2656.27813230584	2248.32005974863	2089.26553944242	2811.6084123258	2593.84222695976	2488.21003553587	2214.69354131617	2294.79167500595	Pcdh10	protocadherin 10 [Source:NCBI gene;Acc:101604250]
116	ENSJJAG00000000169	17488	9.13471642529456	0.307652501239868	0.366616752016481	0.839166512571247	0.40137587618345	0.932901332290542	5.27695804842879	7.71534632466865	5.17485843504822	7.0406313402824	14.0342149592456	9.488474285957	12.2629944480032	3.78425289778697	11.5611076027906	8.3157813205058	12.2915884797394	4.94982507097339	4.62000690202089	14.890433107933	13.9228843730326	10.6988995413349	15.1317198016202	7.22240165136616	4.1171265925377	12.1408587932316	14.4953786210414	4.10777112012539	18.2985647452453	3.75883477583663	6.72228640826299	7.95802783220429	10.3009001921682	5.48993223685634	ENSJJAG00000000169	beta-1,4-galactosyltransferase 3 [Source:HGNC Symbol;Acc:HGNC:926]
117	ENSJJAG00000000170	16033	316.932665321441	-0.107975555148503	0.106288159755717	-1.01587566664683	0.309688597712873	0.916467388239922	235.704126163152	408.056094504697	351.027897177438	313.308094642567	290.040442491077	296.514821436156	343.363844544091	214.440997541261	331.80378820009	251.5523849453	384.391494275488	375.361734548816	376.068561824501	364.377657229419	315.253881875094	267.472488533374	293.987699002906	294.312867293171	293.345269718311	254.958034657864	315.274485007651	342.314260010449	274.47847117868	330.777460273623	303.463215001586	352.805900561057	373.922676975707	325.735979386809	Pfkfb4	6-phosphofructo-2-kinase/fructose-2,6-bisphosphatase 4-like [Source:NCBI gene;Acc:101594587]
118	ENSJJAG00000000173	10960	566.264274969447	0.00183040780134181	0.065361825152225	0.0280042333132355	0.977658774776627	0.996792474132909	629.716993779168	531.501635699396	608.045866118166	555.329796964774	494.004366565447	555.075745728484	598.842895544158	606.74188127851	609.270370667065	625.762544368062	626.871012466711	596.453921052294	543.312811677657	511.530172648992	619.568354599949	458.982790323269	577.16702671894	512.790517246997	600.07120086237	633.532086119542	548.106504108129	592.888298338098	533.88753609657	530.935412086924	517.61605343625	602.157439303458	543.887530146483	491.348935198642	Cuedc1	CUE domain containing 1 [Source:NCBI gene;Acc:101612033]
119	ENSJJAG00000000176	13825	743.557217297555	-0.166887251331944	0.0685325699217156	-2.43515238845673	0.014885519280085	0.568615771769878	717.666294586315	648.946351974908	666.694261715379	698.782660523028	682.062847019338	824.311203592514	830.81787385222	736.667897435863	898.29806073683	631.999380358441	747.552062995062	794.44692389123	819.589224418506	743.645747566771	798.57686796751	706.127369728106	624.723860381175	645.50214759085	845.040233118363	764.874103973593	822.612736744101	662.72040738023	642.602538406557	657.79608577141	798.991755953544	763.086446576922	772.567514412618	872.899225660158	Hdac3	histone deacetylase 3 [Source:NCBI gene;Acc:101595074]
120	ENSJJAG00000000178	16385	255.629991313366	-0.0685071088506166	0.131216413385672	-0.522092527016876	0.601605909358845	0.962057608566406	264.727395429511	276.89520698533	273.405020651714	266.663912013196	269.456927217516	304.817236436368	167.594257456044	327.968584474871	219.661044453021	293.131291547829	322.933551876791	251.616107774481	269.80840307802	224.232404448873	194.920381222456	224.676890368034	341.544532665141	228.408452224455	213.061301163826	189.838882948713	298.061222895164	265.635865768109	195.902281390274	201.09766050726	220.875124842927	373.143082798912	236.92070441987	240.642029715536	Pex26	peroxisomal biogenesis factor 26 [Source:NCBI gene;Acc:101606233]
121	ENSJJAG00000000182	12996	10.5020741304756	0.0236328629952331	0.381823983361978	0.0618946530994323	0.950646725544375	0.995964246367206	7.91543707264318	12.8589105411144	17.2495281168274	7.0406313402824	2.80684299184913	16.6048300004247	21.4602402840057	1.26141763259566	11.5611076027906	10.3947266506323	4.46966853808707	9.07467929678456	10.164015184446	12.2627096182978	6.96144218651628	11.7687894954684	5.40418564343577	7.22240165136616	19.5563513145541	17.6594309719733	7.24768931052071	5.47702816016719	5.3819308074251	8.45737824563241	8.6429396677667	14.1476050350298	15.4513502882524	15.5548080044263	Il15	interleukin 15 [Source:NCBI gene;Acc:101610807]
122	ENSJJAG00000000183	8843	94.7467292464295	-0.0753299230466051	0.123656974561849	-0.609184587553753	0.54240209501014	0.953470910651218	92.3467658475037	94.2986773015057	90.5600226133439	111.770022526983	86.0765184167066	104.373217145527	78.6875477080208	66.8551345275698	109.830522226511	92.513067190627	82.6888679546108	85.7969678968722	109.956164268097	95.4739534567468	92.4877319065734	134.80613422082	94.0328301957824	112.850025802596	90.5767850358294	73.9488671951381	72.4768931052071	94.478735762884	82.8817344343465	115.584169356976	81.6277635289077	117.601966853686	96.8284618063815	91.4988706142723	Xk	X-linked Kx blood group [Source:NCBI gene;Acc:101610364]
123	ENSJJAG00000000185	13203	339.964631654623	0.212871720665491	0.138314948503615	1.53903625724104	0.123795444988882	0.829499723689622	289.353199655512	324.901806338824	363.102566859217	210.338861290937	550.141226402429	322.608125722538	344.385760748091	334.275672637849	381.51655089209	223.486622988593	233.540181115049	306.88915440035	336.336502467121	345.107684972094	340.116175398367	455.773120460869	386.939692070001	343.966878646313	404.507687716829	411.685484534127	434.861358631243	293.021006568945	343.367185513721	300.70678206693	284.256682406549	367.837730910776	232.800344343002	353.185640571091	Lpl	lipoprotein lipase [Source:NCBI gene;Acc:101614545]
124	ENSJJAG00000000186	10326	598.72309851343	0.0228207864918035	0.0664658770900662	0.343345901550049	0.731338252755851	0.973398289140535	521.539353786378	530.644374996655	626.157870640835	556.209875882309	565.111055692291	619.122947158694	683.661940476181	797.215943800454	652.04646879739	549.881039818446	565.413070068014	568.404912316778	529.452790971594	568.464181591089	607.634453708778	600.20826426889	636.613068796734	570.569730457926	634.037495250806	545.234931259675	646.856270963973	651.766351059895	615.692884369431	526.236868617128	628.053615857713	557.0619482543	601.572571222626	609.382478291053	Dhx16	DEAH-box helicase 16 [Source:NCBI gene;Acc:101614659]
125	ENSJJAG00000000187	11614	1919.15006491192	-0.012012056399763	0.0643557784396254	-0.18665078243179	0.851934447730535	0.987570564615266	1480.18673258427	1993.98839457548	1788.776065715	1994.25882713499	1839.4177739918	2105.25523219671	2132.73911774856	2004.3926181945	2141.11712803682	1750.47196796647	1748.75781552657	1925.48195260865	1661.35448196671	1820.13647048734	2015.83475886693	1998.55443432137	1950.91101728031	1571.77515937856	1921.66883706697	1923.77426150934	2166.15314268188	1826.58889141576	1891.21048572918	1991.24272249945	2203.94961528051	1958.55907203694	1938.62941616606	1991.01542456657	ENSJJAG00000000187	actin gamma 1 [Source:HGNC Symbol;Acc:HGNC:144]
126	ENSJJAG00000000188	9012	357.354753290033	0.0565926477986322	0.0977183013477331	0.57914072408244	0.562494223356955	0.955509931869012	327.171399002585	282.038771201776	317.391317349624	347.631172426443	352.726602642374	359.375963580621	300.443363976079	373.379619248314	375.735997090695	362.775960107066	320.698717607747	392.686122297223	386.232577008947	326.713620544647	296.358538797407	253.563919129638	330.736161378269	390.009689173772	412.741940901904	362.018334925452	355.136776215515	423.100425372915	452.082187823708	431.326290527253	310.185501409849	437.691530771236	396.584657398477	329.39593421138	Zfp182	zinc finger protein 182 [Source:NCBI gene;Acc:101609624]
127	ENSJJAG00000000191	6740	197.534795152208	0.0884868793502498	0.0948633315403001	0.932782750863631	0.350932148974512	0.921957844832448	187.332010719222	162.022272818042	186.294903661736	224.420123971501	187.122866123275	214.676730719777	165.550425048044	208.133909378283	178.041057082975	194.381388366823	205.604752752005	183.143527626016	206.052307830132	188.320183423858	161.107662030805	188.300631927495	164.287243560447	197.713245206148	229.529807533977	260.476606836606	202.029339530765	184.849700405643	252.95074794898	193.579990955586	178.620753133845	200.719146434486	182.325933401378	243.386995833964	ENSJJAG00000000191	TP53RK binding protein [Source:HGNC Symbol;Acc:HGNC:24259]
128	ENSJJAG00000000192	2436	296.002602510974	0.0657800013766187	0.107492959042221	0.611947070419578	0.540572777418499	0.952888248917399	357.074161277014	353.191409529276	282.029784710128	301.867068714608	290.976056821693	308.375414293602	277.961207488073	176.598468563392	314.462126795904	329.512834825042	327.403220414878	220.267215658316	295.680441729337	290.801399519633	224.755133450383	316.687426423514	265.88593365704	311.466071215165	278.935326644429	357.603477182459	269.976426816896	253.312552407732	374.582384196787	252.781638675013	365.884445935457	277.646748812461	321.388085995649	290.966408553386	Zfpm2	zinc finger protein, FOG family member 2 [Source:NCBI gene;Acc:101605594]
129	ENSJJAG00000000193	14644	592.315242780095	-0.0935158016702715	0.0919463382283801	-1.01706934144558	0.309120443793063	0.9163476931802	592.778287440167	579.50823505289	440.72544338494	572.93137531548	772.817437089127	642.844132873586	590.667565912156	802.261614330837	640.485361194599	551.959985148573	661.510943636886	487.557769490879	670.825002173434	557.07737980267	680.232350796733	621.60606335156	620.400511866427	533.554921994675	508.465134178406	502.19006826549	535.423047814717	542.225787856552	603.852636593096	529.055994699006	547.386178958557	626.91574811476	624.234551645396	545.333268861063	Cacng8	calcium channel, voltage-dependent, gamma subunit 8 [Source:MGI Symbol;Acc:MGI:1932376]
130	ENSJJAG00000000194	15012	671.606245560098	-0.0110554939817001	0.0753209083608718	-0.146778553555566	0.883306813106022	0.991211628246722	656.101784021312	649.803612677649	765.016571981295	667.099819491757	708.260048276597	686.728326446138	568.18540942415	594.127704952554	678.637016283809	626.802017033125	676.037366385669	813.421253329961	623.700931772821	645.544070620389	722.995495656762	588.439474773422	718.756690576958	671.683353577052	628.891087010134	756.044388487606	792.716018338203	629.858238419227	518.81812983578	697.263850917695	639.577535414736	621.610396226624	674.70896258702	784.145321164314	Mindy3	MINDY lysine 48 deubiquitinase 3 [Source:NCBI gene;Acc:101600254]
131	ENSJJAG00000000197	7067	484.171683236579	-0.0466991050732139	0.0782302310624405	-0.596944486025363	0.550544444954117	0.954839415752348	536.490734923593	476.636950723974	556.297281767684	482.283246809344	508.974195855309	492.214603584019	547.747085344145	534.841076220558	504.06429148167	477.11795326402	388.861162813575	585.729300065185	486.024726092598	482.625214263005	566.860292330611	446.144110873667	430.173177217487	490.220512086478	511.552979122809	444.796917606577	404.964640225345	447.747052093668	395.033721265002	434.145416609131	468.639395318905	462.449839582538	536.676900011966	457.494353071361	Tex261	testis expressed 261 [Source:NCBI gene;Acc:101608352]
132	ENSJJAG00000000198	484	2237.73092158446	-0.0200649544983057	0.0723286388212847	-0.277413688758664	0.781462471844368	0.982113270441714	2333.29495041359	2334.32089356364	2358.01049357031	1921.21227697956	2888.24143861275	2360.2579786318	2360.62643124062	1937.53748366693	2357.309840209	2200.56363193885	2367.80690805162	1957.65581556998	2390.39157110561	1935.75630403129	2300.25939677316	2067.02739138591	2337.85070935031	2101.71888054755	1738.45670369904	2014.2788452407	2417.10438505866	2234.62748934821	2365.89678294407	2349.27173489789	2198.187655502	2308.71229665393	2489.72757644707	2030.3599389307	Lrrc8a	leucine rich repeat containing 8 VRAC subunit A [Source:NCBI gene;Acc:101607627]
133	ENSJJAG00000000199	17127	1219.5409905678	0.0259765404556541	0.0586121155693158	0.443194042790245	0.657625387434273	0.963838269951355	1232.16970430812	1333.04039276219	1113.45703994121	1266.4335623333	1422.13378253689	1420.89902432206	1457.25250690439	1290.43023814536	1219.69685209441	1260.88034272169	1131.94355727055	1133.50994125291	1245.55386078483	1181.59966250598	1232.17526701338	1292.42706459326	1178.112470269	1146.55626215438	1075.59932230047	1172.14473076473	1114.33223149256	1180.29956851603	1243.2260165152	1104.15771540201	1193.68600078156	1180.4407951103	1138.24947123459	1186.74035186711	Nacc1	nucleus accumbens associated 1 [Source:NCBI gene;Acc:101610887]
134	ENSJJAG00000000204	231	204.52125159294	0.0497951006283948	0.112695961656272	0.441853460377509	0.658595250009724	0.963844323410246	184.693531695007	240.89025747021	167.320422733226	187.456809435019	177.766722817111	252.630627863605	201.317492188053	131.187433789948	163.011617199348	242.197130959731	249.184020998354	188.093352696989	189.420282982857	204.962432191548	239.672509564346	170.112502707226	244.269191083297	230.214052637296	199.680639738078	241.713461428884	224.678368626142	230.035182727022	161.457924222753	217.072708304565	165.176180317319	231.667032448614	180.265753362944	210.447402412826	Spata4	spermatogenesis associated 4 [Source:NCBI gene;Acc:101610231]
135	ENSJJAG00000000206	968	13.7367727797372	4.76103845845243	1.48733717214449	3.20104852323958	NA	NA	0	1.71452140548192	5.17485843504822	2.6402367526059	0.935614330616376	0	0	0	1.15611076027906	0	7.82191994165237	0	3.69600552161671	1.75181565975682	1.98898348186179	0	0	0	340.692225532495	1.10371443574833	0	0	15.0694062607903	0	0	0.884225314689365	0	0	Plvap	plasmalemma vesicle associated protein [Source:NCBI gene;Acc:101607575]
136	ENSJJAG00000000207	5194	297.564415611034	0.00610464087714942	0.0825617994489156	0.0739402595134402	0.941057921048084	0.995964246367206	293.750664695869	298.326724553854	305.316647667845	249.06233366249	303.139043119706	310.747532865092	266.720129244071	233.362262030196	265.905474864184	323.275998834663	282.706535034007	339.88798820684	307.692459674591	316.202726586107	264.534803087619	333.80566568965	309.119418804526	331.327675756422	266.583946866816	268.202607886844	373.255999491817	316.298376249655	321.839462284021	340.174547213215	267.931129700768	267.920270350878	303.876555668963	270.836657018246	Osbpl11	oxysterol binding protein like 11 [Source:NCBI gene;Acc:101615604]
137	ENSJJAG00000000208	9739	183.780866767132	-0.0501730066540883	0.0901648833370816	-0.556458399291845	0.577897525758673	0.960111800548036	198.765419824151	162.022272818042	206.131860996087	200.657993198048	166.539350849715	198.071900719352	166.572341252044	234.623679662792	195.382718487161	170.473517070369	164.2603187747	204.592769600234	193.116288504473	191.823814743372	144.20130243498	173.322172569626	212.924914351369	150.767634472268	151.304402275761	167.764594233746	218.336640479436	209.496327126395	172.221785837603	163.509312748893	178.620753133845	190.992667972903	169.964853170776	189.402662171544	Dhx35	DEAH-box helicase 35 [Source:NCBI gene;Acc:101603132]
138	ENSJJAG00000000209	668	51.2043329899735	0.118691965426434	0.16116888341581	0.736444671644296	0.461460127175642	0.94480008726101	28.1437762582869	72.0098990302407	54.3360135680063	48.4043404644415	54.2656311757498	45.0702528582957	48.0300615880127	88.2992342816959	52.0249842125577	59.2499419086038	54.7534395915666	49.4982507097339	49.8960745418256	53.4303776225831	38.785177896305	49.2149378901407	60.5268792064806	46.0428105274592	32.9370127403016	52.9782929159199	51.6397863374601	46.5547393614211	43.0554464594008	53.563395555672	56.6592711553595	53.0535188813619	39.1434207302393	52.1543562501352	ENSJJAG00000000209	NA
139	ENSJJAG00000000210	13331	679.099207549608	0.065394350851217	0.0746975313935405	0.875455314670171	0.381326213793417	0.93058983862335	849.590245797034	773.249153872347	764.154095575454	698.782660523028	646.509502455916	616.750828587205	678.552359456179	586.55919915698	711.008117571622	653.828306324769	661.510943636886	655.851821903975	683.761021499092	626.274098363064	593.711569335745	735.014398489711	776.041058397377	703.281360801779	796.663995656045	557.375790052907	676.752989369871	666.828178500355	717.949569710508	547.850168578189	575.235651221361	625.147297485381	663.377972375635	773.165456690601	ENSJJAG00000000210	inhibitor of nuclear factor kappa B kinase subunit beta [Source:HGNC Symbol;Acc:HGNC:5960]
140	ENSJJAG00000000211	9773	1230.31099521466	0.00557330386932623	0.0455474247900007	0.12236265595744	0.902611812447784	0.992325558651886	1252.39804349377	1357.90095314168	1249.72831206415	1123.86077769258	1181.68089956848	1374.64271217802	1170.09405358031	1218.5294330874	1298.31238379338	1286.86715934827	1164.34865417168	1283.65463507243	1198.42979038422	1114.15475960534	1301.78968887854	1172.59938973031	1195.40586432799	1237.73908300287	1263.95786390907	1226.22673811639	1180.46739645106	1324.07155772042	1132.35824188224	1319.35100631866	1212.89253337659	1244.98924308263	1111.46713073495	1250.7895612971	Itch	itchy E3 ubiquitin protein ligase [Source:NCBI gene;Acc:101609125]
141	ENSJJAG00000000212	13498	865.598403611826	-0.0380717697867211	0.0674777441599491	-0.564212248952422	0.572609692650837	0.958574024553138	864.541626934249	846.116313605329	925.43718346779	912.641837484106	864.507641489532	909.707472166127	800.160387732211	962.461653670485	802.340867633668	794.157116108304	919.634301711414	910.767813059104	911.989362458924	827.732899235099	917.915876879218	976.80952812388	765.232687110505	858.562996306152	1038.54518296763	867.519546498188	889.653862866417	922.879244988171	627.533132145767	750.827246473367	902.707031966744	785.192079444156	813.771115181291	867.409293423301	Ppp4c	protein phosphatase 4 catalytic subunit [Source:NCBI gene;Acc:101616089]
142	ENSJJAG00000000213	3576	1314.23140433739	-0.0273355022027229	0.0714520243503345	-0.382571416992959	0.70203756673775	0.969483028184715	1224.25426723548	1429.05359146918	1244.5534536291	1263.79332558069	1313.60252018539	1139.80297360058	1267.17609296033	1367.37671373369	1440.51400730771	1397.05126184497	1271.62069908577	1328.20306071119	1507.97025281962	1457.51062891768	1260.02103575945	1445.42132803435	1127.3131252207	1434.5495280026	1134.26837624414	1190.90787617245	1215.79988183985	1035.1583222716	1675.93325343218	1422.71896265416	1256.10723171543	1300.69543790806	1351.47810521247	1295.6240078981	Chd2	chromodomain helicase DNA binding protein 2 [Source:NCBI gene;Acc:101593698]
143	ENSJJAG00000000215	3255	118.433366714429	0.302314057425915	0.129822475472192	2.32867272270334	0.0198764102303047	0.609364026148799	98.503216904004	109.729369950843	119.021744006109	140.812626805648	97.3038903841031	117.419869288718	74.5998828920197	93.3449048120785	121.391629829301	134.091973793156	72.6321137439149	108.896151561415	150.612225005881	94.5980456268684	128.289434580086	146.574923716289	132.94296682852	182.365641696995	191.446386553003	150.105163261773	80.6305435795429	121.86387656372	119.478863924837	81.7546563744467	126.763115127245	86.6540808395578	98.8886418448152	135.418328509123	ENSJJAG00000000215	RAB3D, member RAS oncogene family [Source:HGNC Symbol;Acc:HGNC:9779]
144	ENSJJAG00000000219	3636	23.5207931838757	0.144551117257376	0.362373315886287	0.398901108112322	0.689966072665589	0.967392809067879	15.8308741452864	9.42986773015057	12.0746696817792	55.4449718047239	14.969829289862	8.30241500021237	9.19724583600243	18.9212644889348	31.2149905275346	18.710507971138	41.3444339773054	21.449241974218	24.9480372709128	22.7736035768387	17.9008513367561	18.1881292202694	14.050882672933	11.73640268347	33.966294388436	26.4891464579599	19.931145603932	16.4310844805016	74.2706451424664	21.6132999610606	4.80163314875928	30.0636606994384	28.8425205380711	35.6845595395662	Deup1	deuterosome assembly protein 1 [Source:NCBI gene;Acc:101610634]
145	ENSJJAG00000000222	14689	71.6886907893728	0.019241269075431	0.148828442032333	0.129284892139439	0.89713222542964	0.991316561385941	68.6004546295742	87.440591679578	65.5482068439441	58.9652874748651	53.3300168451334	61.6750828587205	102.191620400027	88.2992342816959	61.2738702947902	63.4078325688567	51.4011881880013	56.0980174710318	77.616115953951	82.3353360085707	59.6695044558538	84.5213063765461	76.739436136788	62.2932142430331	73.0789970175442	59.6005795304098	82.4424659071731	99.9557639230512	83.9581205958315	66.7193172711002	71.0641706016373	45.0954910491576	91.6780117102974	72.2841077852751	Kmt5c	lysine methyltransferase 5C [Source:NCBI gene;Acc:101613790]
146	ENSJJAG00000000231	7197	8.56156163808284	0.122916656693148	0.643991853522438	0.190866788175708	0.848629960977142	0.987286239509893	0.879493008071464	6.85808562192769	10.3497168700964	29.0426042786649	3.7424573224655	18.976948571914	14.3068268560038	0	15.0294398836278	22.868398631391	12.2915884797394	9.89965014194679	5.54400828242507	10.5108939585409	2.98347522279269	4.27955981653398	6.48502277212293	5.41680123852462	11.3220981294787	1.10371443574833	0.905961163815089	2.73851408008359	1.07638616148502	0	3.84130651900742	12.3791544056511	19.5717103651197	7.31990964914178	Dhh	desert hedgehog signaling molecule [Source:NCBI gene;Acc:101617074]
147	ENSJJAG00000000232	2938	122.628935712637	-0.0490400092889883	0.112055633195924	-0.437639839161357	0.661647386753242	0.964608166968389	125.767500154219	138.018973141295	97.4598338600748	119.690732784801	122.565477310745	107.931395002761	105.257369012028	134.971686687735	79.7716424592552	102.907793841259	124.033301931916	133.645276916282	95.1721421816304	125.254819672613	116.355533688915	149.784593578689	154.559709402263	132.711630343853	118.367389535459	121.408587932316	103.27957267492	134.187189924096	110.867774632957	144.71513886971	151.731607500793	116.717741538996	141.122332632705	125.353452741553	Tatdn1	TatD DNase domain containing 1 [Source:NCBI gene;Acc:101601036]
148	ENSJJAG00000000234	9576	231.976035600287	0.0374628343549865	0.106178067067119	0.352830253834861	0.724215701303919	0.972238222263503	211.078321937151	213.457914982499	286.342166739335	262.263517425519	211.448838719301	192.141604290629	201.317492188053	271.204791008066	201.163272288557	188.144552376444	191.078330003222	264.815641297077	233.772349242257	230.363759258022	216.799199522935	269.612268441641	248.592539598046	254.589658210657	232.61765247838	236.194889250143	308.932756860945	287.543978408777	167.916241191663	224.590377856239	198.787612358634	235.203933707371	210.138363920232	245.21697324625	Ttc5	tetratricopeptide repeat domain 5 [Source:NCBI gene;Acc:101609921]
149	ENSJJAG00000000237	8794	8.97128886322153	0.00658716047432285	0.319442184481752	0.0206208221528711	0.983548130320784	0.997390859385576	8.79493008071464	13.7161712438554	9.48724046425507	6.1605524227471	9.35614330616376	11.8605928574462	9.19724583600243	8.82992342816959	12.7172183630697	13.5131446458219	5.58708567260884	6.59976676129786	10.164015184446	6.13135480914888	6.96144218651628	10.6988995413349	3.24251138606146	11.73640268347	9.26353483320983	9.93342992173497	9.05961163815089	6.84628520020899	3.22915848445506	12.216213021469	4.80163314875928	10.6107037762724	11.3309902113851	9.14988706142723	ENSJJAG00000000237	NA
150	ENSJJAG00000000238	17233	4108.34780252883	-0.00221294552349944	0.0568646720242567	-0.0389159990680236	0.968957360819702	0.995964246367206	3680.67823877908	3868.81755146996	4480.56492834592	3918.99141978469	4413.29279751745	3777.59882509663	3690.13941264498	4525.96646575321	4632.5358164382	4621.4954688711	3937.77798205471	4501.04093120514	3793.94966793956	4096.62092034133	4045.59240210689	4174.71060102889	4018.55244445884	4346.08019370958	3621.01283813691	3935.84567787855	4650.29865386285	4458.30092237609	3460.58150917434	4474.89280063351	3693.41621802564	4192.11221694228	3916.40225306237	4106.46931316854	Eps15	epidermal growth factor receptor pathway substrate 15 [Source:NCBI gene;Acc:101598248]
151	ENSJJAG00000000240	11215	26.6407373291632	-0.0810985462148883	0.263051512881929	-0.30829910585342	0.757854746357556	0.976337483114815	16.7103671533578	32.5759067041565	23.286862957717	20.2418151033119	33.6821159021895	37.953897143828	14.3068268560038	47.9338700386349	13.8733291233487	14.5526173108852	21.2309255559136	27.2240378903537	28.6440427925295	43.7953914939206	35.8017026735123	32.0966986240048	21.6167425737431	25.2784057797815	28.8198861477639	17.6594309719733	33.5205630611583	30.1236548809195	24.7568817141555	15.0353391033465	46.095678228089	20.3371822378554	19.5717103651197	19.2147628289972	ENSJJAG00000000240	NA
152	ENSJJAG00000000242	16694	4619.92926434149	-0.0738897248150106	0.0589282278741154	-1.25389354950324	0.209880699932657	0.876383282542059	4571.60465595547	4459.47017565848	3691.39901700106	4893.23878149627	5101.9049448511	4332.67457082511	5324.18342284141	4605.43577660674	4936.59294639159	4316.92997800757	4601.52375996064	4039.05725791429	5029.33951353994	4773.69767283734	4946.60191939028	5091.6062917213	4490.87826969513	4775.81309196587	4120.2144374821	4516.39947108217	4788.00475076274	3935.24473308013	4386.27360805146	4713.57880889913	4593.24227010312	4542.26544155927	4958.85335250979	4821.99048137215	Slc6a17	solute carrier family 6 member 17 [Source:NCBI gene;Acc:101602705]
153	ENSJJAG00000000243	9337	712.215379441683	-0.0428378845486047	0.0995382452545477	-0.430366081289217	0.666929364667905	0.966142547103422	778.351312143246	661.805262516022	800.378104620792	629.256426037739	838.310440232273	671.309555731457	858.409611360227	915.789201264446	855.521962606505	676.696704956159	774.370074223585	606.353571194241	653.268975945754	633.281361002091	794.598901003786	815.256145049723	633.370557410672	699.670159976096	638.154621843344	736.177528644136	706.649707775769	739.39880162257	498.366792767564	659.675503159328	798.031429323792	649.905606296683	474.871498858956	744.800806800176	Nsdhl	NAD(P) dependent steroid dehydrogenase-like [Source:NCBI gene;Acc:101598137]
154	ENSJJAG00000000245	5535	802.083248164158	0.00752520582793451	0.0905954434015423	0.0830638445532063	0.933800774329396	0.995964246367206	755.484493933388	789.537107224425	707.230652789924	789.430789029164	873.863784795695	731.798579304433	894.176678500236	1057.06797611516	924.888608223248	762.972936156407	681.624452058278	743.298731491171	834.373246504973	789.192954720449	820.45568626799	909.40646101347	803.061986614556	761.060574012709	755.492729730668	680.99180685672	740.170270836927	561.395386417137	1072.08061683908	845.737824563241	890.22278577997	799.339684479186	776.687874489486	707.286269848325	ENSJJAG00000000245	family with sequence similarity 168 member B [Source:HGNC Symbol;Acc:HGNC:27016]
155	ENSJJAG00000000247	16826	23.2913302775789	-0.313326479882593	0.404530596756663	-0.774543340836757	0.438609548481241	0.938609765255005	10.5539160968576	45.4348172452709	33.6365798278134	15.8414205156354	6.54930031431463	83.0241500021237	14.3068268560038	11.3527586933609	24.2783259658603	18.710507971138	6.7045028071306	23.9241545097047	15.708023466871	20.1458800872035	55.6915374921302	16.0483493120024	15.1317198016202	10.8336024770492	25.7320412033606	8.82971548598664	14.4953786210414	17.8003415205434	15.0694062607903	15.9750477973057	43.2146983388335	26.526759440681	31.9327905957216	24.7046950658535	S100a6	S100 calcium binding protein A6 [Source:NCBI gene;Acc:101612903]
156	ENSJJAG00000000252	5389	15.7211967352653	-0.498234030858866	0.325515491585875	-1.53060005971306	0.125868266970181	0.83052367886503	20.2283391856437	18.0024747575602	13.7996224934619	15.8414205156354	9.35614330616376	16.6048300004247	6.13149722400162	22.7055173867218	18.497772164465	15.5920899759484	16.7612570178265	23.9241545097047	18.4800276080836	21.0217879170819	11.9339008911708	11.7687894954684	20.5359054450559	10.8336024770492	5.14640824067213	4.41485774299332	11.7774951295962	32.8621689610031	8.61108929188016	17.854465185224	35.5320853008186	11.4949290909617	11.3309902113851	9.14988706142723	Matn3	matrilin 3 [Source:NCBI gene;Acc:101602228]
157	ENSJJAG00000000255	16602	174.643198079376	-0.0280270184699424	0.105450108307726	-0.2657846342666	0.790405077795675	0.982916505895732	182.055052670793	144.019798060481	137.996224934619	198.017756445442	148.762678568004	189.76948571914	160.440844028042	171.552798033009	168.792171000743	174.631407730622	208.95700415557	146.844810438877	163.54824433154	148.028423249452	170.058087699183	196.859751560563	151.317198016202	214.866449128143	212.032019515692	168.868308669495	145.859747374229	208.127070086353	192.673122905819	162.569604054934	156.533240649552	145.897176923745	213.228633977883	207.702436294398	Slc22a15	solute carrier family 22 member 15 [Source:NCBI gene;Acc:101598921]
158	ENSJJAG00000000256	13787	514.345469581431	-0.000374254849728303	0.106248377785226	-0.00352245236614184	0.997189495452862	0.999280279884909	516.26239573795	498.925728995239	517.485843504822	454.120721448215	479.970151606201	539.656975013804	584.536068688155	392.300883737249	732.974222016924	554.038930478699	601.170418372711	373.711792858491	518.364774406744	556.201471972791	583.766651926436	434.375321378199	651.744788598354	549.805325710249	400.390561124291	498.878924958245	496.466717770669	462.808879534127	526.352832966175	360.848138480316	522.417686585009	499.587302799491	583.030950876723	511.478686733782	Acacb	acetyl-CoA carboxylase beta [Source:NCBI gene;Acc:101601931]
159	ENSJJAG00000000257	2393	467.87100147149	0.0164137451067914	0.0802881471842845	0.20443547002171	0.838013214368302	0.986288697454212	430.951573955017	486.924079156866	426.063344485637	479.643010056738	455.644179010175	459.00494358317	456.796543188121	438.973336143288	477.473743995252	426.183792675922	579.939492816797	518.906661607044	476.784712288556	432.698467959935	487.300953056139	407.628072524861	483.134196523158	451.400103210385	390.097744642947	484.530637293517	402.246756733899	464.178136574169	661.977489313287	488.648520858762	414.861104052801	458.028713009091	447.059068340102	513.308664146068	ENSJJAG00000000257	La ribonucleoprotein 7, transcriptional regulator [Source:HGNC Symbol;Acc:HGNC:24912]
160	ENSJJAG00000000258	1217	538.316134767314	-0.0208671530434083	0.0665284816068759	-0.31365743722688	0.753781230638022	0.976336979133567	496.913549560377	519.499985861022	539.910230056698	575.571612068086	554.819298055511	518.307907870401	643.80720852017	586.55919915698	582.679823180647	545.723149158193	482.724202113403	575.829649923238	530.376792351999	490.50838473191	591.722585853884	536.014867020881	553.388609887823	516.40171807268	609.33473569558	494.464067215252	538.140931306163	486.086249214838	415.485058333218	487.708812164803	534.901932771783	556.177722939611	523.285729762147	586.507760637485	ENSJJAG00000000258	MAPK activated protein kinase 2 [Source:HGNC Symbol;Acc:HGNC:6887]
161	ENSJJAG00000000259	852	344.713743902181	0.036660533185236	0.108965400807258	0.336441961518431	0.736537611066333	0.97434721307063	353.556189244729	272.608903471626	294.104454391907	403.956223148703	471.549622630654	397.329860724449	396.503487152105	358.242607657166	344.52100656316	270.262892916438	365.395402988618	309.364066935837	339.108506608334	323.209989225134	339.121683657436	326.316436010716	304.796070289778	246.46445635287	490.967346160121	371.951764847187	279.941999618862	303.975062889279	329.374165414416	343.933381989051	348.598566599923	343.963647414163	360.531506725889	362.335527632518	Shb	SH2 domain containing adaptor protein B [Source:NCBI gene;Acc:101606372]
162	ENSJJAG00000000260	13722	993.071316973535	-0.0176494783893241	0.0712592276952505	-0.247679899995611	0.804382084868858	0.983744370980322	991.18862009654	924.127037554756	919.399848626901	884.479312122976	943.099245261307	891.916582879958	990.236801676262	837.581308043515	968.820817113853	1112.23575161765	992.266415455329	967.690801375299	1030.26153915066	1045.83394887482	925.871810806665	1000.34710711482	1015.98690096593	1095.09665038839	815.191065322465	1023.1432819387	990.215552049892	1106.35968835377	1215.23997631659	1023.34276772152	1257.06755834518	1013.32221063401	870.426066238217	955.248209213003	Jakmip2	janus kinase and microtubule interacting protein 2 [Source:NCBI gene;Acc:101608034]
163	ENSJJAG00000000262	1005	965.013915443525	-0.0220085652674038	0.0764932332536995	-0.287719113590212	0.773561757890258	0.980685997935095	1058.03008870997	1022.71201836997	873.688599117308	936.403968257559	1084.37700918438	1047.2903493125	1118.9982433803	1246.28062100451	969.976927874132	787.920280117925	948.68714720898	954.491267852703	1016.4015184446	907.440511754034	1076.04006368723	840.933503948927	785.768592555561	919.953410342764	888.270062340009	906.149551749379	1051.82091118932	958.479928029258	1095.76111239175	900.240928812873	964.167936270863	932.85770699728	939.442097525744	787.805275988884	ENSJJAG00000000262	growth differentiation factor 1 [Source:HGNC Symbol;Acc:HGNC:4214]
164	ENSJJAG00000000263	9762	2875.06397300886	0.0608367476597818	0.119764301281834	0.507970630719237	0.611473939964403	0.96255276022996	2872.4241643614	2392.61462135002	1925.90981424378	3002.82926663044	4423.58455515423	2918.89190221752	3648.24084828096	2695.64948085692	3247.51512562388	2646.49740525097	2600.22967203215	1946.93119458287	2806.19219228749	2753.85421713773	3211.21383146587	3348.75555643784	2484.84455885177	2813.12544320712	3627.18852802571	2851.99810197369	3718.06461629712	2878.17829816786	2326.07049496913	2379.34241310459	3102.81534072824	2307.82807133924	2559.77369775381	3011.2278319157	Slc32a1	solute carrier family 32 member 1 [Source:NCBI gene;Acc:101615960]
165	ENSJJAG00000000264	4907	10.5606607012659	-0.41944529724714	0.537571166019387	-0.780260035807079	0.435237831002635	0.938230239003481	5.27695804842879	1.71452140548192	18.9744809285101	5.2804735052118	3.7424573224655	9.488474285957	9.19724583600243	6.30708816297828	18.497772164465	1.03947266506323	8.93933707617414	9.07467929678456	1.84800276080836	12.2627096182978	50.7190787874757	17.1182392661359	8.64669702949723	12.6392028898908	7.20497153694098	2.20742887149666	10.8715339657811	10.9540563203344	20.4513370682154	9.39708693959157	6.72228640826299	9.72647846158302	16.4814403074692	0.914988706142723	Bub1	BUB1 mitotic checkpoint serine/threonine kinase [Source:NCBI gene;Acc:101609720]
166	ENSJJAG00000000265	9854	709.098010072409	-0.143669942447506	0.126880914125202	-1.13232114883518	0.25749944187237	0.902061335882966	897.082868232893	504.069293211685	896.112985669184	591.413032583721	876.670627787544	506.447315012955	1009.65320955227	684.949774499441	808.121421435063	539.486313167814	597.818166969146	913.242725594591	904.597351415691	780.433876421665	658.353532496254	670.821001241701	766.313524239192	590.431334999183	726.672843582904	470.182349628789	706.649707775769	618.904182098892	671.664964766652	701.022685693531	634.775902265976	788.728980702914	660.287702317985	679.836608664043	ENSJJAG00000000265	sorbitol dehydrogenase [Source:HGNC Symbol;Acc:HGNC:11184]
167	ENSJJAG00000000266	3843	483.178878707058	0.135721099057783	0.0684660390800314	1.98231270395437	0.0474442530500671	0.702869780861917	475.805717366662	555.504935376143	503.68622101136	525.407113768574	587.565799627084	582.355109300611	459.862291800122	437.711918510693	465.912636392461	457.367972627819	377.686991468357	490.857652871528	413.028617040668	515.909711798384	487.300953056139	441.864551057133	428.011502960113	435.149699494811	468.323149901163	487.841780600762	570.755533203506	503.886590735381	550.033328518845	476.432307837293	416.781757312305	463.334064897227	425.427177936549	525.203517325923	ENSJJAG00000000266	abhydrolase domain containing 17C, depalmitoylase [Source:HGNC Symbol;Acc:HGNC:26925]
168	ENSJJAG00000000268	17320	833.158087371678	-0.00758545641958253	0.0679361197987135	-0.111655720727903	0.911096389448796	0.993732242666156	782.748777183603	875.263177498521	743.454661835261	803.512051709729	891.640457077406	876.497812165277	709.209845576187	633.231651563019	834.711968921482	779.604498797419	934.160724460197	911.592783904267	807.577206473252	808.462926977774	734.929396547933	848.422733627861	838.729611861232	894.675004562983	783.283334230298	958.024130229551	769.16102807901	905.078903467628	816.97709656713	895.542385343077	769.221630431236	890.414891892191	856.004805969181	976.292949454285	Aebp2	AE binding protein 2 [Source:NCBI gene;Acc:101595208]
169	ENSJJAG00000000269	3818	397.621850832883	-0.00292212789298807	0.0680385657615865	-0.0429481112701211	0.965742896859863	0.995964246367206	419.518164850088	369.479362881354	396.73914668703	346.751093508908	394.829247520111	377.166852866791	411.832230212109	368.333948717931	336.428231241207	331.591780155169	372.099905795748	442.184373006957	425.964636366326	418.683942681881	362.989485439777	409.767852433128	351.272066823325	440.566500733335	433.327573864593	453.626633092564	421.271941174016	395.715284572079	434.860009239948	428.507164445376	400.456204606524	404.09096881304	420.276727840464	365.080493750946	ENSJJAG00000000269	NA
170	ENSJJAG00000000270	961	975.749772407429	-0.0174561125943016	0.0498542718546886	-0.350142765000788	0.726231557949066	0.972238222263503	1001.7425361934	990.993372368551	939.236805961252	1019.13138650588	970.232060849182	895.474760737191	925.856080824245	934.710465753381	917.951943661574	991.656922470317	936.395558729241	932.217055033322	1004.38950049934	958.243165886982	992.502757449035	1151.20159064764	1081.91796581584	973.218622521589	931.499891561655	939.260984821829	1125.20376545834	966.695470269509	933.226802007512	945.346946122912	1030.43047372374	957.616015808582	891.027866622553	983.612859103427	Vac14	VAC14 component of PIKFYVE complex [Source:NCBI gene;Acc:101614205]
171	ENSJJAG00000000272	14864	4543.86232370436	-0.00505167341379673	0.0594373688026573	-0.0849915384136398	0.932268117736957	0.995964246367206	4401.86250539768	4656.6401372889	4038.11453214929	4252.54132953057	4694.91271103298	4019.55491938853	4730.45010831725	4384.6876909025	4736.58578486331	4852.25840051513	4733.37898183421	4409.46916739213	4986.83545004135	4632.67651222692	4501.06961945324	4652.95141052657	4526.5458949418	5084.57076256177	4128.44869066718	4387.26488209961	4373.98049889925	3594.29973010972	5380.85442126361	4919.37501287619	4613.40912932791	4802.22768407794	4631.28472639884	4101.89436963783	Arhgap35	Rho GTPase activating protein 35 [Source:NCBI gene;Acc:101601707]
172	ENSJJAG00000000273	4600	149.184081527947	0.00589707858290541	0.186528848337119	0.031614834034934	0.974779213454305	0.995964246367206	136.321416251077	99.4422415179515	207.85681380777	275.464701188549	141.277763923073	150.629529289567	143.068268560038	71.9008050579524	106.362189945674	91.4735945255638	189.9609128687	273.065349748699	176.484263657198	143.648884100059	109.394091502399	102.709435596815	168.610592075196	137.225631375957	196.592794793675	133.549446725548	115.057067804516	105.432792083218	146.388517961963	76.1164042106917	128.683768386749	169.771260420358	204.987913824148	175.677831579403	Glb1l	galactosidase beta 1 like [Source:NCBI gene;Acc:101606983]
173	ENSJJAG00000000276	6079	348.031327261263	0.0246996498648814	0.0881810016096279	0.280101715948128	0.779399468244377	0.981968069797851	345.640752172085	412.342398018402	356.202755612486	366.99290861222	330.271858707581	425.79528358232	316.794023240084	341.844178433423	292.496022350602	389.802249398709	325.168386145834	386.086355535925	328.020490043483	356.494486760513	425.642465118424	314.547646515247	349.110392565951	357.508881742625	377.746364865334	285.862038858818	305.308912205685	436.792995773333	289.54787743947	300.70678206693	351.479546489179	288.257452588733	322.418176014866	365.995482457089	Rps6ka1	ribosomal protein S6 kinase A1 [Source:NCBI gene;Acc:101616593]
174	ENSJJAG00000000277	17028	1706.74671517754	0.0257473037972692	0.0871123088015523	0.295564474773861	0.767562707082745	0.97921009398999	1627.06206493221	1614.22190326123	1485.18437085884	1739.91601996729	2145.36366010335	1722.15808290119	1711.70964170045	1179.42548647694	1894.86553609738	1819.07716386064	1575.55815967569	1468.44810438877	1758.37462690915	1934.88039620141	1968.09915530224	1784.57644349467	1589.9114162988	1754.14080107555	1487.31198155424	1807.88424575577	1516.57898822646	1422.65806460343	2028.98791439926	1918.8851530646	1521.15738152694	1940.87456574316	1587.36871961313	1784.22797697831	Sgtb	small glutamine rich tetratricopeptide repeat containing beta [Source:NCBI gene;Acc:101608771]
175	ENSJJAG00000000280	16751	1908.42626339706	-0.0586404651335133	0.0563016278108151	-1.04154120251296	0.29762444103102	0.91351603755864	1985.01571921729	2017.13443354948	1825.00007476034	1966.97638069139	1850.64514595919	2147.95336648351	2278.8731349206	1700.39096873894	1835.90388732315	1684.98519006749	1877.26078599657	1828.13539287951	2047.58705897566	1727.29024052023	2241.58438405824	1855.18918046748	1868.76739550009	1855.25442419468	1770.36443479121	1942.53740691706	1984.96090991886	1767.71083869396	1768.50246331989	1889.75418355187	1823.66026989877	1844.49400644202	1992.19409716534	2057.80960011498	Sars	seryl-tRNA synthetase 1 [Source:NCBI gene;Acc:101611397]
176	ENSJJAG00000000282	7980	179.072954463332	0.0713834617816411	0.108471600924835	0.658084338877844	0.510483938691437	0.94998634464776	171.501136573936	191.169136711234	172.495281168274	179.536099177201	208.641995727452	198.071900719352	257.522883408068	167.768545135222	153.762731117115	182.947189051128	201.135084213918	193.868148613125	181.104270559219	182.18882861471	191.936905999663	158.343713211757	136.185478214581	228.408452224455	133.806614257475	221.846601585414	158.543203667641	169.787872965183	153.923221092358	176.665234464322	149.810954241289	160.929007273464	163.784313055475	168.357921930261	Rragd	Ras related GTP binding D [Source:NCBI gene;Acc:101594490]
177	ENSJJAG00000000284	1198	478.390944930531	0.0846112300816707	0.0653862070769393	1.29402260605374	0.195657612457236	0.871687712090406	454.697885172947	520.357246563763	461.424877125133	462.041431706032	522.072796483938	538.470915728059	443.511632536117	350.674101861592	460.132082591066	480.23637125921	495.015790593143	448.784139768254	454.608679158856	460.727518516044	507.190787874757	468.61179991047	474.487499493661	492.92891270574	497.143036048927	498.878924958245	560.78996040154	513.471390015674	486.526544991229	529.055994699006	449.432862723868	458.91293832378	416.156367763597	488.603969080214	Rspry1	ring finger and SPRY domain containing 1 [Source:NCBI gene;Acc:101613410]
178	ENSJJAG00000000285	17235	222.129652392633	-0.00457571383035346	0.145417999770493	-0.0314659384503645	0.974897955865368	0.995964246367206	307.822552825012	299.183985256595	188.88233287926	220.019729383825	247.93779761334	256.188805720839	273.873542672072	324.184331577084	204.631604569394	193.34191570176	145.26422748783	212.842478051856	182.028271939623	237.371021897049	291.386080092753	131.59646435842	178.33812623338	227.505652018034	155.421528868298	274.824894501334	177.568388107757	206.757813046311	181.909261290968	206.735912671015	200.708265618138	221.940553987031	206.018003843365	265.34672478139	ENSJJAG00000000285	acyl-CoA thioesterase 11 [Source:HGNC Symbol;Acc:HGNC:18156]
179	ENSJJAG00000000286	13501	1184.82654894809	-0.0717297174831922	0.0562028779035091	-1.27626413733368	0.201862162987638	0.873268029929495	1179.40012382383	1129.86960621259	1042.73397466222	1151.14322413617	1209.74932948697	1124.3842028859	1168.05022117231	1231.14360941336	1145.70576343655	1243.20930741562	1163.23123703716	1150.83432900131	1222.45382627473	1192.9864642944	1220.24136612221	1405.83539973141	1206.21423561486	1192.59907268184	920.177793432176	1249.40474126711	1225.76545464182	1187.14585371624	1218.46913480104	1319.35100631866	1069.80386554357	1272.400227838	1241.25847315627	1091.58152642827	Ubfd1	ubiquitin family domain containing 1 [Source:NCBI gene;Acc:101603061]
180	ENSJJAG00000000289	11948	110.156170354666	-0.429459471012336	0.248785044830617	-1.72622703790226	0.0843065756113487	0.784377397357303	115.213584057362	84.8688095713551	55.1984899738477	68.6461555677534	36.4889588940387	182.653130004672	183.944916720049	79.4693108535263	138.733291233487	142.407755113662	163.142901640178	187.268381851827	143.220213962648	60.4376402616104	194.920381222456	36.3762584405388	131.862129699833	222.088850779509	42.2005475735114	72.8451527593898	51.6397863374601	145.141246244431	61.3540112046461	77.0561129046509	153.652260760297	52.1692935666725	107.12936199855	94.2438367327005	Cpa4	carboxypeptidase A4 [Source:NCBI gene;Acc:101602613]
181	ENSJJAG00000000290	739	625.673406331298	0.0567277127454588	0.0797611108832663	0.711220193867186	0.476947796721651	0.946405037737454	624.44003573074	579.50823505289	592.521290813021	585.252480160974	548.269997741196	588.285405729334	495.629358940131	502.044217773071	576.899269379251	648.630942999452	607.874921179841	679.775976413679	597.828893121504	610.507757425253	585.755635408298	545.643876608082	700.382459389276	711.406562659566	592.866229325429	728.451527593898	595.216484626513	673.674463700564	825.58818585901	708.540355245205	626.13296259821	626.91574811476	640.715991952865	720.096111734323	Smc5	structural maintenance of chromosomes 5 [Source:NCBI gene;Acc:101613412]
182	ENSJJAG00000000291	14407	110.593444683869	-0.0794897984732892	0.139563016381298	-0.569562055438215	0.568974770457934	0.956887984732314	96.7442308878611	72.0098990302407	116.434314788585	107.369627939307	94.497047392254	110.30351357425	105.257369012028	210.656744643474	129.484405151255	109.144629831639	98.3327078379155	121.270714238848	87.780131138397	94.5980456268684	113.372058466122	115.548115046417	95.1136673244696	88.4744202292354	117.338107887324	101.541728088846	115.057067804516	109.540563203344	136.701042508598	101.488538947589	121.961481978486	96.3805593011408	135.971882536621	94.2438367327005	Pdzrn3	PDZ domain containing ring finger 3 [Source:NCBI gene;Acc:101615220]
183	ENSJJAG00000000294	9366	11.3414834013916	-0.0257772266478776	0.394928836505177	-0.0652705608331534	0.947958581398938	0.995964246367206	7.03594406457171	2.57178210822288	21.5619101460343	4.4003945876765	9.35614330616376	8.30241500021237	9.19724583600243	18.9212644889348	10.4049968425115	3.11841799518968	10.0567542106959	6.59976676129786	24.9480372709128	11.3868017884193	3.97796696372359	14.9784593578689	10.8083712868715	10.8336024770492	22.6441962589574	5.51857217874165	11.7774951295962	12.3233133603762	16.1457924222753	12.216213021469	11.5239195570223	9.72647846158302	6.18054011530095	21.0447402412826	Kif4	kinesin family member 4A [Source:NCBI gene;Acc:101603405]
184	ENSJJAG00000000296	16347	673.942824343515	0.0379508355177741	0.0646252104734607	0.587245058696701	0.557039134417916	0.955401506215542	675.450630198884	702.096515544847	664.969308903696	645.097846553375	695.161447647967	657.076844302522	716.363259004189	615.57180470668	546.840389611996	754.657154835901	710.677297555844	693.800480781437	759.529134692235	651.675425429538	608.628945449709	676.170451012368	658.229811370477	677.100154815577	761.668419619475	609.250368533078	625.113203032411	675.043720740606	826.664572020495	629.604824952635	604.045450113917	605.694340562215	700.461213067441	723.756066558894	Peli1	pellino E3 ubiquitin protein ligase 1 [Source:NCBI gene;Acc:101606286]
185	ENSJJAG00000000298	58	37.5999968981822	0.211911832064699	0.287739224226192	0.736471826649933	0.4614436069625	0.94480008726101	34.3002273147871	42.0057744343071	27.5992449869238	36.9633145364826	42.1026448777369	65.2332607159543	50.0738939960132	8.82992342816959	36.9955443289299	45.7367972627819	17.8786741523483	45.3733964839228	77.616115953951	48.1749306433126	46.7411118237521	18.1881292202694	37.8292995040504	52.3624119724046	18.5270696664197	67.3265805806482	16.3073009486716	27.3851408008359	29.0624263600955	46.9854346979579	24.0081657437964	27.4109847553703	28.8425205380711	32.939593421138	ENSJJAG00000000298	prune homolog 2 with BCH domain [Source:HGNC Symbol;Acc:HGNC:25209]
186	ENSJJAG00000000299	8734	136.535333610344	0.0939882648765764	0.20748647439066	0.45298502060242	0.65055952788991	0.963838269951355	149.513811372149	165.451315629005	261.330350969935	184.816572682413	84.2052897554739	141.14105500361	70.5122180760186	140.017357218118	146.826066555441	186.065607046317	98.3327078379155	164.994169032446	141.372211201839	147.152515419573	153.151728103358	80.2417465600121	141.589663858017	137.225631375957	50.4348007585868	120.304873496568	134.082252244633	195.803756725977	115.173319278897	115.584169356976	130.604421646252	155.623655385328	107.12936199855	104.30871250027	Klhl4	kelch like family member 4 [Source:NCBI gene;Acc:101603354]
187	ENSJJAG00000000300	6228	286.230248085293	-0.000873575541651552	0.0922813453517877	-0.00946643699570456	0.992446988884021	0.998497157742169	276.16080453444	296.612203148373	301.86674204448	284.265490363902	287.233599499227	230.095501434457	265.69821304007	224.532338602027	248.563813459998	311.841799518967	305.054877724442	308.539096090675	303.996454152975	388.027168636136	227.738608673175	281.381057937109	283.179327716034	292.507266880329	226.441962589574	257.165463529361	313.462562680021	317.667633289697	339.061640867781	335.476003743419	257.367536773497	268.804495665567	325.508446072517	256.196837719962	ENSJJAG00000000300	tRNA isopentenyltransferase 1 [Source:HGNC Symbol;Acc:HGNC:20286]
188	ENSJJAG00000000301	14641	649.799479863657	-0.11140617780665	0.0994102411213711	-1.12067103499561	0.262427915827621	0.90254620463068	680.727588247313	595.796188404968	621.845488611628	638.937294130627	708.260048276597	666.565318588479	612.127806196162	614.310387074084	578.05538013953	523.894223191865	612.344589717928	610.478425420052	593.208886219483	716.49260484054	677.248875573941	731.80472862731	602.026280678745	650.918948829375	755.492729730668	644.569230477025	792.716018338203	586.042013137889	388.575404296092	779.018507292141	872.936906444436	717.106730213075	651.016892145033	571.867941339202	Nat14	N-acetyltransferase 14 (putative) [Source:NCBI gene;Acc:101608291]
189	ENSJJAG00000000302	3755	701.140985104471	0.0604437609553429	0.135878275023674	0.444837564686569	0.656437145347378	0.963838269951355	561.996032157666	673.806912354395	615.808153770738	557.97003371738	1120.86596807842	546.773330728272	887.023265072234	662.244257112719	761.876991023901	685.012486276665	740.847560187932	502.4072447038	608.916909686354	619.266835724037	716.034053470246	785.299226333985	750.100967308885	631.960144494539	1050.89656274525	495.567781651	768.255066915195	568.241671617346	626.456745984281	639.001911892227	845.087434181633	729.485884618726	575.820320742205	904.923830375153	Kirrel3	kirre like nephrin family adhesion molecule 3 [Source:NCBI gene;Acc:101602150]
190	ENSJJAG00000000303	9828	1333.19554050657	0.0465597121471147	0.066773435205314	0.697278970356304	0.485628226142496	0.946965223365087	1326.27545617177	1330.46861065397	1196.25477490198	1338.60003357119	1219.10547279314	1406.66631289312	1139.4365674603	1053.28372321737	1497.16343456138	1423.03807847156	1288.3819561036	1411.52511607258	1426.65813134405	1347.146242353	1194.38458085801	1216.46487784978	1382.39068759087	1452.60553213102	1419.37939277737	1411.65076332211	1175.03162946817	1221.37727971728	1581.21127122149	1389.82915836559	1478.90300981786	1458.97176923745	1380.32062575054	1162.9506455074	Hipk3	homeodomain interacting protein kinase 3 [Source:NCBI gene;Acc:101595449]
191	ENSJJAG00000000304	7075	455.922922946671	0.119579153795185	0.0718359809947977	1.66461363983942	0.0959898623384589	0.803596016192469	445.023462084161	429.487612073221	508.861079446408	485.803562479485	431.318206414149	426.981342868065	521.177264040138	488.168623814519	463.600414871903	452.170609302503	493.898373458621	466.933498361823	459.228686060877	449.340716727625	401.774663336082	436.515101286466	448.547408405169	496.540113531423	468.323149901163	566.205505538893	481.971339149627	438.162252813375	443.471098531828	370.245225419908	380.289345381735	404.09096881304	385.253667187092	522.458551207495	Anxa4	annexin A4 [Source:NCBI gene;Acc:101612612]
192	ENSJJAG00000000305	9911	1678.87416453234	-0.0482678729849012	0.0586022509500041	-0.823652201108801	0.410137206092995	0.93438814313922	1751.07057907029	1602.22025342286	1526.58323833923	1824.40359605068	1621.41963495818	1660.48300004247	1601.34269166842	1586.86338180533	1833.59166580259	1751.51144063153	1649.30769055413	1822.36059696337	1651.19046678227	1769.33381635439	1585.21983504385	1744.99051519173	1590.99225342749	2025.88366320821	1440.9943073882	1627.97879272879	1563.68896874484	1395.27292380259	1623.19033151941	1879.41738791831	1752.59609929714	1710.09175860923	1653.294480843	1763.18323673703	Ubr1	ubiquitin protein ligase E3 component n-recognin 1 [Source:NCBI gene;Acc:101612769]
193	ENSJJAG00000000306	2788	216.857580386254	0.156567254946616	0.129096442692974	1.21279294518576	0.225208993350771	0.882794067977668	179.416573646579	272.608903471626	223.381389112915	214.739255878613	190.865323445741	239.583975720414	134.892938928036	227.055173867218	190.758275446045	212.052423672898	183.25641006157	252.441078619643	177.408265037602	252.261455004982	236.689034341553	240.725239680036	232.379982667738	250.075657178553	138.953022498147	265.995179015348	274.506232635972	287.543978408777	219.582776942944	236.806590877708	208.390878656153	204.256047693243	152.45332284409	172.932865460975	ENSJJAG00000000306	defective in cullin neddylation 1 domain containing 3 [Source:HGNC Symbol;Acc:HGNC:28734]
194	ENSJJAG00000000307	15437	257.806030821087	-0.152504817289468	0.161699435040791	-0.943137601259997	0.34561052501922	0.921957844832448	356.194668268943	228.888607631837	351.027897177438	202.418151033119	238.581654307176	182.653130004672	415.91989502811	421.313489286949	265.905474864184	259.868166265806	182.138992927048	344.012842432651	299.376447250954	205.838340021427	236.689034341553	285.660617753643	270.209282171789	222.088850779509	177.036443479121	217.431743842421	275.412193799787	256.051066487816	212.048073812549	221.771251774361	186.30336617186	249.351538742401	283.274755284627	171.102888048689	Stab1	stabilin 1 [Source:NCBI gene;Acc:101606198]
195	ENSJJAG00000000309	8744	8.75830910591091	0.155525253712686	0.41054985238447	0.37882184784478	0.704820162231673	0.969483028184715	11.433409104929	11.1443891356325	10.3497168700964	7.0406313402824	5.61368598369826	10.6745335717016	21.4602402840057	1.26141763259566	4.62444304111624	7.27630865544258	3.3522514035653	16.4994169032446	7.39201104323343	8.75907829878411	10.9394091502399	4.27955981653398	6.48502277212293	6.31960144494539	4.1171265925377	17.6594309719733	15.4013397848565	4.10777112012539	13.9930200993053	6.5779608577141	8.6429396677667	8.84225314689365	8.2407201537346	2.74496611842817	ENSJJAG00000000309	NA
196	ENSJJAG00000000310	195	112.8072487086	-0.128214900102905	0.184714914975814	-0.6941231579469	0.487604976790472	0.948011087809597	54.5285665004308	131.160887519367	83.6602113666129	100.328996599024	88.8833614085557	126.908343574675	149.199765784039	122.357510361779	145.669955795162	87.3157038653109	128.502970470003	160.044343961473	128.436191876181	129.634358822005	151.162744621496	81.3116365141456	161.044732174386	95.6968218806016	51.4640824067213	96.0231559101047	88.7841940538787	90.3709646427586	124.860794732262	133.4386345422	107.556582532208	101.685911189277	145.242692709572	93.3288480265577	Mtarc1	mitochondrial amidoxime reducing component 1 [Source:NCBI gene;Acc:101614455]
197	ENSJJAG00000000311	11713	22.9122173897932	0.00263440028426481	0.275834805821422	0.00955064491016536	0.992379803726448	0.998497157742169	33.4207343067156	9.42986773015057	17.2495281168274	24.6422096909884	22.454743934793	22.5351264291479	10.2191620400027	21.4440997541261	21.9661044453021	23.9078712964542	35.7573483046966	20.6242711290558	32.3400483141463	14.890433107933	8.95042566837807	16.0483493120024	20.5359054450559	12.6392028898908	28.8198861477639	37.5262908154432	20.837106767747	16.4310844805016	47.3609911053409	28.1912608187747	23.0478391140445	22.1056328672341	21.6318904035533	26.534672478139	ENSJJAG00000000311	transmembrane protein 60 [Source:HGNC Symbol;Acc:HGNC:21754]
198	ENSJJAG00000000314	9003	75.2574630388395	-0.164442287249247	0.177985161394707	-0.923910094305968	0.355533127043609	0.922492758630903	72.1184266618601	88.297852382319	81.9352585549302	74.8067079905005	62.6861601512972	96.0708021453146	72.5560504840192	50.4567053038262	63.5860918153483	65.4867778989832	63.6927766677407	102.296384800117	105.336157366076	53.4303776225831	94.4767153884352	47.0751579818737	61.6077163351678	64.0988146558746	122.484516127997	40.8374341226882	58.8874756479808	78.0476512823824	69.9651004965263	55.4428129435903	106.596255902456	81.3487289514216	112.279812094634	61.3042433115624	Timp1	TIMP metallopeptidase inhibitor 1 [Source:NCBI gene;Acc:101606230]
199	ENSJJAG00000000315	210	143.718622170257	0.0523734273707618	0.338355460243423	0.154788184393664	0.876988306427143	0.990921055634129	210.19882892908	125.16006260018	103.497168700964	54.5648928871886	104.788805029034	105.559276431272	94.0162907680248	114.789004566205	101.737746904557	161.1182630848	96.097873568872	61.0478425420052	208.824311971344	117.371649203707	87.5152732019189	54.5643876608082	103.760364353967	169.726438807105	99.8403198690392	190.942597384461	179.380310435388	193.065242645893	186.214805936908	604.232690215738	103.7152760132	84.885630210179	98.8886418448152	208.617425000541	ENSJJAG00000000315	DExD/H-box helicase 60 [Source:HGNC Symbol;Acc:HGNC:25942]
200	ENSJJAG00000000316	9900	59.2018678655623	0.106374016199351	0.150776882356053	0.70550613951649	0.480495312568913	0.946481573632772	61.5645105650025	54.8646849754215	56.0609663796891	60.7254453099357	58.9437028288317	47.442371429785	66.4245532600176	51.7181229364219	70.5227563770227	44.6973245977187	62.575359533219	55.2730466258696	66.5280993891009	63.0653637512456	69.6144218651628	46.0052680277403	36.7484623753632	71.3212163072408	74.1082786656786	62.9117228376548	67.0411261223166	79.4169083224242	66.7359420120712	60.1413564133861	50.8973113768483	58.3588707694981	62.8354911722263	31.1096160088526	ENSJJAG00000000316	tRNA isopentenyltransferase 1 [Source:HGNC Symbol;Acc:HGNC:20286]
201	ENSJJAG00000000317	15323	27.1462491070443	-0.548589384803668	0.702469490585786	-0.780944072526484	0.43483538921646	0.938230239003481	42.2156643874303	11.1443891356325	31.0491506102893	28.1625253611296	8.42052897554738	4.7442371429785	54.1615588120143	2.52283526519131	6.93666456167436	14.5526173108852	22.3483426904353	23.9241545097047	12.9360193256585	39.4158523445285	91.4932401656425	13.9085694037354	85.3861331662852	12.6392028898908	53.5226457029901	0	0	20.538855600627	2.15277232297004	4.69854346979579	85.4690700479151	15.9160556644086	12.3610802306019	59.474265899277	Serpinb11	serpin family B member 11 [Source:NCBI gene;Acc:101606757]
202	ENSJJAG00000000319	3427	351.245487029539	-0.0797432694975991	0.104933097854511	-0.759943917868154	0.447288108392935	0.941602666972165	379.061486478801	384.052794827951	339.8157039015	316.828410312708	361.147131617921	311.933592150836	398.547319560105	473.031612223371	388.453215453764	347.183870131117	366.51282012314	324.213542148757	335.412501086717	315.326818756228	455.477217346351	294.219737386711	379.373832169191	334.938876582105	411.71265925377	309.040042009532	273.600271472157	273.851408008359	262.638223402345	321.380373334032	293.859948704068	374.027308113601	380.103217091008	429.129703180937	Ptcd1	pentatricopeptide repeat domain 1 [Source:NCBI gene;Acc:101600035]
203	ENSJJAG00000000323	16825	708.431281476217	-0.0712209975958836	0.0773167909109282	-0.921158221348489	0.356967826973826	0.923483139398364	700.955927432957	857.260702740961	696.880935919827	745.426843152399	657.736874423312	623.867184301672	841.037035892222	817.398625921985	701.75923148939	578.986274440216	725.203720304627	649.252055142677	776.16115953951	702.478079562486	856.257388941502	770.320766976116	677.684879686846	743.907370090714	689.618704250065	567.309219974642	655.009921438309	617.53492505885	622.151201338341	755.525789943162	730.808565241162	740.096588394999	675.739052606237	659.706857128903	Tdrkh	tudor and KH domain containing [Source:NCBI gene;Acc:101608049]
204	ENSJJAG00000000324	6706	448.82385504577	0.227114921292636	0.0911269911851066	2.49229035589792	0.0126922233118137	0.548523663967375	470.528759318233	459.491736669155	459.69992431345	496.364509489909	542.656311757498	508.819433584444	320.881688056085	368.333948717931	471.693190193857	510.381078546044	426.853345387315	462.808644136012	375.144560444097	455.472071536774	309.286931429509	355.20346477232	466.921639592851	539.87452343962	498.172317697062	549.649789002669	436.673280958873	387.499742331829	431.630850755493	459.517551346028	421.583390461064	434.154629512478	424.397087917332	523.373539913638	Yaf2	YY1 associated factor 2 [Source:NCBI gene;Acc:101604670]
205	ENSJJAG00000000325	3314	550.123336200545	-0.0578373831302161	0.0656022566475946	-0.881637097347272	0.377973087089573	0.929694004704964	598.934738496667	615.51318456801	614.083200959055	541.248534284209	539.849468765649	482.726129298062	498.695107552132	658.460004214932	497.127626919996	609.13098172705	490.546122055056	513.956836536071	530.376792351999	494.887923881302	614.595895895294	625.885623168094	544.741912858326	496.540113531423	493.02590945639	539.716359080934	589.780717643623	501.148076655298	551.10971468033	498.985316492312	521.457359955257	574.746454548087	528.436179858231	637.747128181478	ENSJJAG00000000325	ECSIT signaling integrator [Source:HGNC Symbol;Acc:HGNC:29548]
206	ENSJJAG00000000329	9830	1198.18155923221	0.0945470346709496	0.129833162206948	0.728219455367238	0.466479258149887	0.94521333149675	1006.14000123376	1300.46448605804	1812.06292867272	1379.96374269535	791.529723701454	1521.71406361035	1079.14351142429	1189.5168275377	1148.01798495711	1510.35378233687	1044.78502077785	1340.57762338863	1046.89356399793	1575.75818595126	1120.79219202912	1032.44380573882	1307.81292571146	1255.79508713129	626.832523713865	1225.12302368065	1116.14415382019	1436.35063500385	1003.19190250404	1174.63586744895	1089.0103981386	1364.35966056569	1106.31668063887	943.353356033147	Gatm	glycine amidinotransferase [Source:NCBI gene;Acc:101610918]
207	ENSJJAG00000000330	10952	368.940421011887	-0.156021586246267	0.0793575928456806	-1.96605744518571	0.049291975301244	0.710669956379867	337.725315099442	361.764016556686	376.902189352679	358.192119436867	348.048530989292	320.236007151049	367.889833440097	309.047319985936	404.638766097671	400.196976049342	366.51282012314	356.387405110084	438.900655691985	403.793509573948	403.763646817944	349.854015001653	327.493649992208	360.217282361887	338.633662236226	363.122049361201	382.315611129967	301.236548809195	332.603323898871	385.280564523254	309.225174780097	452.723361120955	383.193487148659	490.4339464925	Aatf	apoptosis antagonizing transcription factor [Source:NCBI gene;Acc:101593635]
208	ENSJJAG00000000332	10218	173.656625765242	0.0266878688839657	0.0957310172087648	0.278779748320926	0.780413857053092	0.982019109243407	181.175559662722	187.74009390027	167.320422733226	183.056414847342	178.702337147728	205.18825643382	160.440844028042	190.474062521944	175.728835562417	174.631407730622	210.074421290092	172.418906638907	191.268285743665	176.933381635439	135.250876766602	180.811402248561	157.802220788325	162.504037155739	206.885611275019	200.876027306196	162.167048322901	191.695985605852	116.249705440382	141.896012787833	158.453893909056	163.581683217533	168.934763151559	160.123023574977	Samd10	sterile alpha motif domain containing 10 [Source:NCBI gene;Acc:101602064]
209	ENSJJAG00000000333	15801	105.793510289817	-0.327032375218128	0.201701233328602	-1.62137023071813	0.104938261238553	0.810050167926014	310.461031849227	94.2986773015057	105.222121512647	93.2883652587418	91.6902044004049	99.6289800025484	90.950542156024	52.9795405690175	99.4255253839992	70.6841412242993	94.9804564343502	82.4970845162232	138.600207060627	98.9775847762605	125.305959357293	123.037344725352	78.9011103941623	108.336024770492	128.660206016803	79.4674393738798	115.963028968331	98.5865068830094	118.402477763352	98.6694128657115	98.9136428644411	91.0752074130046	76.226661422045	96.9888028511286	Ppm1m	protein phosphatase, Mg2+/Mn2+ dependent 1M [Source:NCBI gene;Acc:101616754]
210	ENSJJAG00000000336	13811	24.8951891513357	-0.404555202211647	0.223046948792179	-1.81376703157049	0.0697136001993464	0.75387503931499	27.2642832502154	16.2879533520783	18.9744809285101	15.8414205156354	28.0684299184913	16.6048300004247	26.569821304007	59.2866287319958	25.4344367261393	18.710507971138	24.5831769594789	22.2742128193803	21.2520317492961	21.0217879170819	28.840260486996	24.6074689450704	15.1317198016202	30.6952070183062	26.7613228514951	14.3482876647283	23.5549902591923	23.2773696807105	21.5277232297004	23.4927173489789	28.8097988925557	31.8321113288171	30.9027005765047	31.1096160088526	ENSJJAG00000000336	protocadherin beta 4 [Source:HGNC Symbol;Acc:HGNC:8689]
211	ENSJJAG00000000337	10269	120.495682549057	0.305828036583333	0.196063651068419	1.55984056665664	0.118797562300367	0.825909191621159	87.069807799075	120.016498383735	111.259456353537	221.779887218896	102.917576367801	81.8380907163791	195.185994964052	104.697663505439	122.54774058958	95.6314851858167	170.96482158183	113.845976632388	136.752204299818	143.648884100059	101.438157574951	135.876024174954	108.083712868715	86.6688198163939	238.793342367187	90.5045837313631	77.0066989242825	119.125362483636	129.166339378202	92.0914520079974	115.239195570223	71.6222504898386	95.7983717871647	104.30871250027	6820408C15Rik	chromosome unknown open reading frame, human C20orf96 [Source:NCBI gene;Acc:101597642]
212	ENSJJAG00000000338	126	159.26775078374	-0.0659266380468184	0.124482709889449	-0.529604778891518	0.596385980286008	0.962057608566406	181.175559662722	154.306926493373	205.269384590246	141.692705723183	140.342149592456	132.838640003398	169.638089864045	131.187433789948	144.513845034883	177.749825725811	204.487335617483	183.143527626016	171.864256755177	182.18882861471	161.107662030805	106.988995413349	148.07468663014	176.04604025205	173.948598534718	104.852871396091	122.304757115037	191.695985605852	177.603716645028	126.860673684486	154.612587390049	152.086754126571	194.68701363198	148.228170395121	Fhod1	formin homology 2 domain containing 1 [Source:NCBI gene;Acc:101610249]
213	ENSJJAG00000000339	6230	81.7357890271461	0.22689684743982	0.133450620806304	1.70023073754859	0.0890875327213998	0.795340613888599	67.7209616215027	102.014023626174	105.222121512647	105.609470104236	79.527218102392	92.5126242880807	97.0820393800257	108.481916403226	91.3327500620458	81.0788678749316	62.575359533219	83.3220553613855	72.0721076715259	75.3280733695434	59.6695044558538	73.8224068352111	90.790318809721	81.2520185778693	50.4348007585868	102.645442524595	75.1947765966524	71.2013660821735	63.5067835276162	81.7546563744467	70.1038439718854	95.4963339864514	71.0762113259609	77.7740400221314	ENSJJAG00000000339	NIMA related kinase 7 [Source:HGNC Symbol;Acc:HGNC:13386]
214	ENSJJAG00000000341	3304	328.562271589096	-0.0057078391585685	0.0821499859874056	-0.0694807076344915	0.944606988614543	0.995964246367206	365.869091357729	336.903456177198	326.016081408038	304.507305467214	313.430800756486	271.607576435519	386.284325112102	393.562301369845	310.993794515067	309.762854188841	345.281894567226	301.939329329377	335.412501086717	342.479961482459	339.121683657436	299.569187157378	359.918763852822	297.924068118854	402.44912442056	239.506032557388	355.136776215515	299.867291769154	371.353225712332	308.224451618604	326.511054115631	300.636606994384	322.418176014866	333.055889035951	Atg4d	autophagy related 4D cysteine peptidase [Source:NCBI gene;Acc:101606215]
215	ENSJJAG00000000343	14517	2655.6856636324	-0.014185663182523	0.0639771410543513	-0.221730182823763	0.824523932405471	0.986157507190346	2784.47486355426	2952.40586023987	2741.81249416972	2853.21585064944	2537.38606463161	2967.52033293305	2743.84500774073	2971.89994239537	2341.1242895651	2333.61613306694	2604.69934057024	2465.83785618991	2740.58809427879	2546.26406145654	2834.30146165306	2618.02071776466	2867.46090240702	2334.64133380411	2734.80133909317	2544.0617743999	2633.62910321046	3084.93611121417	2082.80722247351	2491.16774768573	2889.62282892333	2607.58045301894	2504.1488367161	2547.32855790134	Rpl13a	ribosomal protein L13a [Source:NCBI gene;Acc:101614375]
216	ENSJJAG00000000345	6768	12943.7286292898	-0.0214441704400791	0.0493117693561479	-0.434869215200967	0.663657361048234	0.965062620709231	12034.1028294418	12329.1234268205	12895.7472201402	13146.6188701423	11779.3844224602	11399.2157952916	13480.0966469676	14106.4333853172	12301.0184893692	13345.7895467467	13849.2679652628	11908.4541499168	13219.6877494426	14002.2625684363	12363.5213232529	15092.9375829612	12641.471057125	12269.9576054647	12085.8251123944	13532.6426967103	13689.9791464098	13494.0281296119	13582.9169717795	13484.8197583139	13306.2857818417	12868.1310046743	11443.2700234797	12771.4123603401	Dctn1	dynactin subunit 1 [Source:NCBI gene;Acc:101597246]
217	ENSJJAG00000000346	3977	560.990317539061	-0.0529883563773659	0.052256215094735	-1.01401060680158	0.310577691108102	0.916467388239922	652.583811989026	511.784639536354	539.047753650856	570.291138562874	516.45911050024	542.029093585293	603.95247656416	590.343452054767	571.118715577856	536.367895172624	538.595058839492	579.129533303887	566.412846187761	534.303776225831	507.190787874757	513.547177984077	562.03530691732	544.388524471724	575.368441307144	555.16836118141	610.61782441137	524.425446336008	569.408279425576	598.594438051983	513.774746917243	557.946173568989	593.331851068891	629.512229826193	Lrch1	leucine rich repeats and calponin homology domain containing 1 [Source:NCBI gene;Acc:101617943]
218	ENSJJAG00000000347	203	363.780567178143	-0.344238557016889	0.132122765634013	-2.60544468142945	0.00917550888596731	0.498261380371104	403.687290704802	265.750817849698	391.564288251982	344.110856756302	341.499230674977	366.492319295089	359.714503808095	338.059925535636	395.389880015439	376.289104752887	255.888523805485	518.081690761882	327.096488663079	281.16641339097	485.311969574278	272.821938304041	326.412812863521	263.617660274865	285.111016533236	396.233482433651	352.41889272407	462.808879534127	280.93678814759	292.249403821298	314.987134558609	486.323923079151	531.526449915881	470.30419495736	Palld	palladin, cytoskeletal associated protein [Source:NCBI gene;Acc:101594081]
219	ENSJJAG00000000348	5958	440.602122825976	0.0412961618913148	0.0691385137472093	0.597296060518537	0.550309734193115	0.954839415752348	423.036136882374	450.061868939005	357.065232018327	449.720326860538	448.159264365244	443.58617286849	485.410196900128	450.326094836649	419.668205981299	385.644358738457	443.614602405142	377.01167623914	426.888637746731	422.187574001394	370.945419367224	429.025871607531	500.427590582152	381.884487315985	488.908782863852	445.900632042325	503.714407081189	480.609221054671	474.686297214894	447.301338324559	472.480701837913	458.028713009091	468.690958743655	431.874669299365	Alg3	ALG3 alpha-1,3- mannosyltransferase [Source:NCBI gene;Acc:101595516]
220	ENSJJAG00000000350	15175	492.982084323427	-0.0772428742605957	0.0927242984785182	-0.833038108975188	0.404823236907083	0.933030950047597	416.000192817803	488.638600562348	420.026009644747	439.159379850114	610.956157892494	528.982441442103	629.500381664166	466.724524060393	524.874285166693	448.01271864225	397.800499889749	450.434081458579	471.240704006131	462.479334175801	650.397598568806	509.267618167543	424.768991574052	415.288094953554	494.055191104524	403.959483483889	554.448232254834	527.163960416092	505.901495897959	528.116286005046	563.711731664339	438.575756085925	474.871498858956	558.143110747061	ENSJJAG00000000350	NA
221	ENSJJAG00000000352	10752	17.3313025339918	0.451552913288723	0.240731771813305	1.87575121425566	0.0606894498272096	0.73808458673494	19.3488461775722	19.7169961630421	33.6365798278134	17.601578350706	14.969829289862	18.976948571914	7.15341342800189	8.82992342816959	15.0294398836278	11.4341993156955	15.6438398833047	16.4994169032446	19.4040289884878	14.0145252780546	17.9008513367561	16.0483493120024	21.6167425737431	27.0840061926231	22.6441962589574	15.4520021004766	19.0251844401169	10.9540563203344	29.0624263600955	14.0956304093874	19.2065325950371	9.72647846158302	8.2407201537346	21.9597289474254	ENSJJAG00000000352	NA
222	ENSJJAG00000000354	9808	33.8228395945545	0.120534976650748	0.247922690138456	0.486179690061582	0.626839769926694	0.963838269951355	17.5898601614293	33.4331674068975	48.2986787271167	29.9226831962002	23.3903582654094	48.6284307155296	35.7670671400095	22.7055173867218	45.0883196508834	28.0657619567071	36.8747654392183	51.1481924000584	31.4160469337421	25.4013270664739	34.8072109325814	27.8171388074709	54.0418564343577	28.8896066054646	15.4392247220164	23.1780031507149	29.8967184058979	42.4469682412957	57.048466558706	29.1309695127339	22.0875124842927	23.8740834966129	25.7522504804206	54.8993223685634	ENSJJAG00000000354	kinetochore scaffold 1 [Source:HGNC Symbol;Acc:HGNC:24054]
223	ENSJJAG00000000356	2544	266.5380541432	0.0401341021459402	0.107720627403935	0.372575829840311	0.709464164646996	0.970662680710707	233.945140147009	246.891082389397	238.043488012218	242.021702322207	303.139043119706	196.885841433608	259.566715816069	393.562301369845	327.179345158974	247.394494285048	235.775015384093	236.766632561561	258.72038651317	234.743298407414	340.116175398367	211.838210918432	244.269191083297	279.868063990438	290.257424773908	268.202607886844	252.76316470441	239.619982007314	296.00619440838	314.802412476318	291.939295444564	271.457171609635	224.559624189268	282.731510198101	Car8	carbonic anhydrase 8 [Source:NCBI gene;Acc:101601695]
224	ENSJJAG00000000357	7367	1431.11214295304	0.0644541591905339	0.0559478375156073	1.15204022269053	0.249304545182448	0.896180608437332	1493.37912770535	1410.19385600888	1589.54401596565	1460.05092419106	1546.57048850887	1530.01647861057	1596.23311064842	1352.23970214254	1446.2945611091	1511.39325500193	1304.0257959869	1472.57295861458	1367.52204299818	1393.56935733655	1546.43465714754	1199.34663858365	1420.21998709492	1272.94829105328	1515.10258605387	1608.11193288532	1464.939201889	1458.25874764451	1261.52458126044	1296.79799766364	1377.10838706416	1448.36106546118	1292.76297411711	1435.61727993793	Sec61a1	SEC61 translocon subunit alpha 1 [Source:NCBI gene;Acc:101604104]
225	ENSJJAG00000000358	12390	518.860370292605	-0.0842011076159202	0.140765044951565	-0.598167731519517	0.549728020158507	0.954839415752348	453.818392164876	444.061044019818	658.069497656965	403.076144231167	558.561755377977	510.005492870189	625.412716848165	517.181229364219	612.738702947902	631.999380358441	288.293620706616	634.402579929757	597.828893121504	345.983592801972	668.298449905563	426.886091699264	413.96062028718	435.149699494811	613.451862288117	435.96720212059	428.519630484537	495.671048495131	431.630850755493	754.586081249203	573.314997961858	465.986740841295	628.354911722263	474.879138488073	Kdr	kinase insert domain receptor [Source:NCBI gene;Acc:101599792]
226	ENSJJAG00000000363	5533	4322.65145984259	-0.0955523470025287	0.0774673127689844	-1.23345374438734	0.217406524073196	0.880672155252625	4390.42909629275	4193.71935780878	5591.4345390696	4153.97249076661	3584.33850059134	3828.59937438365	4384.02051516116	5367.33202669451	4155.06207244294	4449.98247913567	3853.97169696558	5137.91842367038	4110.88214141819	4405.81638428841	4613.44718617843	4331.98442428652	4223.9114989094	4052.67012662283	3263.85210623426	3798.98508784575	5426.70737125238	4550.04114405889	4195.75325746861	3963.69127111972	4395.41498437424	4397.25248995021	3882.40928242821	4330.64154617351	Bin1	bridging integrator 1 [Source:NCBI gene;Acc:101607193]
227	ENSJJAG00000000366	5956	1090.99102871258	-0.0450863405713453	0.0746848719606271	-0.603687726680636	0.546051275518072	0.954739271621344	1221.61578821126	1217.31019789216	953.898904860555	1086.8974631561	1081.57016619253	936.986835738253	1099.58183550429	910.743530734063	997.723586120829	1042.59108305841	1245.92010499177	1230.03153013689	1000.69349497773	1184.22738599561	902.998500765254	1082.7286335831	988.965972748746	1161.00106545711	1136.32693954041	949.194414743564	1192.24489158066	1111.83671651394	1089.30279542284	1432.11604959376	1034.27178024275	1156.56671161369	1036.27055933213	1064.13186524399	Ets2	ETS proto-oncogene 2, transcription factor [Source:NCBI gene;Acc:101611749]
228	ENSJJAG00000000368	4522	17.5961084793961	0.480747431428071	0.290594598787329	1.65435776657331	0.0980548422068903	0.805267317433771	17.5898601614293	24.0032996767469	23.286862957717	18.4816572682413	7.48491464493101	29.6514821436156	9.19724583600243	26.4897702845088	6.93666456167436	13.5131446458219	15.6438398833047	8.24970845162232	11.0880165648501	15.7663409378114	5.96695044558538	12.8386794496019	21.6167425737431	18.9588043348362	28.8198861477639	15.4520021004766	13.5894174572263	17.8003415205434	27.9860401986105	28.1912608187747	18.2462059652852	15.9160556644086	13.3911702498187	26.534672478139	Rbm43	RNA binding motif protein 43 [Source:NCBI gene;Acc:101610198]
229	ENSJJAG00000000369	13831	385.682682728861	0.212939622670566	0.108575926044862	1.96120475714462	0.0498551421632953	0.714009829786457	297.268636728155	369.479362881354	363.102566859217	470.842220881385	475.292079953119	402.074097867428	361.758336216096	388.516630839462	344.52100656316	279.618146902008	391.095997082619	413.310393426278	372.372556302884	308.319556117201	402.769155077013	404.418402662461	429.0923400888	446.886102178281	337.604380588091	527.575500287702	317.992368499096	535.379502656343	316.457531476596	479.25143391917	353.400199748683	303.289282938452	361.561596745105	345.865730921949	Gatc	glutamyl-tRNA amidotransferase subunit C [Source:NCBI gene;Acc:101612785]
230	ENSJJAG00000000370	12957	790.512250489111	-0.0784643080329004	0.0752926663438276	-1.04212417813163	0.297354110246695	0.91351603755864	742.292098812316	663.519783921504	791.753340562378	614.295084439639	758.783222129881	775.682772876984	852.278114136225	730.360809272885	914.483611380737	861.722839337414	750.904314398628	823.320903471908	853.777275493461	773.426613782637	744.874313957241	797.068015829453	771.717709882628	803.492183714485	764.756264563878	837.719256732983	796.339862993463	558.656872337053	863.261701510986	928.432189631647	873.897233074188	854.161653989927	803.470214989123	829.89475647145	ENSJJAG00000000370	mediator complex subunit 12L [Source:HGNC Symbol;Acc:HGNC:16050]
231	ENSJJAG00000000372	17362	35.5068554554786	0.0623297674370599	0.231828877781673	0.268861101487795	0.788036571607926	0.982916505895732	35.1797203228586	13.7161712438554	52.6110607563236	39.6035512890885	49.5875595226679	28.465422857871	35.7670671400095	26.4897702845088	26.5905474864184	42.6183792675922	52.5186053225231	45.3733964839228	34.1880510749546	44.671299323799	43.7576366009595	29.9569187157378	35.6676252466761	26.1812059862023	22.6441962589574	39.7337196869399	47.1099805183846	43.8162252813375	41.9790602979158	31.9500955946113	29.7701255223075	26.526759440681	33.9929706341552	13.7248305921408	Cdca3	cell division cycle associated 3 [Source:NCBI gene;Acc:101601279]
232	ENSJJAG00000000374	5585	240.687235040096	-0.0243402078655434	0.0955592019609335	-0.254713385692507	0.798944476891454	0.983213072382634	246.25804226001	299.183985256595	284.617213927652	190.97712510516	256.358326588887	291.770584293178	217.668151452058	269.94337337547	250.876034980556	222.44715032353	262.593026612615	240.891486787372	240.240358905086	200.582893042156	309.286931429509	201.139311377097	256.158399498856	213.060848715302	214.09058281196	232.883745942898	227.396252117587	227.296668646938	199.131439874729	254.661056062932	240.081657437964	215.750976784205	228.679984266135	245.21697324625	Raver2	ribonucleoprotein, PTB binding 2 [Source:NCBI gene;Acc:101598599]
233	ENSJJAG00000000375	8501	1259.41766889854	-0.119954727737033	0.113669522757505	-1.05529366911249	0.291291035651751	0.91351603755864	1320.11900511527	1342.47026049235	1283.36489189196	1514.61581707825	1165.775455948	1365.15423789206	1649.37275325644	1513.70115911479	1401.20624145822	1245.28825274574	1428.05909791882	1235.80632605302	1175.32975587412	1374.29938507923	1422.12318953118	894.428001655601	1344.56138808682	987.663425824322	1294.83631335311	1068.39557380438	1011.95861998145	920.140730908088	794.372987175945	1008.30742861818	1239.78167900965	1460.74021986683	1475.08890751849	1326.73362390695	Fxyd1	FXYD domain-containing ion transport regulator 1 [Source:MGI Symbol;Acc:MGI:1889273]
234	ENSJJAG00000000377	15760	480.918920514275	-0.169175234172138	0.0798292856491109	-2.11921267735937	0.0340724973927275	0.666094048336318	518.021381754092	420.915005045812	410.538769180492	414.517170159126	495.875595226679	463.749180726148	562.053912200149	473.031612223371	527.186506687252	523.894223191865	540.829893108535	403.410743284332	564.564843426953	469.486596814828	437.576366009594	397.99906293766	495.023404938717	502.859714976369	462.147460012357	405.063197919637	433.955397467428	417.623397212748	425.172533786583	530.935412086924	510.893767027987	573.862229233398	559.338880434736	525.203517325923	Atxn1	ataxin 1 [Source:NCBI gene;Acc:101602349]
235	ENSJJAG00000000378	13849	701.078562850676	-0.0601048831157748	0.0830805708246906	-0.723452938745485	0.46940165721649	0.945487490534822	687.763532311885	606.083316837859	646.857304381028	633.656820625416	777.495508742209	677.239852160181	831.83979005622	686.211192132037	741.066997338878	744.262428185269	696.150874807061	608.003512884565	663.4329911302	580.726891209387	967.640463925762	640.864082525963	699.301622260589	618.418141398227	804.89824884112	720.72552654366	742.888154328373	683.259262980857	599.547091947156	732.033072594183	608.847083262676	707.380251751492	697.37094300979	826.234801646879	ENSJJAG00000000378	RELT like 2 [Source:HGNC Symbol;Acc:HGNC:26902]
236	ENSJJAG00000000379	14849	1568.99547003433	-0.0297366707753218	0.0620802567967676	-0.479003668955024	0.631936018539154	0.963838269951355	1521.52290396363	1476.20293011993	1325.62623577819	1627.26591852277	1739.30704061584	1729.27443861566	1829.23000516048	1697.86813347375	1455.54344719134	1384.57758986422	1533.09630856386	1470.92301692426	1561.56233288306	1461.89016806707	1648.86730646343	1754.61952477893	1543.43541976526	1374.96471437883	1579.94732988634	1573.89678537712	1483.96438632912	1800.57300765496	1553.22523102288	1537.36342331718	1767.00099874341	1561.54190574142	1593.54925972843	1345.0333980298	Ap2s1	adaptor related protein complex 2 subunit sigma 1 [Source:NCBI gene;Acc:101601991]
237	ENSJJAG00000000381	6175	618.593259976832	-0.0706542107452536	0.0794931249411393	-0.88880907371008	0.374105698531761	0.927333797660695	612.127133617739	615.51318456801	504.548697417202	631.896662790345	634.346516157903	546.773330728272	758.2618233682	557.54659360728	602.333706105391	530.131059182245	678.272200654713	550.255553723209	633.864946957267	668.317674197228	801.560343190303	600.20826426889	511.235961869024	575.986531696451	740.053505008652	596.005795304098	627.831086523856	573.718699777513	654.442786182892	592.016477194269	688.55419353208	617.189269653177	644.836352029732	572.782930045345	Rnf19b	ring finger protein 19B [Source:NCBI gene;Acc:101597429]
238	ENSJJAG00000000385	16294	670.560577806666	0.0216935087657829	0.0863499640969651	0.251227768217976	0.801638016925612	0.983453235721881	561.116539149594	723.528033113371	618.395582988262	758.628026915428	603.471243247563	520.68002644189	594.755230728157	710.178127151354	738.75477581832	686.051958941729	646.984520888103	655.026851058812	786.325174723956	691.091277774067	628.518780268327	622.675953305694	647.421440083605	735.782168232927	544.489991863111	674.36952024223	650.480115619234	535.379502656343	848.192295250196	847.61724195116	679.911253864313	726.833208674658	740.634723816897	598.402613817341	Ccdc6	coiled-coil domain containing 6 [Source:NCBI gene;Acc:101593898]
239	ENSJJAG00000000387	14435	536.558837423196	-0.422312051778477	0.151560185698197	-2.78643134298759	0.0053291905883652	0.451258795905649	530.334283867093	474.922429318492	582.171573942925	399.555828561026	261.036398241969	602.518117158269	400.591151968106	427.620577449927	372.267664809857	433.460101331365	517.364133283578	920.667463201051	810.349210614465	492.260200391667	869.185781573604	374.461483946723	493.94256781003	621.126542017489	449.796080234744	486.738066165014	440.297125614133	647.65857993977	498.366792767564	495.226481716476	518.576380066002	634.873775946964	795.229494835389	473.049161075788	Ell2	elongation factor for RNA polymerase II 2 [Source:NCBI gene;Acc:101595396]
240	ENSJJAG00000000388	17309	314.404708796954	0.27868069996945	0.160823880755374	1.73283158359638	0.0831256074218785	0.784377397357303	319.255961929942	297.469463851113	301.004265638638	264.903754178125	727.907949219541	332.096600008495	396.503487152105	277.511879171044	258.96881030251	287.933928222513	217.896341231745	252.441078619643	228.228340959832	219.852865299481	304.314472724854	258.913368900306	292.906861874219	299.729668531695	434.356855512727	243.920890300381	390.469261604303	319.036890329739	326.145006929961	249.962512593136	362.043139416449	298.868156365005	280.184485226976	360.505550220233	Far2	fatty acyl-CoA reductase 2 [Source:NCBI gene;Acc:101610256]
241	ENSJJAG00000000389	959	79.7337260267471	0.00720183006251319	0.232898130445819	0.030922661546176	0.975331217262902	0.996174783135812	96.7442308878611	63.4372920028311	91.4224990191852	36.0832356189473	86.0765184167066	52.1866085727635	140.002519948037	122.357510361779	105.206079185395	59.2499419086038	74.8669480129584	103.946326490441	53.5920800634424	61.3135480914888	61.6584879377156	74.8922967893446	59.4460420777935	55.0708125916669	75.137560313813	71.7414383236415	73.3828542690222	89.0017076027168	171.145399676118	53.563395555672	64.3418841933743	102.570136503966	86.5275616142133	47.5794127194216	Hp	haptoglobin [Source:NCBI gene;Acc:101603305]
242	ENSJJAG00000000390	9490	24.8071502004619	0.354508581498123	0.288657264673324	1.22812977494027	0.219398255331107	0.881076832124874	17.5898601614293	16.2879533520783	56.0609663796891	39.6035512890885	14.0342149592456	30.8375414293602	30.6574861200081	22.7055173867218	23.1222152055812	41.578906602529	25.7005940940006	34.6487754968138	21.2520317492961	28.0290505561092	14.9173761139634	27.8171388074709	25.9400910884917	12.6392028898908	30.8784494440328	8.82971548598664	28.0847960782678	30.1236548809195	30.1388125215806	16.9147564912648	18.2462059652852	22.1056328672341	10.3009001921682	15.5548080044263	Pole	DNA polymerase epsilon, catalytic subunit [Source:NCBI gene;Acc:101614825]
243	ENSJJAG00000000393	341	590.746993652556	-0.0745785263601273	0.0658211576389606	-1.1330479291963	0.257194126321056	0.902061335882966	645.547867924455	604.368795432378	671.006643744586	598.453663924004	616.569843876192	615.56476930146	654.026370560173	517.181229364219	565.338161776461	530.131059182245	557.591150126362	699.575276697573	678.217013216667	493.136108221546	575.810717998989	610.907163810225	606.349629193494	567.861329838664	555.81208999259	618.080084019065	486.501144968703	551.810587136844	513.436199028354	491.467646940639	567.553038183346	594.199411471253	657.197432260334	697.221394080755	Dhx32	DEAH-box helicase 32 (putative) [Source:NCBI gene;Acc:101612570]
244	ENSJJAG00000000398	10327	690.234140436133	-0.149094657026447	0.0677289094319896	-2.20134442259345	0.0277116502910061	0.645159063229584	737.015140763887	800.681496360058	691.706077484779	628.376347120204	690.483375994886	626.239302873162	749.064577532198	654.675751317145	676.32479476325	534.288949842498	676.037366385669	659.151705284624	697.621042205155	687.587646454553	865.20781460988	669.751111287567	690.654925231092	631.057344288118	550.665681751917	674.36952024223	776.408717389531	610.688639858642	680.276054058533	614.569485849289	769.221630431236	783.423628814777	765.356884278101	735.650919738749	ENSJJAG00000000398	chromosome 6 open reading frame 136 [Source:HGNC Symbol;Acc:HGNC:21301]
245	ENSJJAG00000000399	1828	142.940209597329	-0.0454505014820487	0.142105555173798	-0.319836205041117	0.749092500385812	0.976336979133567	99.3827099120755	127.731844708403	119.021744006109	126.731364125083	125.372320302594	122.164106431696	255.479051000068	175.337050930796	141.045512754045	160.078790419737	101.684959241481	139.420072832417	156.156233288306	167.298395506777	179.008513367561	111.268555229883	146.993849501453	166.115237981422	92.6353483320983	161.142307619256	143.141863882784	115.017591363511	123.784408570777	167.26814752473	118.120175459478	160.929007273464	154.513502882524	145.483204276693	Alox12	arachidonate 12-lipoxygenase, 12S type [Source:NCBI gene;Acc:101599851]
246	ENSJJAG00000000401	13845	957.926723023768	-0.0370657572254744	0.0540398788473919	-0.685896379045328	0.492778453720424	0.948044635922166	951.611434733324	1019.282975559	892.663080045818	994.489176814889	1016.07716304938	900.21899788017	987.171053064261	890.560848612533	900.610282257388	859.643894007287	1114.0648831182	971.81565560111	887.965326568416	983.644492953456	1093.94091502399	913.686020830004	936.004953443076	929.884212613392	909.884976950832	1004.38013653098	970.28440644596	1018.7272377911	847.115909088711	997.030924290666	1010.26361449895	911.636299444735	881.757056449602	1027.53231699828	ENSJJAG00000000401	SDS3 homolog, SIN3A corepressor complex component [Source:HGNC Symbol;Acc:HGNC:29545]
247	ENSJJAG00000000402	15143	1910.16706078244	0.040600556676654	0.04646814215089	0.87372885588619	0.382265932520803	0.93058983862335	1948.95650588636	1881.68724251641	1903.4854276919	1924.7325926497	2009.69958216398	1837.20583361842	2003.97767604453	2033.4052237442	1795.44001071338	1927.18232102722	1980.06316237257	1691.19023258258	1877.57080498129	1785.1001572922	2151.08563563353	1727.87227592559	1835.26144451079	2043.0368671302	1883.585416086	1865.27739641468	1990.39667690175	2134.67172542516	2008.53657733105	1845.58787493578	1950.42338502602	1787.01936098721	1920.08779582016	1742.13849649574	Palm	paralemmin [Source:NCBI gene;Acc:101594066]
248	ENSJJAG00000000404	4809	107.312362062263	0.247273902928237	0.180994450702428	1.36619604616928	0.171877438184702	0.85448611438606	79.1543707264318	71.1526383274998	74.1729709023578	100.328996599024	73.9135321186937	86.5823278593576	97.0820393800257	140.017357218118	69.3666456167436	64.4473052339199	124.033301931916	106.421239025928	109.956164268097	91.9703221372332	121.327992393569	75.9621867434781	108.083712868715	143.545232820902	187.329259960465	190.942597384461	78.8186212519127	116.386848403553	165.763468868693	94.9105780898749	108.51690916196	111.41238965086	97.8585518255983	115.288576973983	Ccdc191	coiled-coil domain containing 191 [Source:NCBI gene;Acc:101596554]
249	ENSJJAG00000000405	2674	230.246919359596	0.0967756539981158	0.0945906112863273	1.02309999567689	0.306260569002803	0.915745833225965	208.439842912937	276.89520698533	261.330350969935	231.460755311784	203.96392407437	245.514272149137	250.369469980066	245.976438356153	202.319383048836	226.605040983783	231.305346846006	243.366399322859	227.304339579428	191.823814743372	215.804707782005	220.3973305515	228.05663415299	225.700051605192	315.989465977269	269.306322322593	183.004155090648	214.973355286562	194.825895228789	161.629895360975	242.002310697468	218.403652728273	217.34899405475	292.796385965671	Mtfr1	mitochondrial fission regulator 1 [Source:NCBI gene;Acc:101596875]
250	ENSJJAG00000000407	16783	489.147772645797	0.0398409475979821	0.0650712203826666	0.61226679573071	0.540361254486026	0.952888248917399	471.408252326305	536.645199915842	500.236315387995	538.608297531603	499.618052549145	487.470366441041	464.971872820123	543.670999648728	563.025940255902	505.183715220727	461.49327655749	450.434081458579	438.900655691985	443.209361918476	496.251378724517	504.988058351009	529.610193056706	536.263322613937	454.942488475416	423.826343327359	483.783261477257	420.361911292832	431.630850755493	522.478033841291	555.068791996572	499.587302799491	459.420148570704	473.049161075788	Prune1	prune exopolyphosphatase 1 [Source:NCBI gene;Acc:101617644]
251	ENSJJAG00000000408	9479	3379.59863263578	-0.0246326843573274	0.0431786616698526	-0.570482812683516	0.568350276121821	0.956559358575658	3359.66329083299	3351.03208701442	3238.59890393434	3111.95905240482	3223.19136897342	3243.87214651155	3344.73173569288	3167.41967544769	3610.53390435151	3522.77286189927	3376.83458052478	3454.97789953943	3562.02532145811	3460.7118358496	3326.57487341385	3533.84651850293	3267.37064002127	3626.54842919223	3032.26373540402	3518.64162116568	3270.51980137247	3053.44319929321	3772.73349600499	3666.74332382863	3601.22486156946	3313.19225414105	3268.47563097498	3348.85866448237	Chd8	chromodomain helicase DNA binding protein 8 [Source:NCBI gene;Acc:101608681]
252	ENSJJAG00000000409	735	22.0138113593651	-0.347565946462384	0.246295099136163	-1.41117686743021	0.158192469253118	0.84293028788802	24.625804226001	14.5734319465963	18.9744809285101	16.7214994331707	19.6479009429439	21.3490671434032	18.3944916720049	40.365364243061	27.7466582466975	13.5131446458219	17.8786741523483	24.749125354867	28.6440427925295	17.5181565975682	21.8788183004797	31.0268086698713	27.0209282171789	14.4448033027323	31.9077310921672	20.9705742792183	14.4953786210414	15.0618274404598	8.61108929188016	31.9500955946113	15.3652260760297	29.179435384749	27.8124305188543	21.9597289474254	ENSJJAG00000000409	NA
253	ENSJJAG00000000410	13665	329.673955696596	0.131784567155391	0.073505330177542	1.79285729126152	0.072995745909464	0.761656979923854	359.712640301229	378.909230611505	353.615326394962	348.511251343979	346.177302328059	349.887489294664	352.561090380093	384.732377941675	283.24713626837	302.486545533398	329.638054683921	323.388571303595	306.768458294187	275.9109664117	288.40260486996	334.875555643784	314.523604447962	284.382065022542	374.658519920931	379.677765897426	296.249300567534	272.482150968318	412.255899848763	310.103869006522	308.264848150346	303.289282938452	320.357995976432	335.800855154379	Wdr70	WD repeat domain 70 [Source:MGI Symbol;Acc:MGI:1921020]
254	ENSJJAG00000000412	14756	340.906382709422	-0.145760589440386	0.124559739476211	-1.17020628056326	0.241917965973463	0.895717807803843	327.171399002585	412.342398018402	385.526953411092	358.192119436867	337.756773352512	348.70143000892	346.429593156092	520.965482262006	285.559357788928	378.368050083014	338.577391760096	365.462084406869	328.944491423888	297.80866215866	391.829745926773	446.144110873667	264.805096528353	269.034461513389	397.302716179888	259.372892400858	255.481048195855	368.330143771243	219.582776942944	284.731734269625	289.058315555308	339.542520840716	360.531506725889	367.825459869375	Erf	ETS2 repressor factor [Source:NCBI gene;Acc:101612428]
255	ENSJJAG00000000414	8076	71.8505029816521	-0.0903158388736136	0.168501345135329	-0.535994764914652	0.591962168534768	0.962057608566406	50.1311014600735	58.2937277863854	73.3104944965165	65.1258398976122	53.3300168451334	64.0472014302097	29.6355699160078	49.1952876712306	68.2105348564646	97.7104305159432	55.8708567260884	75.8973177549254	84.0841256167803	87.5907829878411	85.5262897200571	68.4729570645436	63.7693905925421	68.6128156879785	73.0789970175442	70.6377238878931	88.7841940538787	93.1094787228422	90.4164375647417	93.0311607019566	65.3022108231262	82.232954266111	81.3771115181291	75.0290739037033	Six4	sine oculis-related homeobox 4 [Source:MGI Symbol;Acc:MGI:106034]
256	ENSJJAG00000000415	9767	341.523620368246	0.0897657889032993	0.0906370917818291	0.990386906051365	0.321985043028919	0.917153520941004	335.966329083299	441.489261911595	325.153605002197	374.033539952502	290.976056821693	378.352912152535	356.648755196094	268.681955742875	290.183800830044	251.5523849453	400.035334158793	288.739795806781	362.208541118438	340.728145822702	325.198799284403	339.155115460318	373.969646525755	374.662085664619	319.077310921672	410.581770098379	342.453319922104	336.837231850282	316.457531476596	383.401147135336	372.60673234372	357.227027134503	307.996915745831	298.286318202528	Actr5	actin related protein 5 [Source:NCBI gene;Acc:101616248]
257	ENSJJAG00000000417	8761	25.1874094472044	-0.351245530084844	0.269258252019164	-1.30449309334388	0.192065512866494	0.870700325175806	48.3721154439305	21.431517568524	19.8369573343515	15.8414205156354	37.424573224655	16.6048300004247	25.5479051000068	25.2283526519131	19.653882924744	11.4341993156955	27.9354283630442	17.3243877484069	47.1240704006131	21.8976957469603	34.8072109325814	18.1881292202694	29.1826024745532	23.47280536694	36.0248576847049	14.3482876647283	14.4953786210414	16.4310844805016	24.7568817141555	19.7338825731423	27.8494722628038	8.84225314689365	32.9628806149384	48.4944014255643	Ppef1	protein phosphatase with EF-hand domain 1 [Source:NCBI gene;Acc:101612705]
258	ENSJJAG00000000419	14778	25.6628422465813	0.360472973201737	0.32098411090694	1.12302435215009	0.261427152064931	0.90254620463068	29.9027622744298	14.5734319465963	34.4990562336548	28.1625253611296	77.6559894411592	22.5351264291479	18.3944916720049	22.7055173867218	28.9027690069765	17.6710353060748	25.7005940940006	15.6744460580824	19.4040289884878	6.13135480914888	34.8072109325814	16.0483493120024	17.2933940589945	27.0840061926231	48.376237462318	30.9040042009532	31.7086407335281	17.8003415205434	10.7638616148502	11.2765043275099	41.2940450793298	23.8740834966129	13.3911702498187	32.0246047149953	Cyp2s1	cytochrome P450 2S1 [Source:NCBI gene;Acc:101608077]
259	ENSJJAG00000000422	4670	73.1109032486447	0.130476416985247	0.199690488781941	0.653393247625956	0.513502790834063	0.94998634464776	87.069807799075	79.7252453549094	100.047263077599	70.406313402824	102.917576367801	109.117454288505	33.7232347320089	39.1039466104653	79.7716424592552	69.6446685592361	67.045028071306	98.1715305743056	81.3121214755677	60.4376402616104	44.7521283418903	34.2364785322718	92.9519930670953	96.5996220870223	51.4640824067213	78.3637249381315	47.1099805183846	54.7702816016719	74.2706451424664	49.8045607798353	85.4690700479151	77.8118276926641	96.8284618063815	84.1789609651305	Cip2a	cellular inhibitor of PP2A [Source:NCBI gene;Acc:101614230]
260	ENSJJAG00000000424	8120	1801.22539943477	0.00485776372798683	0.0796822813584262	0.0609641647449284	0.951387748338384	0.995964246367206	1726.44477484428	1777.95869748475	1460.17255508944	1844.64541115399	1642.00315023174	1833.64765576119	1323.38148418035	1416.57200140492	1855.55777024789	2143.39263536037	2018.05534494631	1941.15639866673	1805.49869730977	1890.20909687761	1452.95243350004	1801.6946827608	1731.50108015682	1921.1588392634	2127.52516669386	1962.40426676053	1686.8996870237	1722.52535637258	1909.50905047443	1951.77495735317	1912.01031983594	1772.87175595218	1753.21321270704	2049.5747017597	Rev3l	REV3 like, DNA directed polymerase zeta catalytic subunit [Source:NCBI gene;Acc:101595154]
261	ENSJJAG00000000425	11571	107.452999668756	0.13268055335237	0.111848242742237	1.18625514446519	0.23552155485817	0.889035139492556	115.213584057362	108.872109248102	120.746696817792	128.491521960154	129.11477762506	94.88474285957	101.169704196027	104.697663505439	126.016072870418	93.5525398556903	90.5107878962632	103.121355645279	131.208196017393	100.729400436017	86.520781460988	106.988995413349	105.922038611341	121.878027866804	130.718769313072	82.7785826811248	82.4424659071731	72.5706231222153	133.471884024142	109.006208499262	88.3500499371707	103.454361818656	99.918731864032	136.333317215266	ENSJJAG00000000425	muskelin 1 [Source:HGNC Symbol;Acc:HGNC:7109]
262	ENSJJAG00000000426	9768	13.9681918793399	-0.420178645408326	0.431281872454388	-0.974255289277813	0.329929798476932	0.917886951119182	14.9513811372149	16.2879533520783	5.17485843504822	0.8800789175353	4.67807165308188	17.7908892861694	22.4821564880059	46.6724524060393	17.3416614041859	9.35525398556902	6.7045028071306	10.724620987109	13.8600207060627	24.5254192365955	33.8127191916505	25.6773588992039	16.2125569303073	10.8336024770492	9.26353483320983	14.3482876647283	10.8715339657811	10.9540563203344	8.61108929188016	9.39708693959157	12.4842461867741	1.76845062937873	7.21063013451777	8.23489835528451	Emilin3	elastin microfibril interfacer 3 [Source:NCBI gene;Acc:101600486]
263	ENSJJAG00000000428	8684	86.751038707235	0.118758056990803	0.127816614764817	0.929128479965758	0.352822506516425	0.921957844832448	65.9619756053598	98.5849808152105	98.3223102659162	83.6074971658535	104.788805029034	88.9544464308468	87.8847935440232	78.2078932209307	64.7422025756274	71.7236138893625	70.3972794748713	80.8471428258988	95.1721421816304	94.5980456268684	77.5703557926099	74.8922967893446	84.305296037598	109.238824976913	93.6646299802327	79.4674393738798	106.90341733018	95.8479928029258	75.3470313039514	67.6590259650593	112.358215680967	113.180840280239	75.1965714028282	79.6040174344169	Trmt61a	tRNA methyltransferase 61A [Source:NCBI gene;Acc:101613554]
264	ENSJJAG00000000430	16277	1950.04291845816	-0.0354625896021414	0.0416753595013114	-0.850924623722212	0.394811225434158	0.932107779256428	1969.18484507201	1870.54285338078	2021.64469529217	1976.65724878428	1867.48620391029	1707.92537147226	2062.22689967255	2028.35955321381	2017.41327668696	1828.43241784621	1929.77939131909	1914.75733162154	2113.19115698436	1935.75630403129	2222.68904098055	2122.66166900085	1944.42599450819	2019.56406176326	2009.1577771584	1914.94454602335	1858.12634698475	1744.43346901325	1918.12013976631	1811.75836195325	2060.86094744748	1978.8962542748	1873.7337449554	1878.47181371101	ENSJJAG00000000430	NA
265	ENSJJAG00000000431	16543	563.707999483292	-0.0217608027070488	0.0597372795679991	-0.364275086920864	0.715652601494259	0.972197268725862	580.465385327166	572.650149430962	579.584144725401	551.809481294633	564.175441361675	655.890785016777	566.14157701615	669.812762908293	602.333706105391	580.02574710528	522.951218956187	475.183206813446	579.34886551342	610.507757425253	599.678519781331	473.961249681138	523.125170284583	556.124927155194	487.879501215718	594.90208086835	584.344950660732	528.533217456134	472.533524891924	587.317933724473	551.227485477565	622.494621541313	541.82735010805	548.993223685634	ENSJJAG00000000431	ecotropic viral integration site 5 [Source:HGNC Symbol;Acc:HGNC:3501]
266	ENSJJAG00000000432	12582	3911.71077591234	0.0308769649877621	0.0825308725081652	0.37412623966513	0.708310397506943	0.970662680710707	3868.0102494983	4568.34228490658	4225.27191221687	4175.974463705	3721.87380719194	4300.65097011001	3219.03604260085	4267.3758510711	4467.21197771829	2453.15548954921	3626.01860152313	4260.97441526293	3977.82594263999	3783.92182507474	3830.78218606581	3923.28646180752	4105.01941475381	4037.32252311368	3294.73055567829	4591.45205271305	3824.06207246349	4046.15455332351	3402.45665645415	3927.98234074928	3693.41621802564	4302.64038127845	3726.86568952647	3906.08678652328	Scarb2	scavenger receptor class B member 2 [Source:NCBI gene;Acc:101605641]
267	ENSJJAG00000000434	10942	429.260241311831	0.0227524765995453	0.0569818238127966	0.399293583060704	0.689676894784074	0.967305426239723	435.349038995375	411.485137315661	454.525065878402	389.874960468138	407.92784814874	400.888038581683	469.059537636124	397.346554267632	443.946531947159	463.604808618198	472.667447902708	428.984839484361	422.26863084471	406.421233063583	411.719580745391	465.40213004807	424.768991574052	501.956914769948	404.507687716829	463.560063014299	459.32231005425	398.453798652163	410.103127525793	444.482212242681	406.218164385035	381.101110631116	415.12627774438	428.214714474794	Smg8	SMG8 nonsense mediated mRNA decay factor [Source:NCBI gene;Acc:101612297]
268	ENSJJAG00000000435	1935	144.334964577524	0.22063713185763	0.3122755208652	0.706546357672627	0.479848434494896	0.946481573632772	113.454598041219	77.1534632466865	147.483465398874	86.2477339184594	392.958018858878	139.954995717866	135.914855132036	157.677204074457	186.133832404929	87.3157038653109	84.9237022236543	51.1481924000584	146.916219484264	91.9703221372332	267.518278310411	136.945914129087	170.77226633257	83.0576189907108	222.324835997036	123.616016803813	218.336640479436	93.1094787228422	152.846834930873	92.0914520079974	190.144672690867	94.6121086717621	92.7081017295142	204.042481469827	Fibcd1	fibrinogen C domain containing 1 [Source:NCBI gene;Acc:101593968]
269	ENSJJAG00000000436	7949	7379.23575447023	0.137969080295287	0.120140403853765	1.14839867246678	0.250804021482222	0.898258529310801	7100.14705416093	6891.51878933459	7399.18508571311	7067.03370780846	7294.98493581588	5958.76185158099	6392.08585602169	6338.62360379317	5640.66439940154	6926.00636731627	8699.09239225196	7036.17633838868	7170.25071193643	8181.85503889424	6139.99200850736	7290.23014746563	6530.41793152779	8123.39625737408	7493.17039841862	6939.05265754975	11619.8578870923	9805.24966373931	10282.7170006664	9949.63565163956	6317.98889713746	6288.61043807076	7229.17175486367	4512.72429869591	Hsph1	heat shock protein family H (Hsp110) member 1 [Source:NCBI gene;Acc:101605420]
270	ENSJJAG00000000440	922	8630.57184014758	0.0529334931723504	0.0418683373908835	1.2642845756726	0.20612790374517	0.873698749938737	9093.07821045087	9157.25882667895	8643.73853934221	8407.39389921472	9818.33678548825	8805.30413736809	7952.5518995301	8761.80687600942	8262.72360371444	7732.63715540533	8406.32910300726	8381.70378684828	7604.53136072639	8708.27564465116	8491.96497580893	8818.03300196826	8726.67897702008	8380.694316204	8882.70062340009	9454.4178566202	9327.77614264015	8489.39364825914	8191.298688901	9061.61093584815	8814.83813449228	8594.67005878063	7874.00810689341	8812.25622886056	Slc25a4	solute carrier family 25 member 4 [Source:NCBI gene;Acc:101612208]
271	ENSJJAG00000000441	2911	85.8444533392234	-0.118645095967828	0.157202643754776	-0.754727103399767	0.450412740612318	0.942715172060711	83.5518357667891	124.302801897439	83.6602113666129	90.6481285061359	116.016176996431	68.7914385731882	80.7313801160213	51.7181229364219	65.8983133359065	77.9604498797419	62.575359533219	122.09568508401	97.9441463228429	95.4739534567468	91.4932401656425	88.80086619308	72.4160876220393	56.8764130045085	41.171265925377	91.6082981671114	96.9378445282145	69.8321090421316	117.326091601867	94.9105780898749	76.8261303801484	107.875488392103	94.7682817679479	81.4339948467023	ENSJJAG00000000441	OCIA domain containing 1 [Source:HGNC Symbol;Acc:HGNC:16074]
272	ENSJJAG00000000443	4247	28.7657922888448	-0.129756526505249	0.314245070085999	-0.412915074434547	0.679668836249117	0.966499560100564	25.5052972340725	19.7169961630421	39.673914668703	22.0019729383825	36.4889588940387	59.3029642872312	44.9643129760119	10.0913410607652	19.653882924744	18.710507971138	29.052845497566	37.1236880323005	42.5040634985922	7.8831704689057	51.7135705284066	5.34944977066747	27.0209282171789	29.7924068118854	37.0541393328393	30.9040042009532	7.24768931052071	17.8003415205434	20.4513370682154	21.6132999610606	37.4527385603224	33.6005619581959	37.0832406918057	35.6845595395662	Lrrc32	leucine rich repeat containing 32 [Source:NCBI gene;Acc:101618002]
273	ENSJJAG00000000444	7522	166.308511355274	0.14255636090704	0.15601670428892	0.913724985774898	0.360861371660094	0.923906493311304	135.441923243005	195.455440224939	190.607285690943	187.456809435019	192.736552106973	130.466521431909	234.018810716062	171.552798033009	166.479949480185	142.407755113662	111.741713452177	125.395568464659	137.676205680223	145.400699759816	177.0195298857	173.322172569626	218.329099994805	83.9604191971316	181.153570071659	119.20115906082	177.568388107757	172.526387045266	229.270252396309	143.775430175751	182.462059652853	194.52956923166	114.339992133068	222.342255592682	Slc26a10	solute carrier family 26 member 10 [Source:NCBI gene;Acc:101610947]
274	ENSJJAG00000000446	217	319.006891173657	0.0398661500157678	0.0842349636460213	0.473273190729878	0.636018286367316	0.963838269951355	323.653426970299	313.757417203192	369.139901700106	307.14754221982	370.503274924085	343.957192865941	260.588632020069	267.420538110279	317.930459076742	355.499651451623	299.467792051834	330.813308910055	273.504408599637	317.078634415985	291.386080092753	296.359517294978	323.170301477459	306.952070183062	321.135874217941	338.840331774737	372.350038328001	332.729460730157	231.423024719279	384.340855829295	307.304521520594	311.247310770656	296.665925534445	367.825459869375	Fbxo8	F-box protein 8 [Source:NCBI gene;Acc:101611390]
275	ENSJJAG00000000448	16168	60.6305945732704	0.00734214121146257	0.159041680464328	0.0461648870285256	0.963178828713401	0.995964246367206	47.4926224358591	80.5825060576503	68.1356360614682	54.5648928871886	64.55738881253	52.1866085727635	57.2273074240151	73.162222690548	60.1177595345111	77.9604498797419	43.5792682463489	77.5472594452498	71.1481062911217	81.4594281786922	47.735603564683	62.0536173397427	50.7993450482963	65.0016148622954	40.1419842772426	62.9117228376548	46.2040193545695	79.4169083224242	44.1318326208858	56.3825216375494	44.1750249685853	72.5064758045279	59.7452211145758	56.7292997808488	ENSJJAG00000000448	forkhead box N2 [Source:HGNC Symbol;Acc:HGNC:5281]
276	ENSJJAG00000000450	2761	43.238119501295	0.513614652058768	0.211989419172044	2.42283154538923	0.0154000659795887	0.568615771769878	31.6617482905727	59.1509884891263	50.0236315387995	44.003945876765	42.1026448777369	28.465422857871	26.569821304007	64.3322992623784	24.2783259658603	46.7762699278451	43.5792682463489	42.0735131032738	38.8080579769755	37.6640366847717	24.8622935232724	38.5160383488058	36.7484623753632	94.7940216741808	43.2298292216459	47.4597207371782	51.6397863374601	71.2013660821735	36.5971294904907	50.7442694737945	32.6511054115631	32.7163366435065	28.8425205380711	41.1744917764225	Nipal2	NIPA like domain containing 2 [Source:NCBI gene;Acc:101607269]
277	ENSJJAG00000000452	10745	111.755588019955	-0.0615391653763395	0.11085695934412	-0.55512225610763	0.578811040647121	0.960111800548036	120.490542105791	112.301152059066	94.8724046425507	91.5282074236712	103.853190698418	84.2102092878683	137.958687540036	121.096092729183	121.391629829301	118.499883817208	117.328799124786	84.1470262065477	104.412155985672	102.481216095774	138.234351989395	126.247014587752	116.730409898213	111.044425389755	104.986728109711	99.3342992173497	92.408038709139	109.540563203344	139.930200993053	136.257760624078	107.556582532208	112.296614965549	110.2196320562	109.798644737127	ENSJJAG00000000452	ADP ribosylation factor like GTPase 1 [Source:HGNC Symbol;Acc:HGNC:692]
278	ENSJJAG00000000454	10991	938.38358027362	0.152434619163535	0.0466796916453732	3.26554468957475	0.00109253764307621	0.274144463905302	910.275263353965	930.127862473943	1099.65741744775	1026.17201784616	963.682760534867	931.05653930953	807.313801160213	888.038013347342	928.356940504086	963.59116051361	908.460130366197	934.691967568809	842.689258928611	966.126336355888	890.070108133152	924.384920371339	1063.54373462816	1092.38824976913	918.119230135907	958.024130229551	854.321377477629	895.494104187335	1033.33071502562	887.085007097444	852.770047219647	908.983623500667	991.976688505802	904.00884166901	Vezf1	vascular endothelial zinc finger 1 [Source:NCBI gene;Acc:101600300]
279	ENSJJAG00000000455	14140	393.966959645881	0.0571482908714161	0.0706758469932035	0.808597184224927	0.41874688495992	0.937012150485831	372.905035422301	417.485962234848	384.664477005251	442.679695520256	329.336244376964	364.1202007236	380.1528278881	440.234753775884	403.482655337392	352.381233456433	381.039242871923	380.311559619789	437.052652931177	371.384919868446	407.741613781668	372.321704038456	335.059509893018	404.454492476505	406.566251013098	414.996627841372	402.246756733899	399.823055692205	494.061248121624	420.989494893702	417.742083942057	370.490406854844	392.46429732161	334.885866448237	Zfp184	zinc finger protein 184 (Kruppel-like) [Source:MGI Symbol;Acc:MGI:1922244]
280	ENSJJAG00000000457	2962	2013.63786432402	0.110517941225275	0.0614080857770572	1.79972946276997	0.071903366542401	0.760150402444463	2100.22930327466	2049.71034025364	2059.59365714919	2268.843449406	2167.81840403814	2123.04612148288	1687.18365280445	1623.44449315061	1760.75668790501	1883.52446909456	2016.93792781179	2097.90085924756	1916.37886295827	2233.56496618995	1726.43766225604	1948.26960647709	1926.05176332051	2144.15049024933	2039.0069449543	2247.1625911836	2143.5041135865	2246.95080270859	2075.27251934312	2239.32581770467	2026.28918877641	1947.94836826067	1880.94437508992	1801.61276239502	Ube2d3	ubiquitin conjugating enzyme E2 D3 [Source:NCBI gene;Acc:101611025]
281	ENSJJAG00000000458	1153	91.2153922912495	0.0261913437519208	0.147347067868473	0.177752731227066	0.858917171076161	0.988636673711992	71.2389336537886	72.8671597329817	86.247640584137	77.4469447431064	84.2052897554739	107.931395002761	124.673776888033	119.834675096587	93.6449715826039	85.2367585351844	117.328799124786	65.9976676129786	98.8681477032471	105.108939585409	75.5813723107481	67.4030671104101	98.356178710531	118.266827041121	72.0497153694098	64.0154372734032	89.6901552176938	83.5246794425496	119.478863924837	84.5737824563241	97.9533162346892	114.949290909617	91.6780117102974	65.8791868422761	Zbtb37	zinc finger and BTB domain containing 37 [Source:NCBI gene;Acc:101605614]
282	ENSJJAG00000000463	793	966.885093359828	0.064960653768111	0.112012059164766	0.579943394063992	0.561952791196395	0.955509931869012	683.366067271528	985.849808152105	685.668742643889	910.0016007315	966.489603526717	964.26619931038	1540.02771942841	869.116748858407	1049.74857033339	1137.18309557917	750.904314398628	820.845990936421	841.765257548207	1043.20622538519	1203.33500652638	932.944040004407	1186.7591672985	881.133001466671	942.821989691133	951.401843615061	1016.48842580053	809.230910664702	1095.76111239175	776.199381210264	1084.20876498984	939.931509514795	1075.41398006236	928.713536734864	ENSJJAG00000000463	tropomyosin 2 [Source:HGNC Symbol;Acc:HGNC:12011]
283	ENSJJAG00000000465	10508	1451.45166896544	-0.0238480008990859	0.0623647653154812	-0.382395424378611	0.702168083790799	0.969483028184715	1483.70470461656	1285.0337934087	1381.68720215787	1298.9964822821	1681.29895211763	1272.64161360398	1409.22244531637	1374.94521952926	1498.31954532166	1414.72229715105	1369.95340692369	1437.09921227261	1504.274247298	1606.41495999701	1535.4952479973	1449.70088785088	1530.46537422101	1454.41113254386	1352.47608564863	1403.92476227188	1615.3287550823	1147.43739955503	1668.39855030178	1618.17837099767	1516.35574837818	1519.98331595102	1320.57540463597	1489.60161360035	Hivep2	HIVEP zinc finger 2 [Source:NCBI gene;Acc:101611932]
284	ENSJJAG00000000468	6391	427.241564143942	-0.0534970433656814	0.0821413833175698	-0.651280039427319	0.51486573100722	0.94998634464776	388.735909567587	460.348997371896	464.874782748498	361.712435107008	427.575749091684	400.888038581683	531.39642608014	428.881995082523	361.862667967346	344.065452135928	408.974671234967	456.208877374714	464.772694343302	540.43513103498	422.658989895631	411.907632341395	382.616343555253	449.594502797543	367.45354838399	374.159193718684	436.673280958873	416.254140172706	460.693277115589	467.97492959166	486.885601284191	383.753786575184	404.825377552212	456.579364365219	Fbxo6	F-box protein 6 [Source:NCBI gene;Acc:101596521]
285	ENSJJAG00000000470	4842	539.499928670566	0.110237995800753	0.141405042489402	0.779590273868872	0.435632082628428	0.938230239003481	482.841661431234	443.203783317077	477.811928836119	315.068252477637	882.284313771243	654.704725731033	435.336302904115	372.118201615718	423.136538262136	498.946879230348	458.141025153925	592.329066826483	643.104960761308	374.012643358082	665.31497468277	435.445211332332	560.954469788633	577.792132109292	948.99767957994	531.990358030695	458.416348890435	516.209904095758	600.623478108641	452.939590488314	595.40251044615	500.471528114181	545.947710184917	662.451823247331	Zfp804a	zinc finger protein 804A [Source:NCBI gene;Acc:101601917]
286	ENSJJAG00000000472	1947	24.1205335841634	0.0214418707064018	0.264854622957675	0.0809571321314196	0.935476044154689	0.995964246367206	20.2283391856437	21.431517568524	17.2495281168274	58.9652874748651	26.1972012572585	16.6048300004247	20.4383240800054	17.6598468563392	10.4049968425115	23.9078712964542	26.8180112285224	14.8494752129202	48.0480717810173	19.2699722573251	23.8678017823415	31.0268086698713	15.1317198016202	15.3476035091531	25.7320412033606	26.4891464579599	28.9907572420828	16.4310844805016	35.5207433290057	20.6735912671015	31.6907787818112	24.7583088113022	17.511530326686	20.1297515351399	Spaca9	sperm acrosome associated 9 [Source:NCBI gene;Acc:101597864]
287	ENSJJAG00000000473	7306	16.740031570327	0.38430573239729	0.385128523383807	0.99786359374453	0.318345507811529	0.917153520941004	27.2642832502154	36.8622102178613	23.286862957717	14.0812626805648	11.2273719673965	17.7908892861694	26.569821304007	5.04567053038262	10.4049968425115	8.3157813205058	5.58708567260884	10.724620987109	11.0880165648501	26.2772348963523	12.9283926321017	19.2580191744029	37.8292995040504	4.51400103210385	28.8198861477639	11.0371443574833	30.802679569713	9.58479928029258	8.61108929188016	9.39708693959157	24.0081657437964	13.2633797203405	11.3309902113851	12.8098418859981	Cela1	chymotrypsin like elastase 1 [Source:NCBI gene;Acc:101612513]
288	ENSJJAG00000000474	15772	165.243612186056	-0.307397436469554	0.138684706964953	-2.21652007057445	0.0266559048736852	0.645159063229584	206.680856896794	134.589930330331	146.620988993033	188.336888352554	198.350238090672	166.048300004247	184.966832924049	142.540192483309	190.758275446045	186.065607046317	182.138992927048	185.618440161502	195.888292645686	154.1597780586	186.964447295009	105.919105459216	103.760364353967	157.990036123635	85.4303767951573	151.208877697521	107.809378493996	143.771989204389	184.062033613938	178.54465185224	160.37454716856	193.645343916971	214.2587239971	190.317650877686	ENSJJAG00000000474	glucosaminyl (N-acetyl) transferase 2 (I blood group) [Source:HGNC Symbol;Acc:HGNC:4204]
289	ENSJJAG00000000476	7256	33.7535421631139	-0.0564889955984495	0.250067892025992	-0.225894636615635	0.821283369379419	0.985182505385203	31.6617482905727	32.5759067041565	52.6110607563236	60.7254453099357	29.939658579724	24.9072450006371	44.9643129760119	46.6724524060393	24.2783259658603	37.4210159422761	12.2915884797394	26.3990670451914	27.7200414121254	19.2699722573251	45.7466200828212	44.9353780736068	25.9400910884917	29.7924068118854	34.9955760365705	7.72600105023831	48.0159416821997	26.0158837607941	30.1388125215806	35.708930370448	34.5717586710668	38.9059138463321	39.1434207302393	32.0246047149953	Tcf7	transcription factor 7 [Source:NCBI gene;Acc:101605644]
290	ENSJJAG00000000477	5040	306.429970041731	0.0455591154129304	0.0686185347404206	0.663947657659517	0.506723812365737	0.949829372849019	286.714720631297	294.04042104015	346.715515148231	316.828410312708	272.263770209365	336.840837151473	289.202285732076	348.151266596401	270.5299179053	341.986506805801	297.23295778279	303.589271019701	304.920455533379	295.180938669025	324.204307543472	245.00479949657	318.846952962711	284.382065022542	327.311564106747	337.736617338989	284.471805437938	329.990946650073	287.3951051165	295.068529903175	308.264848150346	309.478860141278	332.719076207034	290.966408553386	Mterf4	mitochondrial transcription termination factor 4 [Source:NCBI gene;Acc:101615775]
291	ENSJJAG00000000479	6999	1081.54135516603	0.0182725452386569	0.0888646598570432	0.205622181731771	0.837086049247268	0.986288697454212	1365.85264153498	966.990072691804	1164.34314788585	1013.85091300067	1118.05912508657	1044.91823074101	751.108409940198	1017.96402950469	983.85025699748	1159.0120215455	1067.13336346829	1126.08520364645	936.013398349433	1081.74616989984	938.800203438766	1046.35237514256	1327.26799402783	1171.83466793416	882.094372451202	1050.73614283241	1310.92580404043	1311.74824436004	1064.54591370868	1239.47576733213	929.596177599796	1069.91263077413	1023.90947910152	1119.03118761255	ENSJJAG00000000479	ubiquitin like domain containing CTD phosphatase 1 [Source:HGNC Symbol;Acc:HGNC:28110]
292	ENSJJAG00000000480	16308	368.659132315486	-0.0754266162695019	0.091487297270676	-0.824449060358001	0.40968444844891	0.934305646177236	359.712640301229	378.909230611505	283.754737521811	350.271409179049	311.559572095253	368.864437866578	378.1089954801	425.097742184736	403.482655337392	358.618069446813	378.804408602879	348.962667503624	390.852583910968	397.662154764799	305.308964465785	421.536641928597	352.352903952012	373.759285458199	295.40383301458	476.804636243279	301.685067550425	412.146369052581	333.679710060356	416.290951423907	333.233340523894	412.933221959933	438.818348186367	313.841126206954	Ipmk	inositol polyphosphate multikinase [Source:NCBI gene;Acc:101617610]
293	ENSJJAG00000000482	3935	4008.48724823824	-0.00698674580620017	0.048826004836646	-0.143094767421076	0.886215337409085	0.991211628246722	4161.76091419417	3853.38685882062	3903.56821283804	3945.39378731075	4432.94069846039	4004.13614867385	3925.18013956504	3624.05285844732	3672.96388540658	3805.50942679647	3739.99514924436	4075.35597510143	3669.20948158499	3946.84068143212	4102.27843133995	4100.88819419368	3699.70549149613	4346.982993916	3692.03327185818	4105.81770098379	4170.13923704085	3736.70246227406	4369.0514294677	4675.99046114077	4362.76387896268	3967.51898701118	3827.81451140972	4319.66168169979	ENSJJAG00000000482	lactate dehydrogenase A [Source:HGNC Symbol;Acc:HGNC:6535]
294	ENSJJAG00000000483	7148	68.3642976784973	0.155187099070715	0.152261231755775	1.01921610170364	0.308100384044495	0.91610115886429	62.444003573074	80.5825060576503	98.3223102659162	69.5262344852887	62.6861601512972	55.7447864299973	48.0300615880127	52.9795405690175	65.8983133359065	95.6314851858167	69.2798623403496	75.8973177549254	70.2241049107176	56.0581011122183	72.5978970879554	67.4030671104101	95.1136673244696	64.0988146558746	88.5182217395606	55.1857217874165	76.1007377604675	58.8780527217973	44.1318326208858	84.5737824563241	55.6989445256076	57.4746454548087	67.9859412683104	63.1342207238479	ENSJJAG00000000483	limb development membrane protein 1 like [Source:HGNC Symbol;Acc:HGNC:18268]
295	ENSJJAG00000000485	6141	820.456530626892	-0.0397014346026257	0.0672242929058893	-0.590581661575909	0.554800755159021	0.954839415752348	810.89255344189	845.259052902588	804.690486649998	763.028421503105	752.233921815566	838.543915021449	893.154762296236	952.37031260972	724.881446694971	692.288794932108	791.131331241411	834.045524459017	833.449245124569	824.229267915585	822.444669749852	962.900958720145	768.475198496567	722.240165136615	1001.4910436348	750.525816308865	859.757144460519	831.139023305371	846.039522927226	794.993555089447	941.120097156818	747.170390912513	807.59057506599	756.695659980032	U2af1	U2 small nuclear RNA auxiliary factor 1 [Source:NCBI gene;Acc:101617112]
296	ENSJJAG00000000486	13170	33.5777984177816	-0.343508927044027	0.296173798179597	-1.15982213536569	0.246121229874461	0.896180608437332	54.5285665004308	23.1460389740059	45.7112495095926	22.8820518559178	34.6177302328059	36.7678378580834	40.8766481600108	34.0582760800827	17.3416614041859	38.4604886073393	31.2876797666095	28.8739795806781	24.0240358905086	29.780866215866	54.6970457511993	47.0751579818737	18.3742311876816	18.0560041284154	25.7320412033606	26.4891464579599	14.4953786210414	46.5547393614211	62.4303973661311	28.1912608187747	7.68261303801484	22.1056328672341	39.1434207302393	66.7941755484188	Acap1	ArfGAP with coiled-coil, ankyrin repeat and PH domains 1 [Source:NCBI gene;Acc:101616980]
297	ENSJJAG00000000489	16253	543.894402018937	0.200989151607465	0.0907633262511778	2.21443131173101	0.0267991229392207	0.645159063229584	526.816311834807	504.069293211685	529.560513186601	662.699424904081	681.127232688722	655.890785016777	515.045766816136	488.168623814519	549.152611132554	580.02574710528	492.780956324099	560.155203865156	456.456681919664	511.530172648992	522.108163988721	393.719503121126	543.661075729639	564.250129012981	625.803242065731	546.338645695423	509.15017406408	540.85653081651	610.310953562006	481.130851307088	713.522685905628	577.399130492155	489.292759127992	398.020087172084	Adk	adenosine kinase [Source:NCBI gene;Acc:101597986]
298	ENSJJAG00000000490	7891	210.183309744471	0.0447953043783779	0.0878024368432347	0.510182928730747	0.609923310876197	0.96255276022996	193.488461775722	209.171611468794	208.719290213612	193.617361857766	174.024265494646	192.141604290629	267.742045448071	238.407932560579	255.500478021672	200.618224357202	200.017667079396	173.243877484069	217.140324394982	217.225141809846	237.683526082484	188.300631927495	186.984823262878	246.46445635287	184.241415016062	184.320310769971	240.079708410999	205.38855600627	250.79797562601	252.781638675013	187.263692801612	200.719146434486	182.325933401378	196.722571820685	Atg14	autophagy related 14 [Source:NCBI gene;Acc:101604208]
299	ENSJJAG00000000491	1741	525.593265488089	0.0577888598477805	0.091988198831647	0.62822036502251	0.529859591156348	0.951500937769488	549.683130044665	544.36054624051	484.71174008285	547.409086706956	620.312301198657	487.470366441041	456.796543188121	524.749735159793	413.887652179904	554.038930478699	366.51282012314	547.780641187722	636.636951098479	457.223887196531	482.328494351485	617.326503535026	564.196981174695	530.846521375412	661.828099750435	463.560063014299	597.028406954144	535.379502656343	540.34585306548	433.205707915171	582.918264259376	551.756596366164	531.526449915881	432.789658005508	Nit1	nitrilase 1 [Source:NCBI gene;Acc:101613413]
300	ENSJJAG00000000492	8842	132.229255401067	0.0787941975200859	0.136877175792228	0.575656219263984	0.56484757315062	0.955509931869012	139.839388283363	164.594054926265	182.84499803837	110.009864691912	118.82301998828	145.885292146589	164.528508844043	152.631533544074	110.98663298679	157.99984508961	102.802376376003	133.645276916282	118.272176691735	115.61983354395	179.008513367561	138.015804083221	121.053758412961	167.018038187842	111.162417998518	131.342017854051	85.1603493986183	97.2172498429676	130.242725539687	114.644460663017	157.493567279304	137.054923776852	101.978911902466	112.543610855555	Cybb	cytochrome b-245 heavy chain [Source:NCBI gene;Acc:101610650]
301	ENSJJAG00000000493	12908	2300.92537983928	-0.130616811476636	0.0795520819809488	-1.64190311836107	0.100610083519121	0.807226984590667	2328.01799236517	2347.17980410475	2767.68678634496	2318.12786878798	1705.62492471365	2077.97586862458	2524.13302388067	2652.76128134866	2233.60598885914	2462.51074353478	2225.89493196736	2571.43412437068	2460.61567601633	2192.39729818566	2521.03656325982	2248.90868358861	2057.91389302034	2227.20810924004	1732.28101381024	2015.38255967645	2521.28991889739	2953.48743537016	2192.59861094499	1964.9308790686	2141.52838434664	2241.51117273754	2262.07768220015	2477.78941623449	Sema4d	semaphorin 4D [Source:NCBI gene;Acc:101597447]
302	ENSJJAG00000000496	5747	1598.16643167283	0.0560444467866356	0.0785867664554078	0.713153744764861	0.475750625346606	0.946405037737454	1579.56944249635	1537.06844001454	1529.17066755675	1452.13021393324	1598.96489102339	1534.76071575354	1141.4803998683	1376.20663716186	1704.10726065134	1873.12974244393	1630.31159926726	1753.06304596974	1629.01443365257	1538.97005709637	1281.89985405993	1520.3136248237	1768.24954253218	1821.85081655711	1464.66778529529	1889.55911400114	1464.03324072518	1582.86113828832	1722.21785837603	1905.72923134917	1603.7454716856	1756.95570028777	1577.06781942096	1511.56134254778	Rock2	Rho associated coiled-coil containing protein kinase 2 [Source:NCBI gene;Acc:101612897]
303	ENSJJAG00000000500	2149	68.7497780414313	-0.123803479310604	0.168581733718993	-0.734382525196772	0.462715634069814	0.94480008726101	86.1903147910035	54.8646849754215	61.2358248147373	76.5668658255711	95.4326617228704	102.001098574038	53.139642608014	73.162222690548	64.7422025756274	57.1709965784774	70.3972794748713	71.7724635291142	89.6281338992053	96.3498612866253	60.6639961967847	80.2417465600121	74.5777618794136	39.7232090825139	77.1961236100819	45.2522918656815	54.3576698289053	71.2013660821735	62.4303973661311	62.9604824952635	50.8973113768483	67.2011239163917	76.226661422045	49.409390131707	ENSJJAG00000000500	divergent protein kinase domain 1B [Source:HGNC Symbol;Acc:HGNC:28290]
304	ENSJJAG00000000504	9960	495.699857325837	-0.0804298221872446	0.112926632119348	-0.712230770348675	0.476321885673015	0.946405037737454	542.647185980093	569.221106619998	650.307210004393	399.555828561026	404.185390826274	507.633374298699	573.294990444151	638.277322093402	501.752069961112	477.11795326402	557.591150126362	560.155203865156	561.792839285741	445.837085408111	478.350527387761	468.61179991047	623.643023252488	443.274901352598	425.093320679518	367.536907104194	494.654795443038	417.623397212748	488.679317314199	318.561247252154	479.202988246176	575.630679862777	457.35996853227	452.004420834505	ENSJJAG00000000504	NA
305	ENSJJAG00000000506	3425	314.357092482272	0.122712858675339	0.120355724815578	1.01958472572345	0.307925452057271	0.91604118430262	279.678776566726	358.334973745722	271.680067840032	321.228804900384	220.804982025465	294.142702864667	396.503487152105	334.275672637849	335.272120480928	400.196976049342	394.448248486184	214.49241974218	222.684332677407	338.976330162945	269.507261792273	365.902364313655	383.69718068394	359.314482155466	324.223719162344	274.824894501334	277.224116127417	328.621689610031	370.276839550847	243.384551735422	276.574069368534	273.225622239014	302.846465649746	369.65543728166	Iqce	IQ motif containing E [Source:NCBI gene;Acc:101604331]
306	ENSJJAG00000000511	9071	143.692315870704	0.195940812009771	0.142060884595805	1.37927348944269	0.167810447093173	0.850459513206122	124.008514138076	142.305276655	173.357757574115	170.735310001848	101.046347706569	120.978047145952	124.673776888033	145.0630277485	159.54328491851	170.473517070369	124.033301931916	107.24620987109	92.4001380404179	190.071999083615	102.432649315882	150.854483532823	161.044732174386	156.184435710793	131.748050961206	176.594309719733	97.8438056920296	151.987531444639	143.159359477508	202.977077895178	97.9533162346892	185.687316084767	152.45332284409	166.527944517976	Zfp449	zinc finger protein 449 [Source:NCBI gene;Acc:101602090]
307	ENSJJAG00000000514	8910	279.483616224572	0.0180747457450868	0.0899606936975746	0.20091825665384	0.840762492052381	0.986288697454212	312.22001786537	273.466164174367	272.542544245873	308.90770005489	296.589742805391	290.584525007433	180.879168108048	262.374867579896	291.339911590323	272.341838246565	317.346466204182	286.264883271295	260.568389273978	275.035058581821	244.644968269001	264.262818670973	238.865005439861	307.854870389482	353.043605310108	285.862038858818	283.565844274123	310.821348089488	240.034114011159	245.26396912334	314.987134558609	284.720551329976	305.936735707397	245.21697324625	Mcts1	MCTS1 re-initiation and release factor [Source:NCBI gene;Acc:101606454]
308	ENSJJAG00000000515	15871	524.076399006605	0.0615958161837005	0.0688450276402748	0.894702468645195	0.370946158698597	0.925040955575455	509.226451673378	590.652624188522	562.334616608573	505.165298665262	511.781038847158	536.09879715657	453.73079457612	604.219046013319	504.06429148167	550.920512483509	413.444339773054	591.504095981321	531.300793732403	558.829195462426	545.975965771062	437.584991240599	567.439492560756	523.624119724046	451.854643531013	527.575500287702	520.927669193676	542.225787856552	559.72080397221	538.453081638597	481.123641505679	540.261667275202	575.820320742205	438.279590242364	Tfdp2	transcription factor Dp-2 [Source:NCBI gene;Acc:101612590]
309	ENSJJAG00000000516	5766	429.271547788159	-0.321468064203809	0.139570591533148	-2.30326504081242	0.0212639353205083	0.620067370315615	485.480140455448	436.345697695149	513.173461475615	329.149515158202	248.873411943956	515.935789298912	350.517257972093	586.55919915698	587.304266221763	411.631175365037	454.788773750359	625.327900632972	480.480717810173	388.027168636136	543.9869822892	414.047412249662	497.185079196091	321.396873485794	261.437538626144	406.166912355386	364.196387853666	410.777112012539	326.145006929961	389.039399299091	385.090978530494	504.008429372938	304.90664568818	477.624104606501	Atp13a5	ATPase 13A5 [Source:NCBI gene;Acc:101600322]
310	ENSJJAG00000000518	16409	157.463830691695	0.0555853370451702	0.105319118506192	0.527780120395729	0.597651956503736	0.962057608566406	144.23685332372	162.879533520783	156.970705863129	139.932547888113	152.505135890469	128.094402860419	180.879168108048	112.266169301013	150.294398836278	135.131446458219	151.96873029496	155.919489735662	132.132197397798	140.145252780546	163.096645512667	196.859751560563	177.257289104693	166.115237981422	147.187275683223	218.535458278169	173.038582288682	180.741929285517	137.777428670083	178.54465185224	141.168014573523	150.318303497192	148.332962767223	186.657696053115	ENSJJAG00000000518	NA
311	ENSJJAG00000000519	16511	992.106106853383	0.038165523472116	0.0603468296152039	0.632436264099954	0.527101843770557	0.950578947931583	940.178025628395	1026.14106118093	953.898904860555	1070.17596372292	941.228016600074	948.8474285957	960.601231760254	855.241154899855	906.390836058783	1085.20946232601	997.853501127938	985.840159968868	986.833474271663	995.907202571754	904.987484247116	1210.04553812498	985.723461362685	1022.87263387473	1008.69601517174	1038.59528403918	1150.57067804516	1158.39145587536	935.379574330482	955.683741756463	910.389645004759	926.668129794455	898.238496757071	1018.38242993685	Hs2st1	heparan sulfate 2-O-sulfotransferase 1 [Source:NCBI gene;Acc:101617682]
312	ENSJJAG00000000521	2051	1572.86101333696	-0.0826357417536365	0.0745453684463268	-1.10852952337522	0.267633196052249	0.904769034813352	1559.34110331071	1758.24170132171	1718.91547684185	1475.8923447067	1448.33098379415	1416.15478717908	1551.26879767241	1928.70756023876	1357.27403256762	1518.66956365737	1393.41916674864	1679.64064075031	1670.59449577075	1660.72124544947	1595.16475245316	1603.76504124611	1615.8515073873	1327.11630343853	1165.14682568817	1387.36904573565	2041.13050207539	1970.36088062015	1544.614141731	1602.20332320036	1480.82366307736	1550.04697665046	1612.09088007433	1407.25263004751	Ralgds	ral guanine nucleotide dissociation stimulator [Source:NCBI gene;Acc:101594457]
313	ENSJJAG00000000523	8540	297.812722200277	-0.0399857737321929	0.0900170911430479	-0.444202020132496	0.656896531849272	0.963838269951355	286.714720631297	333.474413366234	314.8038881321	314.188173560102	348.984145319908	379.53897143828	249.347553776066	338.059925535636	272.842139425858	299.368127538209	326.285803280356	280.490087355159	353.8925286948	296.932754328781	256.578869160171	292.079957478444	257.239236627543	277.159663371176	326.282282458613	258.269177965109	297.155261731349	284.805464328694	206.666143005124	283.792025575665	286.177335666053	298.868156365005	321.388085995649	297.371329496385	Lrfn3	leucine rich repeat and fibronectin type III domain containing 3 [Source:NCBI gene;Acc:101615449]
314	ENSJJAG00000000524	15758	616.318473957872	0.034276472258572	0.0986860109299699	0.347328582192824	0.728344480306556	0.97282684926721	645.547867924455	548.646849754215	638.232540322614	615.175163357174	727.907949219541	704.519215732307	375.043246868099	602.957628380723	595.397041543716	733.867701534637	679.389617789235	616.253221336187	559.020835144528	547.442393674007	469.400101719383	599.138374314757	594.460420777935	548.902525503828	626.832523713865	608.14665409733	719.33316406918	714.752174901818	688.887143350413	666.253464017042	446.551882834613	618.957720282556	719.002833413344	646.897015242905	Nol7	nucleolar protein 7 [Source:NCBI gene;Acc:101605744]
315	ENSJJAG00000000525	2930	15.8294157368774	-0.354685814251044	0.27990901624714	-1.26714680007978	0.205102804083389	0.873698749938737	26.3847902421439	13.7161712438554	12.0746696817792	7.9207102578177	18.7122866123275	27.2793635721264	30.6574861200081	16.3984292237435	13.8733291233487	12.4736719807587	8.93933707617414	12.3745626774335	24.0240358905086	11.3868017884193	12.9283926321017	9.62900958720145	12.9700455442459	9.93080227062846	16.4685063701508	14.3482876647283	15.4013397848565	16.4310844805016	9.68747545336518	19.7338825731423	22.0875124842927	22.1056328672341	13.3911702498187	11.8948531798554	Klhl38	kelch like family member 38 [Source:NCBI gene;Acc:101602222]
316	ENSJJAG00000000526	1857	33.6545712963144	-0.0250752210880234	0.217240369348952	-0.115426157500889	0.908107346835593	0.993000144509824	38.6976923551444	29.1468638931927	30.186674204448	36.0832356189473	16.8410579510948	37.953897143828	33.7232347320089	23.9669350193175	41.6199873700462	62.3683599037935	22.3483426904353	41.2485422581116	34.1880510749546	34.160405365258	38.785177896305	24.6074689450704	33.5059509893018	43.3344099081969	44.2591108697803	30.9040042009532	17.2132621124867	32.8621689610031	30.1388125215806	29.1309695127339	18.2462059652852	36.253237902264	49.4443209224076	31.1096160088526	Pax2	paired box 2 [Source:NCBI gene;Acc:101615633]
317	ENSJJAG00000000528	11447	448.348187358183	0.0365153891283267	0.082519374265646	0.442506859186505	0.658122467882887	0.963838269951355	381.699965503015	507.498336022649	457.112495095926	450.600405778073	421.962063107986	424.609224296576	380.1528278881	560.069428872471	416.199873700462	516.617914536423	441.379768136098	437.234547935983	410.256612899455	417.808034852002	397.796696372359	488.939709039007	423.688154445364	408.968493508609	469.352431549298	429.344915506101	466.569999364771	618.904182098892	379.964315004212	542.211916414434	370.686079084216	421.775475106827	467.660868724438	444.684511185363	Nup85	nucleoporin 85 [Source:NCBI gene;Acc:101612847]
318	ENSJJAG00000000529	13799	1648.01211176072	0.0458921249303823	0.0800550062534998	0.573257402354846	0.566470423104268	0.955900422648824	1724.68578882814	1541.35474352825	1624.90554860514	1547.17873702706	1481.07748536572	1405.48025360738	1972.29827372052	1514.96257674738	1587.34007386315	1572.72214224066	1549.85756558169	1561.66980989211	1586.51037015397	1473.27696985549	1629.97196338574	1604.83493120024	1513.17198016202	1619.62357031886	1596.41583625649	1686.47565782345	1774.77791991376	1810.15780693526	2523.04916252089	1719.66690994526	1535.56228097322	1585.41598923803	1571.91736932487	1829.97741228545	ENSJJAG00000000529	IK cytokine [Source:HGNC Symbol;Acc:HGNC:5958]
319	ENSJJAG00000000530	5886	2529.05862250668	0.0044956705978928	0.0404050041863266	0.111265193221145	0.911406055768896	0.993780959905514	2620.88916405296	2483.48425584056	2383.88478574555	2543.42807167702	2714.21717311811	2386.35128291818	2512.89194563666	2356.32813768868	2431.30092886686	2411.57658294668	2543.24139817154	2483.98721478348	2602.91188859857	2591.81126861022	2327.1106737783	2820.22991909589	2508.62297568289	2619.02339882665	2436.30966113418	2748.24894501334	2399.89112294617	2386.61502079285	2627.45862018493	2739.25084289094	2647.62051822586	2606.69622770425	2503.11874669688	2377.14065855879	Pum1	pumilio RNA binding family member 1 [Source:NCBI gene;Acc:101598908]
320	ENSJJAG00000000531	794	3273.47606829455	-0.0220724316929788	0.0951725580308314	-0.231920126448932	0.816600052024262	0.984611856929867	4123.9427148471	3707.65253935466	3518.04125942695	2603.27343806942	4243.01098934527	2640.16797006753	3606.34228391695	3509.26385388111	2559.62922325784	3478.07553730155	2672.86178577607	4075.35597510143	3356.89701500838	3327.57384570808	3447.90286580742	3227.85799162075	3567.8433617963	3407.16797903198	3069.31787473686	3520.84905003717	2628.19333622757	2631.71203096033	2610.23644160117	3104.79752484106	2780.14559313162	3652.73477498177	3147.95509872662	3438.52755768435	ENSJJAG00000000531	NA
321	ENSJJAG00000000532	289	55.0195055894293	0.12131326945537	0.168738249932099	0.718943508683936	0.472175727270009	0.94636259182419	48.3721154439305	47.1493386507529	51.7485843504822	45.7641037118356	44.9094878695861	61.6750828587205	59.2711398320157	41.6267818756566	57.805538013953	43.6578519326555	42.4618511118272	44.5484256387605	66.5280993891009	55.1821932823399	57.680520973992	74.8922967893446	55.1226935630449	70.41841610082	58.6690539436622	51.8745784801715	48.0159416821997	95.8479928029258	82.8817344343465	39.4677651462846	35.5320853008186	46.8639416785363	49.4443209224076	63.1342207238479	ENSJJAG00000000532	RNA binding protein with serine rich domain 1 [Source:HGNC Symbol;Acc:HGNC:10080]
322	ENSJJAG00000000533	17481	117.82318612508	-0.111643329955717	0.251948272860146	-0.443120044794628	0.657678907282019	0.963838269951355	165.344685517435	180.882008278343	111.259456353537	98.5688387639536	63.6217744819136	111.489572859995	159.418927824042	68.1165521601654	79.7716424592552	46.7762699278451	70.3972794748713	62.6977842323297	161.700241570731	129.634358822005	124.311467616362	133.736244266687	182.661474748129	86.6688198163939	169.83147194218	103.749156960343	90.5961163815089	186.218957445684	60.2776250431611	94.9105780898749	153.652260760297	67.2011239163917	137.001972555838	198.552549232971	ENSJJAG00000000533	NA
323	ENSJJAG00000000534	16119	700.813922938115	-0.0443343486474147	0.0608951208952031	-0.728044348966996	0.466586438657895	0.94521333149675	689.522518328028	679.807737273582	663.244356092014	704.06313402824	651.187574108998	802.962136449111	734.757750676194	740.45215033365	692.510345407157	646.551997669326	664.863195040452	626.977842323297	785.401173343552	670.069489856985	726.973462620485	665.471551471033	786.849429684248	630.154544081697	792.546869063507	673.265805806481	622.395319540966	654.504865139979	652.290013859922	644.640164055982	839.325474403121	728.601659304037	724.153283509428	729.24599879575	Alas1	5'-aminolevulinate synthase 1 [Source:NCBI gene;Acc:101615953]
324	ENSJJAG00000000536	1369	84.3886789224194	0.115972732288331	0.274480405999692	0.422517344602227	0.672647443424942	0.966499560100564	53.6490734923593	117.444716275512	189.744809285101	83.6074971658535	32.7465015715732	106.745335717016	74.5998828920197	141.278774850713	83.2399747400924	117.460411152144	39.1095997082619	108.071180716252	77.616115953951	81.4594281786922	64.6419631605083	55.6342776149417	59.4460420777935	72.2240165136616	30.8784494440328	34.2151475081982	164.884931814346	179.372672245475	58.1248527201911	85.5134911502833	43.2146983388335	83.1171795808003	85.4974715949964	39.3445143641371	Slc45a3	solute carrier family 45 member 3 [Source:NCBI gene;Acc:101605144]
325	ENSJJAG00000000538	3542	766.431329452576	-0.103512961810489	0.073770505705587	-1.40317544010885	0.160564529402879	0.844215181572694	786.266749215889	745.816811384636	673.59407296211	706.703370780846	871.992556134463	884.80022716549	899.286259520238	925.880542325211	821.994750558412	749.459791510585	710.677297555844	629.452754858783	745.669113986172	709.485342201513	900.015025542461	909.40646101347	718.756690576958	698.767359769676	680.355169416855	748.318387437368	755.571610621784	655.874122180021	654.442786182892	787.475885537774	832.603187994858	763.970671891611	738.574543778463	754.865682567746	B3gat1	beta-1,3-glucuronyltransferase 1 [Source:NCBI gene;Acc:101614326]
326	ENSJJAG00000000539	5560	665.482928050675	-0.0430385748775814	0.0956778253420015	-0.449828105140762	0.652834390832038	0.963838269951355	697.437955400671	662.662523218763	547.67251770927	687.341634595069	718.551805913377	802.962136449111	569.20732562815	639.538739725997	702.915342249669	809.749206084252	692.798623403496	610.478425420052	497.112742657448	578.97507554963	752.830247884689	699.708030003305	607.430466322181	766.477375251233	638.154621843344	773.70381945958	625.113203032411	761.306914263239	451.005801662223	538.453081638597	634.775902265976	721.527856786522	736.51436374003	709.11624726061	Arv1	ARV1 homolog, fatty acid homeostasis modulator [Source:NCBI gene;Acc:101610624]
327	ENSJJAG00000000541	14993	241.697917731167	0.136402301857102	0.157680404658362	0.865055503584215	0.387008325576512	0.931028121055003	168.862657549721	229.745868334578	196.644620531832	315.948331395173	323.722558393266	341.585074294452	195.185994964052	215.702415173857	176.884946322696	198.539279027076	283.823952168529	308.539096090675	174.63626089639	306.567740457444	189.947922517801	194.719971652296	246.430865340671	306.952070183062	290.257424773908	239.506032557388	196.593572547874	130.079418803971	221.735549265914	263.118434308564	168.057160206575	312.131536085346	300.786285611313	270.836657018246	Trdmt1	tRNA aspartic acid methyltransferase 1 [Source:NCBI gene;Acc:101598397]
328	ENSJJAG00000000543	3293	1250.05701081571	0.0148956135010727	0.0692006191963417	0.215252604298376	0.829570379722661	0.986288697454212	1225.13376024355	1237.88445475795	1257.49059971672	1183.70614408498	1546.57048850887	1252.47860574632	923.812248416244	1208.43809202664	1242.81906729999	1058.18317303436	1230.27626510847	1325.72814817571	1212.28981109028	1178.97193901634	1272.94942839155	1181.15850936338	1326.18715689914	1230.51668135151	1120.88771481839	1243.88616908837	1379.77885249038	1073.49751939277	1434.82275325953	1567.43410152387	1224.41645293362	1323.68529608998	1395.7719760388	1142.82089397226	Dym	dymeclin [Source:NCBI gene;Acc:101603784]
329	ENSJJAG00000000545	17126	70.082784802763	0.0540947287494085	0.168243648315866	0.321526127677935	0.747811715494647	0.976336979133567	59.8055245488596	42.8630351370481	61.2358248147373	78.3270236606417	73.9135321186937	75.907794287656	66.4245532600176	89.5606519142916	46.2444304111624	67.5657232291096	69.2798623403496	76.7222886000876	42.5040634985922	69.1967185603945	68.6199301242319	96.2900958720145	50.7993450482963	94.7940216741808	75.137560313813	77.2600105023831	93.3139998729541	69.8321090421316	73.1942589809813	83.634073762365	73.9451504908929	47.7481669932257	49.4443209224076	88.7539044958441	Nanos3	nanos C2HC-type zinc finger 3 [Source:MGI Symbol;Acc:MGI:2675387]
330	ENSJJAG00000000547	7362	51.6997793743277	0.200320949021172	0.280349701757077	0.714539547449743	0.474893610795436	0.946405037737454	39.5771853632159	26.5750817849698	48.2986787271167	101.209075516559	97.3038903841031	39.1399564295726	22.4821564880059	41.6267818756566	52.0249842125577	43.6578519326555	53.6360224570448	48.6732798645717	48.9720731614215	56.9340089420967	51.7135705284066	116.618005000551	57.2843678204192	52.3624119724046	64.8447438324688	18.7631454077216	38.0503688802337	28.7543978408777	99.0275268566218	28.1912608187747	22.0875124842927	31.8321113288171	48.4142309031908	69.5391416668469	ENSJJAG00000000547	cyclin dependent kinase like 3 [Source:HGNC Symbol;Acc:HGNC:15483]
331	ENSJJAG00000000548	15761	836.898339486529	-0.170242348045805	0.0843801339429889	-2.01756432575503	0.0436366553769736	0.690012017304065	1021.97087537904	659.233480407799	720.167798877544	746.306922069934	957.133460220553	801.776077163366	752.130326144199	1024.27111766767	759.564769503343	774.407135472103	896.168541886457	881.893833478426	939.70940387105	790.944770380205	1037.25488579093	686.869350553703	712.271667804835	854.951795480469	957.231932765015	750.525816308865	862.475027951964	787.322798024033	765.310560815849	903.999763588709	767.300977171732	944.352636088242	937.38191748731	740.225863269463	Gmpr	guanosine monophosphate reductase [Source:NCBI gene;Acc:101602839]
332	ENSJJAG00000000549	17377	2988.87083278494	-0.0372278382533184	0.06469944654538	-0.575396548828387	0.565023137670098	0.955509931869012	2798.5467516834	3391.32334004324	2329.54877217754	3118.11960482757	2819.94159247776	2679.30792649711	3202.68538333685	3359.15515560223	2907.61856210184	2769.15517972843	3205.86975894295	2880.79819130652	2635.25193691272	2955.31301800976	3100.82524822254	3381.92214501598	2765.86221231043	2895.28026199141	2878.90076983199	2981.13269095624	2796.70211269718	2893.24012560832	3500.40779714928	3174.33596819403	3112.41860702576	2955.96522700655	2822.4466526541	3376.30832566665	Pianp	PILR alpha associated neural protein [Source:NCBI gene;Acc:101604308]
333	ENSJJAG00000000552	12480	575.584586860793	0.0699586850424608	0.0738469423815254	0.947347077432453	0.343461949133311	0.921957844832448	603.332203537024	538.359721321323	491.611551329581	513.08600892308	476.227694283735	555.075745728484	634.609962684168	573.945022831023	623.143699790414	626.802017033125	491.663539189578	517.25671991672	572.880855850591	592.113692997806	580.783176703644	599.138374314757	606.349629193494	646.404947797271	818.278910266868	596.005795304098	483.783261477257	579.19572793768	598.470705785671	514.960364289618	594.442183816398	539.377441960513	588.181400972807	560.888076865489	Uvssa	UV stimulated scaffold protein A [Source:NCBI gene;Acc:101609459]
334	ENSJJAG00000000556	14748	185.557131244478	-0.0875907107260104	0.203424513337704	-0.430580903396837	0.666773129054339	0.966142547103422	272.642832502154	289.754117526445	181.120045226688	146.973179228395	99.1751190453359	202.816137862331	251.391386184066	239.669350193175	206.943826089952	123.697247142524	162.025484505656	188.918323542151	188.496281602452	121.751188353099	287.408113129029	169.042612753092	157.802220788325	213.963648921722	248.056877200396	242.817175864633	86.9722717262485	84.8939364825914	128.089953216717	144.71513886971	137.326708054515	187.455766714145	211.168453939449	220.512278180396	Actmap	chromosome unknown open reading frame, human C19orf54 [Source:NCBI gene;Acc:101612243]
335	ENSJJAG00000000557	3602	1439.48073241111	-0.0361366831812507	0.0802924225058127	-0.450063431311151	0.652664703832762	0.963838269951355	1404.55033389013	1395.62042406228	1230.75383113564	1680.07065357489	1202.26441484204	1441.06203217972	1109.80099754429	1246.28062100451	1543.40786497255	1519.70903632243	1716.35271862543	1554.24507228565	1752.83061862673	1474.15287768537	1270.96044490969	1323.45387326313	1393.19905887774	1641.29077527296	1247.48935753892	1613.63050506406	1365.28347386934	1210.42322339695	1629.64864848832	1484.73973645547	1395.35459302945	1426.25543259395	1477.14908755693	1555.48080044263	Dync2h1	dynein cytoplasmic 2 heavy chain 1 [Source:NCBI gene;Acc:101598002]
336	ENSJJAG00000000560	11164	28.0890763278849	0.201014612691554	0.271480166691797	0.740439403515467	0.459033417044782	0.94480008726101	36.05921333093	20.5742568657831	40.5363910745444	42.2437880416944	36.4889588940387	23.7211857148925	44.9643129760119	22.7055173867218	47.4005411714415	13.5131446458219	18.99609128687	30.5239212710026	28.6440427925295	28.0290505561092	7.95593392744717	44.9353780736068	22.6975797024302	24.3756055733608	24.7027595552262	38.6300052511916	14.4953786210414	30.1236548809195	23.6804955526704	20.6735912671015	25.9288190033001	36.253237902264	17.511530326686	20.1297515351399	ENSJJAG00000000560	lysophospholipase 1 [Source:HGNC Symbol;Acc:HGNC:6737]
337	ENSJJAG00000000561	12047	2834.48183447268	-0.0453630007633277	0.0859285546212442	-0.527915324111742	0.597558108200213	0.962057608566406	2568.11958356868	3597.06590870107	2996.24303389292	2787.20993183429	2183.72384765862	2800.28597364306	2967.64465641678	3221.6606336493	3175.83625848658	3296.16782091549	3219.27876455721	3317.20776839734	3060.29257189864	2959.69255715915	2748.775171933	2380.50514794702	2906.37103903976	2897.08586240425	2301.47376522857	2427.06804421058	2465.12032674086	2419.47718975386	2746.93748410977	2618.02842137021	3080.72782824395	3128.38916337097	2411.44073498659	2683.66187511661	Neo1	neogenin 1 [Source:NCBI gene;Acc:101597233]
338	ENSJJAG00000000562	986	16.6827035518431	-0.337999640569876	0.331271965470397	-1.0203086158828	0.307582118408995	0.915745833225965	7.91543707264318	14.5734319465963	29.3241977986066	14.9613415981001	12.1629862980129	29.6514821436156	17.3725754680046	22.7055173867218	28.9027690069765	12.4736719807587	29.052845497566	15.6744460580824	32.3400483141463	10.5108939585409	7.95593392744717	22.4676890368034	12.9700455442459	12.6392028898908	5.14640824067213	8.82971548598664	12.6834562934112	6.84628520020899	17.2221785837603	12.216213021469	23.0478391140445	13.2633797203405	11.3309902113851	22.8747176535681	Pde6c	phosphodiesterase 6C [Source:NCBI gene;Acc:101610399]
339	ENSJJAG00000000563	10215	88.1581070334543	-0.219834971140638	0.158497253899179	-1.38699545722398	0.165443148062568	0.849020970321813	86.1903147910035	64.2945527055721	75.0354473081992	86.2477339184594	70.1710747962282	90.1405057165915	74.5998828920197	118.573257463992	89.0205285414876	87.3157038653109	121.798467662873	110.546093251739	69.3001035303134	67.4449029006377	97.4601906112279	88.80086619308	88.6286445523467	93.89122146776	145.128712386954	67.3265805806482	65.2292037946864	80.786165362466	47.3609911053409	95.850286783834	73.9451504908929	105.222812448034	101.978911902466	106.138689912556	Slc17a9	solute carrier family 17 member 9 [Source:NCBI gene;Acc:101594617]
340	ENSJJAG00000000564	14180	141.039349066368	0.00599648002452216	0.0971504088914433	0.0617236725294967	0.950782887957008	0.995964246367206	142.477867307577	159.450490709819	144.033559775509	132.89191654783	145.020221245538	174.35071500446	173.725754680046	132.448851422544	145.669955795162	138.249864453409	139.677141815221	150.144693819526	152.460227766689	141.021160610424	157.129695067082	113.40833513815	124.296269799023	146.253633440165	134.83589590561	135.756875597045	124.116679442667	139.664218084263	125.937180893747	134.378343236159	141.168014573523	95.4963339864514	166.874583113126	138.163294627551	Tpst2	tyrosylprotein sulfotransferase 2 [Source:NCBI gene;Acc:101599245]
341	ENSJJAG00000000567	13186	892.399957853131	0.0400531378569334	0.0580643773968632	0.689805689005754	0.490316390595641	0.948044635922166	838.156836692105	930.127862473943	864.201358653053	955.765704443335	922.515729987747	940.545013595487	886.001348868234	996.519929750568	826.619193599528	769.209772146787	851.471856505587	873.644125026804	875.953308623161	880.287369027803	899.020533801531	998.20732720655	911.145699483271	835.992991145632	1026.19380319002	930.431269335842	960.318833643994	965.326213229467	724.407886679418	884.265881015567	869.095599925429	826.750669234556	844.673815757796	900.348886844439	Ctdnep1	CTD nuclear envelope phosphatase 1 [Source:NCBI gene;Acc:101595100]
342	ENSJJAG00000000569	3413	255.137571629541	-0.098102663265686	0.123167311596167	-0.796499184680905	0.425741949219922	0.93749900412382	227.788689090509	254.606428714065	188.88233287926	224.420123971501	205.835152735603	232.467620005946	427.160973272113	210.656744643474	252.032145740835	220.368204993404	245.831769594789	241.716457632534	331.7164955651	313.575003096471	182.986480331285	312.40786660698	222.652448509554	234.7280536694	234.676215774649	310.143756445281	260.01085401493	275.220665048401	272.32569885571	228.349212632075	232.399044399949	260.846467833363	288.425205380711	251.621894189249	Gpc2	glypican 2 [Source:NCBI gene;Acc:101616658]
343	ENSJJAG00000000570	3792	375.239875268352	0.059727273997834	0.0649766136075713	0.919211862264155	0.357984767726739	0.923906493311304	349.158724204371	376.337448503282	368.277425294265	351.151488096585	360.211517287305	406.818335010406	463.949956616123	340.582760800827	363.018778727625	360.697014776939	369.865071526705	367.936996942356	416.724622562285	358.24630242027	314.259390134163	359.483024588854	340.463695536454	400.843291650822	411.71265925377	426.033772198856	419.460018846386	439.531509853417	327.221393091446	373.064351501785	361.082812786698	346.616323358231	369.80231689884	364.165505044804	Mrps11	mitochondrial ribosomal protein S11 [Source:MGI Symbol;Acc:MGI:1915244]
344	ENSJJAG00000000572	17221	1406.8235666778	0.109475003383181	0.0639358193943625	1.7122640238319	0.0868480234127213	0.788873293971586	1490.74064868113	1296.17818254433	1317.86394812561	1452.13021393324	1410.9064105695	1348.54940789164	1568.64137314041	1272.77039128902	1389.64513385543	1451.10384042826	1309.61288165951	1300.15405197568	1395.24208441031	1369.91984592984	1454.9414169819	1233.58311711592	1475.34268065797	1419.20192449345	1564.50810516433	1363.08732814919	1390.65038645616	1462.36651876464	1956.87004157977	1225.38013692274	1334.85401535508	1407.68670098547	1381.35071576976	1347.77836414823	Osbpl9	oxysterol binding protein like 9 [Source:NCBI gene;Acc:101609369]
345	ENSJJAG00000000573	11329	2766.78144570362	0.011417523680896	0.0658327589421415	0.173432252640825	0.86231167527572	0.988636673711992	2820.53407688519	2812.67236569309	2780.62393243258	2427.25765456236	3420.60599273347	2576.12076863732	2893.04477352476	3482.77408359661	2951.55077099244	2821.12881298159	2555.53298665128	2436.96387660923	2522.52376850341	2569.91357286326	3043.14472724854	2727.14949308628	3071.73911972889	2682.21941327611	2674.07372185324	2487.77233817674	2978.80030662401	2667.31271400142	2412.18138788793	2607.69162573666	2652.42215137462	2823.33142980314	2590.67639833031	2980.11821590685	Srcin1	SRC kinase signaling inhibitor 1 [Source:NCBI gene;Acc:101597589]
346	ENSJJAG00000000574	5694	1300.79716558413	-0.0824672213564515	0.058373791743078	-1.41274395398909	0.157731022749958	0.84293028788802	1344.74480934127	1376.76068860198	1159.1682894508	1311.3175871276	1220.04108712375	1144.54721074356	1508.3483171044	1361.06962557071	1524.91009280808	1347.15657392194	1297.32129317977	1254.78065549176	1296.37393670706	1263.05909068467	1574.28042589361	1317.03453353833	1282.95367175165	1302.74069786517	1199.11312007661	1163.31501527874	1174.12566830436	1158.39145587536	1286.2814629746	1318.4112976247	1282.03605071873	1245.87346839732	1332.93648486657	1375.22802533251	Map2k7	mitogen-activated protein kinase kinase 7 [Source:NCBI gene;Acc:101596106]
347	ENSJJAG00000000576	9082	41.5687722320418	0.0843320658057513	0.210568600843587	0.400496871175937	0.688790587524204	0.96705485600277	41.3361713793588	48.0065993534938	37.9489618570203	62.4856031450063	45.8451022002024	54.5587271442527	35.7670671400095	26.4897702845088	31.2149905275346	53.0131059182245	42.4618511118272	46.198367329085	35.1120524553588	53.4303776225831	29.8347522279269	18.1881292202694	45.3951594048605	35.20920805041	26.7613228514951	67.3265805806482	38.9563300440488	34.2314260010449	23.6804955526704	36.6486390644071	36.4924119305705	48.6323923079151	63.8655811914431	44.8344466009934	ENSJJAG00000000576	leucine rich repeat containing 41 [Source:HGNC Symbol;Acc:HGNC:16917]
348	ENSJJAG00000000581	7880	223.429540873485	0.0893308663121657	0.0906348278849431	0.985613018712489	0.324323047067961	0.917153520941004	191.729475759579	212.600654279758	283.754737521811	199.777914280513	242.324111629641	209.932493576799	251.391386184066	263.636285212492	239.314927377766	194.381388366823	217.896341231745	245.016341013183	241.164360285491	239.122837556806	176.025038144769	213.977990826699	183.742311876816	196.810444999728	266.583946866816	201.979741741944	213.806834660361	253.312552407732	252.95074794898	236.806590877708	181.501733023101	216.635202098894	211.168453939449	218.682300768111	Socs4	suppressor of cytokine signaling 4 [Source:NCBI gene;Acc:101603036]
349	ENSJJAG00000000584	175	463.802141903096	-0.0893150656360638	0.0655397953956471	-1.36276082488344	0.172957901251836	0.854865603582308	467.010787285947	438.060219100631	494.198980547105	450.600405778073	471.549622630654	419.864987153597	426.139057068113	555.023758342089	368.79933252902	525.973168521992	458.141025153925	498.282390477988	464.772694343302	465.107057665436	424.647973377493	432.235541469932	418.283968801929	412.579694334292	506.406570882137	368.640621539942	543.576698289053	436.792995773333	496.214020444594	479.25143391917	448.472536094116	486.323923079151	533.586629954315	495.923878729356	Zdhhc1	zinc finger DHHC-type containing 1 [Source:NCBI gene;Acc:101609097]
350	ENSJJAG00000000585	8959	1387.1932020698	-0.0531196892145473	0.082116479776868	-0.646882201464156	0.517708185902936	0.94998634464776	1656.96482720664	1060.43148929057	1501.57142256983	1604.38386666685	1175.13159925417	1361.59606003483	1190.53237766031	1297.99874394093	1474.0412193558	1372.10391788346	1288.3819561036	1484.94752129202	1517.21026662366	1402.32843563534	1373.39309422557	1310.61519381353	1349.96557373026	1612.40116866749	1052.95512604152	1563.96335545538	1389.74442529235	1530.82937076673	1250.76071964559	1624.75633185538	1341.57630176334	1242.33656713856	1438.00566682669	1372.48305921408	Hs6st2	heparan sulfate 6-O-sulfotransferase 2 [Source:NCBI gene;Acc:101597475]
351	ENSJJAG00000000586	15736	270.738034740682	0.0948439899927761	0.0932167953780516	1.01745602397213	0.308936542166521	0.9163476931802	268.245367461797	255.463689416806	288.929595956859	242.021702322207	265.714469895051	315.49177000807	258.544799612068	247.237855988749	196.53882924744	284.815510227324	292.763289244703	308.539096090675	218.98832715579	265.400072453159	272.490737015066	236.445679863502	308.038581675839	262.714860068444	340.692225532495	290.276896601811	234.643941428108	298.498034729112	263.71460956383	325.139208109868	267.931129700768	201.603371749175	284.304845303844	285.47647631653	Cdyl	chromodomain Y like [Source:NCBI gene;Acc:101607472]
352	ENSJJAG00000000587	16872	569.82005566755	0.0471234125395243	0.103498074480889	0.455307142436026	0.648888288520604	0.963838269951355	463.492815253662	687.523083598251	769.328954010502	621.335715779922	479.970151606201	638.099895730608	566.14157701615	605.480463645915	542.215946570879	498.946879230348	500.602876265752	633.577609084594	627.396937294437	535.179684055709	499.23485394731	383.020603579791	639.855580182795	482.095310228691	453.913206827281	543.027502388179	623.301280704781	720.229203061985	466.075207923014	605.172398909697	595.40251044615	582.704482380292	617.023921510878	574.61290745763	Adam15	ADAM metallopeptidase domain 15 [Source:NCBI gene;Acc:101608252]
353	ENSJJAG00000000588	2853	1153.86249732028	-0.21966075208324	0.0975517063026596	-2.25173664724767	0.024338919308333	0.641961871681444	1361.45517649463	996.994197287738	872.826122711467	908.241442896429	1061.92226524959	1014.08068931165	822.642544220217	1165.54989251839	1269.40961478641	988.538504475127	1334.19605861899	1262.20539309822	1168.86174621129	1375.17529290911	1139.68753510681	910.476350967604	1361.85478214581	1122.18065658102	1182.64461370645	984.513276687511	1307.30195938517	1398.01143788267	953.678139075728	1328.74809325825	1267.63115127245	1428.90810853801	1138.24947123459	1182.1654083364	Prkdc	protein kinase, DNA-activated, catalytic subunit [Source:NCBI gene;Acc:101605831]
354	ENSJJAG00000000589	8606	41.0971165937221	-0.328810239104657	0.294940220553837	-1.1148368930057	0.264920323670735	0.903552534609651	29.0232692663583	45.4348172452709	51.7485843504822	40.4836302066238	26.1972012572585	41.5120750010619	70.5122180760186	10.0913410607652	19.653882924744	23.9078712964542	45.8141025153925	46.198367329085	48.9720731614215	65.6930872408809	42.7631448600286	51.3547177984077	8.64669702949723	54.1680123852462	34.9955760365705	35.3188619439466	26.2728737506376	35.6006830410867	51.666535751281	31.0103869006522	22.0875124842927	73.3907011192173	75.1965714028282	43.004469188708	Kirrel2	kirre like nephrin family adhesion molecule 2 [Source:NCBI gene;Acc:101614881]
355	ENSJJAG00000000590	8139	62.2818943155881	-0.110972480594887	0.142368695338131	-0.779472483970747	0.435701440287039	0.938230239003481	51.0105944681449	56.5792063809034	49.1611551329581	73.0465501554299	72.042303457461	60.4890235729758	58.2492236280154	60.5480463645915	83.2399747400924	84.1972858701212	68.1624452058278	65.9976676129786	89.6281338992053	46.4231149835558	51.7135705284066	58.8439474773422	56.203530691732	58.68201341735	59.6983355917967	61.8080084019065	59.7934368117959	49.2932534415047	52.742921912766	42.2868912281621	72.0244972313891	59.2430960841875	65.9257612298768	76.8590513159887	Wdr89	WD repeat domain 89 [Source:NCBI gene;Acc:101617731]
356	ENSJJAG00000000591	2647	119.759199018124	0.0402776420150785	0.124023537337029	0.324758048995374	0.74536419700851	0.975650127629632	115.213584057362	104.585805734397	131.096413687888	108.249706856842	114.144948335198	148.257410718078	154.309346804041	117.311839831396	92.4888608223248	147.605118438978	119.563633393829	109.721122406577	119.196178072139	112.992110054315	106.410616279606	108.058885367483	150.236360887514	95.6968218806016	151.304402275761	102.645442524595	129.552446425558	184.849700405643	64.5831696891012	118.403295438854	123.882135237989	113.180840280239	99.918731864032	109.798644737127	ENSJJAG00000000591	H2A.Z variant histone 1 [Source:HGNC Symbol;Acc:HGNC:4741]
357	ENSJJAG00000000592	582	78.0372903219928	-0.0125392805337699	0.14913712168503	-0.0840788691111538	0.932993725151883	0.995964246367206	66.8414686134313	58.2937277863854	102.634692295123	70.406313402824	65.4930031431463	55.7447864299973	67.4464694640178	118.573257463992	83.2399747400924	77.9604498797419	88.2759536272196	83.3220553613855	64.6800966282925	86.7148751579627	64.6419631605083	68.4729570645436	76.739436136788	87.5716200228146	39.1127026291082	82.7785826811248	96.9378445282145	109.540563203344	85.0345067573166	82.6943650684058	73.9451504908929	76.9276023779748	65.9257612298768	85.0939496712732	Zfp276	zinc finger protein 276 [Source:NCBI gene;Acc:101612299]
358	ENSJJAG00000000594	6900	1124.32545560635	-0.00279597414434091	0.0490071797535994	-0.0570523371962769	0.954503503946601	0.995964246367206	1081.7763999279	1007.28132572063	1104.8322758828	1171.38503923948	1117.12351075595	1157.59386288675	1284.54866842834	1011.65694134172	1039.34357349088	1110.15680628752	1137.53064294316	1165.68380421423	1206.74580280786	1151.81879629011	1096.92439024678	1248.56157647379	1212.69925838699	1024.67823428757	1270.13355379788	1098.19586356959	1085.34147425048	1114.57523059402	1076.38616148502	1097.5797545443	1205.20992033858	1043.38587133345	1159.88136163814	1000.082655814	Pwp1	PWP1 homolog, endonuclein [Source:NCBI gene;Acc:101605745]
359	ENSJJAG00000000595	10637	151.005871983423	0.0473437163482403	0.0998210038859547	0.47428611720165	0.635295890016274	0.963838269951355	143.357360315649	159.450490709819	181.982521632529	137.292311135507	154.376364551702	116.233810002973	132.849106520035	133.71026905514	180.353278603533	134.091973793156	170.96482158183	159.219373116311	145.068216723456	141.021160610424	127.294942839155	139.085694037354	193.469846035001	147.156433646585	123.513797776131	124.719731239561	175.756465780127	150.618274404598	178.680102806513	175.725525770362	136.366381424763	155.623655385328	163.784313055475	146.398192982836	Map2k6	mitogen-activated protein kinase kinase 6 [Source:NCBI gene;Acc:101604246]
360	ENSJJAG00000000598	5206	675.74475050037	-0.0702541448514271	0.0968777326541747	-0.725183619874899	0.468339390379064	0.945384921507114	720.304773610529	596.653449107709	748.629520270309	550.049323459562	839.246054562889	695.03074144635	751.108409940198	822.444296452368	638.173139674041	624.723071702998	651.45418942619	631.92766739427	538.692804775636	530.800144906317	762.775165293998	559.552446011817	688.493250973717	701.475760388938	702.999365675812	506.604926008484	698.496057301433	627.119724339143	698.574618803778	532.814829474842	664.546027788284	810.834613570148	839.523365661712	787.805275988884	Fstl1	follistatin like 1 [Source:NCBI gene;Acc:101616159]
361	ENSJJAG00000000600	3900	115.280514476574	0.193776467791006	0.194360359645545	0.996995828492993	0.318766534768914	0.917153520941004	109.936626008933	102.871284328915	117.296791194426	54.5648928871886	172.153036833413	132.838640003398	91.9724583600243	150.108698278883	89.0205285414876	99.7893758460696	106.154627779568	98.1715305743056	89.6281338992053	79.7076125189354	117.350025429846	69.5428470186771	171.853103461258	96.5996220870223	226.441962589574	100.438013653098	135.894174572263	83.5246794425496	107.638616148502	101.488538947589	135.406054795012	147.665627553124	98.8886418448152	140.908260745979	Dach1	dachshund family transcription factor 1 [Source:NCBI gene;Acc:101594715]
362	ENSJJAG00000000601	12083	461.965176205151	0.0531686815330973	0.0916514547462074	0.580118249953882	0.561834877506225	0.955509931869012	451.179913140661	554.647674673402	602.008531277276	483.163325726879	435.996278067231	494.586722155508	438.402051516116	529.795405690175	346.833228083718	479.196898594147	487.193870651491	553.555437103858	507.276757841894	539.559223205101	443.54331645518	418.326972066196	388.020529198688	473.970108370904	439.5032637534	427.137486634604	397.716950914824	346.422031130575	542.49862538845	419.110077505784	467.679068689153	413.817447274623	443.968798282451	409.91494035194	Cspg4	chondroitin sulfate proteoglycan 4 [Source:NCBI gene;Acc:101603600]
363	ENSJJAG00000000602	6773	1655.04750144945	0.0505867889940851	0.0920437607393314	0.549594981645168	0.582597201624369	0.961198650519738	1645.53141810171	2127.72106420307	1663.716986868	1833.20438522603	1807.60688675084	2036.46379362352	1898.7203070325	1964.02725395144	1649.77005491822	1845.06398048722	1318.55221873569	1619.41776905346	1639.17844883701	1944.51538233007	1896.49574995522	1763.178644412	1677.45922372246	1579.90036123635	1145.59047437362	1321.14617959075	1539.22801732184	1528.09085668665	1574.75295425258	1516.68983205008	1512.51444185917	1447.47684014649	1520.41286836403	1324.90364649466	ENSJJAG00000000602	sideroflexin 5 [Source:HGNC Symbol;Acc:HGNC:16073]
364	ENSJJAG00000000604	5941	24.96830142859	-0.0135304477681964	0.245043058167459	-0.0552166132327239	0.95596589368097	0.995964246367206	40.4566783712874	24.8605603794879	30.186674204448	24.6422096909884	16.8410579510948	34.3957192865941	40.8766481600108	22.7055173867218	15.0294398836278	22.868398631391	12.2915884797394	32.1738629613271	17.5560262276794	35.0363131951365	24.8622935232724	25.6773588992039	36.7484623753632	18.0560041284154	20.5856329626885	24.2817175864633	14.4953786210414	16.4310844805016	30.1388125215806	21.6132999610606	15.3652260760297	34.4847872728852	22.6619804227701	23.7897063597108	ENSJJAG00000000604	ELOVL fatty acid elongase 5 [Source:HGNC Symbol;Acc:HGNC:21308]
365	ENSJJAG00000000605	3481	969.847467815421	-0.0683543505365165	0.057023242107209	-1.19871035056204	0.230640591941048	0.885991235796316	938.419039612252	1066.43231420976	979.773197035796	962.806335783618	880.41308511001	969.010436453358	860.453443768227	1195.82391570068	1058.99745641562	1002.05164912095	996.736083993416	1002.33957687211	1049.66556813915	1060.72438198276	897.031550319669	945.782719454009	907.90318809721	952.454217773912	931.499891561655	842.134114475976	885.124057047342	862.631935226332	934.303188168997	1023.34276772152	975.691855827885	958.500241123272	1080.56443015845	935.118457677863	ENSJJAG00000000605	ATPase phospholipid transporting 11A [Source:HGNC Symbol;Acc:HGNC:13552]
366	ENSJJAG00000000606	17151	1467.20728236436	0.0453073020458311	0.0501297942304406	0.903799880716822	0.366101525015602	0.924644949429011	1401.03236185784	1454.77141255141	1392.89939543381	1335.95979681858	1574.63891842736	1432.75961717951	1718.86305512845	1422.8790895679	1498.31954532166	1259.84087005663	1529.7440571603	1399.15055339515	1396.16608579071	1496.92648126221	1463.89184265028	1559.89955312663	1635.30657570366	1404.75712119072	1463.63850364715	1566.17078432688	1425.07691068113	1482.90537436527	1597.35706364377	1426.47779743	1355.02087457987	1433.32923511146	1428.73485665374	1525.28617313992	Rad23a	RAD23 homolog A, nucleotide excision repair protein [Source:NCBI gene;Acc:101609263]
367	ENSJJAG00000000608	5711	1952.41291640933	0.108977158392917	0.057786825796082	1.88584780166806	0.059315467244702	0.733704721771561	1943.67954783794	1981.9867447371	1959.54639407159	1896.57006728857	2063.96521333973	1852.6246043331	1825.14234034448	1644.88859290474	2011.63272288557	2008.26118890215	1754.34490119917	1741.51345413747	1848.00276080836	2062.76293936366	1882.57286558219	2121.59177904672	1861.20153559928	2218.18010717583	2046.21191649124	2127.96143212278	1746.69312383549	1655.43176141053	2463.84792363921	2119.0431048779	1922.57391276321	2000.11766182734	1918.02761578173	1989.18544715428	Ncoa1	nuclear receptor coactivator 1 [Source:NCBI gene;Acc:101611603]
368	ENSJJAG00000000609	5910	189.740926122113	0.419381895282446	0.154275650449922	2.71839330483703	0.00655998090053919	0.462180442913167	164.465192509364	183.453790386566	241.493393635584	244.661939074813	137.535306600607	231.281560720202	198.251743576052	283.818967334023	156.074952637673	190.22349770657	153.086147429482	128.695451845308	143.220213962648	305.691832627566	130.278418061947	181.881292202694	324.251138606146	189.588043348362	208.944174571288	193.150026255958	202.93530069458	149.249017364556	168.992627353148	142.835721481792	126.763115127245	177.729288252562	131.851522459754	222.342255592682	Ifngr2	interferon gamma receptor 2 [Source:NCBI gene;Acc:101603668]
369	ENSJJAG00000000610	10989	69.4994508433773	-0.0833109462032105	0.176118520371065	-0.4730390990549	0.6361852845765	0.963838269951355	100.262202920147	103.728545031656	62.0983012205786	70.406313402824	44.9094878695861	85.396268573613	70.5122180760186	81.9921461187176	43.9322088906043	83.157813205058	81.571450820089	77.5472594452498	43.4280648789964	49.9267463030695	63.6474714195774	73.8224068352111	70.254413364665	43.3344099081969	82.342531850754	61.8080084019065	73.3828542690222	50.6625104815465	85.0345067573166	57.3222303315086	79.707110269404	59.2430960841875	58.715131095359	87.8389157897014	Pctp	phosphatidylcholine transfer protein [Source:NCBI gene;Acc:101602958]
370	ENSJJAG00000000612	17361	45.7703178622599	-0.00427114762140489	0.233624308056962	-0.0182821199426025	0.985413791302699	0.997565417636405	102.900681944361	61.7227705973492	30.186674204448	36.0832356189473	28.0684299184913	24.9072450006371	32.7013185280086	41.6267818756566	52.0249842125577	29.1052346217703	46.9315196499142	57.7479591613563	50.8200759222298	29.780866215866	24.8622935232724	57.7740575232087	55.1226935630449	50.5568115595631	76.1668419619475	43.0448629941849	39.8622912078639	39.7084541612121	75.3470313039514	29.1309695127339	44.1750249685853	53.9377441960513	28.8425205380711	38.4295256579944	Gnb3	G protein subunit beta 3 [Source:NCBI gene;Acc:101602844]
371	ENSJJAG00000000617	12507	15.3258955754578	0.0963101246393178	0.291355553025076	0.330558740478266	0.740977815999038	0.974758568815793	14.9513811372149	19.7169961630421	25.0118157693997	14.0812626805648	14.969829289862	16.6048300004247	5.10958102000135	8.82992342816959	16.1855506439068	7.27630865544258	13.4090056142612	28.0490087355159	16.6320248472752	11.3868017884193	13.9228843730326	9.62900958720145	12.9700455442459	11.73640268347	19.5563513145541	27.5928608937083	19.931145603932	13.692570400418	6.45831696891012	20.6735912671015	17.2858793355334	16.8002809790979	17.511530326686	9.14988706142723	ENSJJAG00000000617	Jupiter microtubule associated homolog 2 [Source:HGNC Symbol;Acc:HGNC:14137]
372	ENSJJAG00000000620	12555	2568.2157941782	0.0825117133747	0.112119823342754	0.735924396905793	0.461776709027325	0.94480008726101	1896.18692540208	3351.88934771716	3222.21185222336	2469.50144260405	2751.64174634276	2342.46708934563	2241.06223537259	2556.89354127139	2970.04854315691	3172.47057377296	2384.56816506945	3182.73752063589	2787.71216467941	2994.72887035429	2666.23235743573	2224.30121464353	2584.28157469099	3011.74148861969	1666.40698832963	2152.24314970924	2281.21021048639	2696.0671118423	2369.12594142853	2370.88503485895	2184.74308268547	3071.79874323085	1990.13391712691	2316.75140395337	Pex5l	peroxisomal biogenesis factor 5 like [Source:NCBI gene;Acc:101610961]
373	ENSJJAG00000000621	10300	37.9285240174341	0.384499707710555	0.255387931951944	1.50555159271546	0.132182323045159	0.835642403680278	36.05921333093	72.8671597329817	50.8861079446408	39.6035512890885	22.454743934793	35.5817785723387	39.8547319560105	80.730728486122	38.151655089209	24.9473439615174	27.9354283630442	35.473746341976	36.036053835763	22.7736035768387	19.8898348186179	21.3977990826699	61.6077163351678	27.0840061926231	30.8784494440328	38.6300052511916	47.1099805183846	65.7243379220063	26.9096540371255	26.3118434308564	25.9288190033001	30.0636606994384	26.7823404996374	50.3243788378498	ENSJJAG00000000621	DNA methyltransferase 3 beta [Source:HGNC Symbol;Acc:HGNC:2979]
374	ENSJJAG00000000624	16453	1109.7718108451	0.0655386286390923	0.0573268717773607	1.14324446122969	0.252937107058122	0.89920731920802	1094.0893020409	1120.43973848244	1100.51989385359	1190.74677542526	1104.02491012732	1183.68716717314	830.81787385222	988.951423954994	1139.92520963515	1254.64350673131	1219.10209376325	1023.78881884633	1114.34566476744	1130.79700837303	1095.92989850585	1054.91149477563	1141.36400789364	1211.55787701667	1104.41920844824	1091.5735769551	1051.82091118932	1052.95866379214	1261.52458126044	1148.32402401809	1082.28811173034	1125.61882559956	1070.26352996628	1085.17660548527	Wapl	WAPL cohesin release factor [Source:NCBI gene;Acc:101612860]
375	ENSJJAG00000000628	4570	81.8659022723903	0.264929005965607	0.132039210222323	2.00644191615149	0.0448091199850423	0.693957984790254	62.444003573074	78.8679846521684	83.6602113666129	76.5668658255711	101.046347706569	80.6520314306345	76.6437153000203	78.2078932209307	92.4888608223248	61.3288872387303	112.859130586698	86.6219387420344	94.2481408012262	82.3353360085707	63.6474714195774	84.5213063765461	124.296269799023	79.4464181650277	83.3718134988884	97.1268703458531	76.1007377604675	90.3709646427586	73.1942589809813	91.1517433140382	91.2310298264263	61.0115467135662	48.4142309031908	60.3892546054197	Mreg	melanoregulin [Source:NCBI gene;Acc:101603568]
376	ENSJJAG00000000629	8784	30.477322357928	-0.245615433819687	0.271299388936273	-0.905329845314844	0.36529066964019	0.924644949429011	29.9027622744298	32.5759067041565	24.1493393635584	32.5629199488061	36.4889588940387	23.7211857148925	52.1177264040138	12.6141763259566	39.3077658494881	42.6183792675922	14.526422748783	38.7736297226249	51.744077302634	33.2844975353796	28.840260486996	12.8386794496019	24.8592539598046	17.1532039219946	15.4392247220164	38.6300052511916	35.3324853887885	30.1236548809195	23.6804955526704	14.0956304093874	39.3733918198261	31.8321113288171	48.4142309031908	28.3646498904244	Car5b	carbonic anhydrase 5B [Source:NCBI gene;Acc:101598352]
377	ENSJJAG00000000631	5835	397.992382428644	-0.0408946647975876	0.108957371178679	-0.375327197739789	0.707417141294621	0.970013066051334	390.49489558373	427.77309066774	413.126198398016	391.635118303208	379.859418230249	368.864437866578	498.695107552132	372.118201615718	344.52100656316	473.999535268831	382.156660006444	342.362900742326	313.236467957017	367.881288548933	391.829745926773	416.187192157929	345.867881179889	405.357292682925	379.804928161603	365.329478232697	577.097261350212	536.748759696384	272.32569885571	368.36580803199	362.043139416449	428.849277624342	312.117275822698	515.138641558353	Psmg1	proteasome assembly chaperone 1 [Source:NCBI gene;Acc:101612048]
378	ENSJJAG00000000632	9317	1376.32218155521	-0.0239769976916293	0.079689342707854	-0.300880856547285	0.763505348569126	0.9772957610671	1408.94779893049	1383.61877422391	1361.85024482352	1480.29273929437	1590.54436204784	1377.01483074951	1259.00076332833	1088.60341693005	1237.03851349859	1280.63032335789	1355.4269841749	1313.35358549827	1360.13003195495	1297.21949604993	1410.18928864001	1356.62046184127	1525.06118857757	1389.40951768156	1277.33852533482	1601.48964627083	1468.56304654426	1506.18274404598	902.011603324447	1395.46741052935	1278.19474419972	1617.24810056685	1455.51719715337	1560.05574397334	Fundc2	FUN14 domain containing 2 [Source:NCBI gene;Acc:101611091]
379	ENSJJAG00000000633	1143	2426.88370432577	-0.00455705382175905	0.0440852094934342	-0.103369222333802	0.917669938284866	0.994066867435557	2376.3901078091	2384.89927502535	2362.32287559951	2663.11880446182	2317.51669693676	2439.72395077669	2248.21564880059	2198.65093361423	2456.735365593	2219.27413990999	2591.29033495598	2477.38744802218	2446.75565531026	2562.03040239435	2242.57887579917	2505.68227258064	2213.55443955129	2636.17660274865	2480.56877200396	2443.6237607468	2419.8222685501	2131.93321134508	2689.88901755106	2419.74988694483	2548.70687536142	2607.58045301894	2463.97532596664	2404.59031974308	Cnot1	CCR4-NOT transcription complex subunit 1 [Source:NCBI gene;Acc:101616541]
380	ENSJJAG00000000634	11045	361.264617357565	-0.0922658598073216	0.0744095914683813	-1.23997267000892	0.21498550298894	0.879685647317039	401.928304688659	314.614677905933	338.953227495658	357.312040519332	328.400630046348	298.886940007645	351.539174176093	367.072531085336	376.892107850974	416.828538690353	444.732019539663	381.961501310114	340.956509369142	335.472698843432	319.231848838818	431.165651515798	346.948718308577	387.30128855451	347.897197069436	362.018334925452	320.710251990541	313.559862169572	416.561444494703	329.837751579664	373.567058973472	413.817447274623	352.290786572154	344.950742215807	Ncbp3	nuclear cap binding subunit 3 [Source:NCBI gene;Acc:101596011]
381	ENSJJAG00000000635	10447	80.3803922028156	-0.12249564212997	0.164797748571896	-0.743308954105823	0.45729465172802	0.94480008726101	58.0465385327166	60.0082491918673	101.772215889282	61.605524227471	81.3984467636247	97.2568614310592	76.6437153000203	105.959081138035	58.9616487742321	61.3288872387303	77.1017822820019	92.39673465817	64.6800966282925	82.3353360085707	94.4767153884352	65.2632872021431	86.4669702949723	98.4052224998639	83.3718134988884	43.0448629941849	112.339184313071	97.2172498429676	49.5137634283109	93.0311607019566	72.984823861141	88.4225314689365	106.099271979333	80.5190061405596	Ccdc167	coiled-coil domain containing 167 [Source:MGI Symbol;Acc:MGI:1915847]
382	ENSJJAG00000000636	7738	11.769641888461	-0.170393231087509	0.42956500254922	-0.396664602740736	0.691614806165812	0.968150335207369	11.433409104929	7.71534632466865	12.0746696817792	14.9613415981001	16.8410579510948	13.0466521431909	22.4821564880059	3.78425289778697	18.497772164465	10.3947266506323	7.82191994165237	6.59976676129786	9.24001380404179	4.37953914939206	22.8733100414106	1.06988995413349	19.4550683163688	7.22240165136616	7.20497153694098	5.51857217874165	9.05961163815089	5.47702816016719	9.68747545336518	17.854465185224	10.5635929272704	27.4109847553703	3.09027005765047	23.7897063597108	Fhl5	four and a half LIM domains 5 [Source:NCBI gene;Acc:101609886]
383	ENSJJAG00000000637	8392	864.161589577685	-0.0612345881233784	0.0701749344570197	-0.872599149499498	0.382881604296631	0.93058983862335	931.383095547681	941.272251609575	858.164023812163	902.960969391217	899.125371722337	798.217899306132	700.012599740185	671.074180540889	1023.15802284697	897.064909949563	855.941525043674	887.668629394562	952.645423196708	981.016769463821	926.866302547596	966.110628582545	860.346354434975	863.979797544676	789.459024119104	866.415832062439	782.750445536237	720.229203061985	749.164768393574	924.673354855811	889.262459150218	879.804188115918	824.07201537346	853.684462831161	Slc39a9	solute carrier family 39 member 9 [Source:NCBI gene;Acc:101602043]
384	ENSJJAG00000000638	1324	1147.30040045206	-0.027453877675566	0.07125154519317	-0.385309225240461	0.700008327452244	0.969483028184715	1195.23099796912	1164.16003432223	1186.76753443773	1414.28682047923	974.910132502264	996.289800025485	1163.96255635631	973.814412363846	1077.49522858008	1081.05157166575	1198.98858534186	1234.1563843627	1252.02187044766	1157.95015109926	1101.89684895143	1175.80905959271	1206.21423561486	1016.55303242979	1209.40593655795	1034.18042629619	1004.71093067093	1135.11408619465	1277.67037368272	1219.74188475899	1152.39195570223	1054.88080042441	1463.75791730711	1000.99764452014	ENSJJAG00000000638	coactosin like F-actin binding protein 1 [Source:HGNC Symbol;Acc:HGNC:18304]
385	ENSJJAG00000000640	16529	1149.58971167143	0.0528828397750393	0.0540354124108793	0.978670050168657	0.327743034945704	0.917886951119182	1123.99206431533	1343.32752119509	1261.80298174592	1247.95190506505	1047.88805029034	1201.4780564593	980.017639636259	1120.13885774494	1046.28023805255	1243.20930741562	1093.95137469681	1252.30574295627	1066.29759298642	1318.24128396701	1092.94642328306	1169.38971986791	1094.88801136009	1113.15265451681	1123.97555976279	1203.04873496568	1181.37335761488	1069.38974827264	1174.33730218016	1131.40926752683	1136.06640299644	1160.98783818714	1066.14316988941	1124.52111984941	Lrrc8d	leucine rich repeat containing 8 VRAC subunit D [Source:NCBI gene;Acc:101595412]
386	ENSJJAG00000000641	6480	233.875248258114	-0.0550672258330993	0.110074095827014	-0.500274160049785	0.616882046190033	0.962978603258929	288.47370664744	195.455440224939	242.355870041425	246.422096909884	232.032353992861	281.096050721476	195.185994964052	224.532338602027	188.446053925487	234.920822304289	271.532363688789	243.366399322859	232.848347861853	246.130100195834	230.722083895968	239.655349725903	202.116543064498	204.935646857515	288.198861477639	196.461169563203	296.249300567534	279.328436168527	219.582776942944	216.132999610606	289.058315555308	175.960837623184	215.288814016316	172.017876754832	Yars2	tyrosyl-tRNA synthetase 2 [Source:NCBI gene;Acc:101601928]
387	ENSJJAG00000000642	9183	394.5788021232	0.0387501633084583	0.103399226152681	0.374762604617943	0.707837027875964	0.970465628701581	429.192587938875	339.475238285421	454.525065878402	383.714408045391	512.716653177774	385.469267867003	348.473425564092	316.61582578151	489.034851598043	403.315394044531	332.990306087487	301.939329329377	425.040634985922	370.509012038568	409.730597263529	395.859283029393	369.646298011007	431.538498669128	327.311564106747	495.567781651	309.83871802476	338.206488890324	405.797582879852	343.933381989051	433.107310018087	351.921675246367	420.276727840464	522.458551207495	Tmem164	transmembrane protein 164 [Source:NCBI gene;Acc:101612959]
388	ENSJJAG00000000643	13796	1019.66036729445	-0.0401277163698481	0.0605313132489827	-0.662924926224404	0.507378636675927	0.949829372849019	1080.89690691983	966.990072691804	994.4352959351	996.249334649959	1118.99473941719	1053.22064574123	1123.0859081963	980.121500526825	1124.89576975153	952.156961197914	1068.25078060281	912.417754749429	1035.80554743308	979.264953804064	884.103157687567	873.030202572931	1085.1604772019	1004.81662974632	966.495467598225	927.120126028597	1145.13491106227	995.449868110387	931.074029684542	981.995585187319	1054.43863946754	967.342494270165	1168.12208179188	1179.42044221797	Apbb3	amyloid beta precursor protein binding family B member 3 [Source:NCBI gene;Acc:101602071]
389	ENSJJAG00000000649	16944	26.0230699728474	0.434984291481894	0.380761072939746	1.14240746335624	0.253284690444164	0.89920731920802	20.2283391856437	36.8622102178613	54.3360135680063	8.800789175353	4.67807165308188	18.976948571914	17.3725754680046	49.1952876712306	24.2783259658603	17.6710353060748	33.522514035653	14.8494752129202	19.4040289884878	35.9122210250149	11.9339008911708	4.27955981653398	12.9700455442459	43.3344099081969	15.4392247220164	24.2817175864633	56.1695921565355	52.0317675215883	46.2846049438559	15.0353391033465	33.6114320413149	16.8002809790979	17.511530326686	22.8747176535681	Iqgap3	IQ motif containing GTPase activating protein 3 [Source:NCBI gene;Acc:101613748]
390	ENSJJAG00000000650	1748	699.82331513677	-0.22017335986951	0.0812463429638513	-2.70994794150269	0.00672937692848698	0.464110051918211	605.091189553167	696.952951328401	598.558625653911	585.252480160974	647.445116786532	659.448962874011	806.291884956213	1039.40812925882	627.76814283153	653.828306324769	660.393526502364	626.977842323297	798.33719266921	609.631849595374	766.753132257721	759.621867434781	660.391485627851	594.945336031287	623.744678769462	639.050658298283	795.433901829648	717.490688981902	603.852636593096	780.89792468006	711.602032646125	755.128418744718	734.454183701596	836.299677414449	Kcnj9	potassium inwardly rectifying channel subfamily J member 9 [Source:NCBI gene;Acc:101600199]
391	ENSJJAG00000000651	12707	37.4704422271227	0.625618507117155	0.368393811263297	1.69823294525981	0.0894638048131831	0.795713566214401	33.4207343067156	18.0024747575602	39.673914668703	28.1625253611296	116.016176996431	65.2332607159543	40.8766481600108	6.30708816297828	28.9027690069765	17.6710353060748	31.2876797666095	40.4235714129494	24.0240358905086	21.0217879170819	55.6915374921302	37.4461483946723	91.8711559384081	47.8484109403008	33.966294388436	8.82971548598664	64.3232426308713	32.8621689610031	33.3679710060356	34.7692216764888	40.3337184495779	20.3371822378554	23.692070441987	12.8098418859981	Bicdl2	BICD family like cargo adaptor 2 [Source:NCBI gene;Acc:101609243]
392	ENSJJAG00000000653	798	844.831910234037	-0.0320652587012386	0.070254748562439	-0.45641411231784	0.648092219511917	0.963838269951355	877.734022055321	885.550305931413	888.350698016611	877.438680782694	747.555850162484	1046.10429002676	807.313801160213	1000.30418264835	780.374763188366	748.420318845522	857.058942178195	903.343075452644	828.829238222548	865.39693591987	748.852280920965	900.847341380402	818.193706416176	839.604191971316	756.522011378803	890.697549648903	973.90825110122	864.001192266374	670.588578605167	827.883359378017	844.127107551881	882.456864059986	699.431123048224	824.404824234593	Stoml2	stomatin like 2 [Source:NCBI gene;Acc:101617802]
393	ENSJJAG00000000654	4994	697.40510554898	-0.0385912201079812	0.0783219506891486	-0.492725471830312	0.622206577161028	0.963838269951355	678.089109223099	750.960375601082	759.841713546247	617.81540010978	688.612147333653	695.03074144635	594.755230728157	711.43954478395	786.155316989761	557.157348473889	648.101938022625	700.400247542735	691.153032542326	713.864881350905	776.69804966703	699.708030003305	827.92124057436	667.169352544949	554.782808344455	751.629530744613	694.872212646173	675.043720740606	632.915062953192	760.224333412958	607.886756632924	720.643631471832	907.509306930022	656.961891010475	Nab1	NGFI-A binding protein 1 [Source:NCBI gene;Acc:101593990]
394	ENSJJAG00000000655	11952	358.016026223522	-0.130386902661096	0.106545541584481	-1.22376685802203	0.221040190062081	0.88184929230531	338.604808107514	395.197183963583	420.026009644747	403.956223148703	323.722558393266	441.214054297	453.73079457612	336.79850790304	375.735997090695	382.525940743267	422.383676849228	412.485422581116	349.27252179278	381.895813826987	430.614923823078	378.741043763257	261.562585142291	315.077272040849	279.964608292564	304.625184266539	260.01085401493	342.314260010449	339.061640867781	278.15377341191	318.828441077616	328.047591749754	414.096187725163	335.800855154379	Smo	smoothened, frizzled class receptor [Source:NCBI gene;Acc:101604085]
395	ENSJJAG00000000657	13290	822.724035736576	0.013424091838799	0.0621522695446823	0.215987154405491	0.828997760551858	0.986288697454212	872.457064006892	826.399317442286	853.851641782956	787.670631194093	911.28835802035	793.473662163154	690.815353904183	821.182878819772	812.745864476179	837.814968040959	743.082394456975	856.319737278397	625.548934533629	811.966558297287	850.290438495917	825.955044591058	851.699657405478	721.337364930195	869.742992673589	875.245547548426	866.098872607225	837.98530850558	827.74095818198	808.149476804875	921.913564561781	816.139965458284	778.748054527919	940.608389914719	Ppp3cc	protein phosphatase 3 catalytic subunit gamma [Source:NCBI gene;Acc:101600265]
396	ENSJJAG00000000658	7928	16.6739689999334	-0.22756346942618	0.237641845539747	-0.957590061250888	0.33826951277859	0.921622735485312	17.5898601614293	18.0024747575602	13.7996224934619	16.7214994331707	13.0986006286293	10.6745335717016	14.3068268560038	16.3984292237435	17.3416614041859	12.4736719807587	23.4657598249571	18.1493585935691	25.872038651317	23.6495114067171	13.9228843730326	20.3279091285364	16.2125569303073	26.1812059862023	9.26353483320983	14.3482876647283	20.837106767747	15.0618274404598	12.9166339378202	11.2765043275099	15.3652260760297	14.1476050350298	14.4212602690355	21.0447402412826	ENSJJAG00000000658	pantothenate kinase 3 [Source:HGNC Symbol;Acc:HGNC:19365]
397	ENSJJAG00000000659	10042	309.766276029994	-0.0856357018951597	0.116729021638447	-0.7336281988245	0.463175369802168	0.94480008726101	294.63015770394	257.178210822288	355.340279206644	348.511251343979	346.177302328059	315.49177000807	274.895458876073	413.744983491375	320.2426805973	302.486545533398	287.176203572094	302.764300174539	279.048416882062	245.254192365955	381.884828517464	317.757316377648	282.098490587347	228.408452224455	262.466820274278	226.261459328408	369.632154836556	297.12877768907	407.950355202822	283.792025575665	412.940450793298	315.668437344103	312.117275822698	232.407131360252	Supt3	SPT3, SAGA and STAGA complex component [Source:MGI Symbol;Acc:MGI:1923723]
398	ENSJJAG00000000660	2648	56983.0215720744	0.102767915996778	0.0661506059765031	1.55354458934634	0.12029308535383	0.826565450072171	52430.9756761803	61744.2021149177	65351.5622234123	62995.1688382592	51818.999701188	63750.6866087736	56782.773875275	61225.4276332953	61472.7213455582	59686.5204279304	48183.0268405786	55247.4725296695	53706.6562346125	56489.0477645185	63988.5820867167	53442.0730989222	57310.3079115077	57491.219945081	51628.7674704228	63697.5675159076	44448.2666190959	49408.2710328682	64010.5322511912	52258.1401797627	52259.0545378365	60594.1923650328	54852.2935232959	59250.093666272	Sparcl1	SPARC like 1 [Source:NCBI gene;Acc:101607737]
399	ENSJJAG00000000661	9917	370.272510729092	0.0459538198370334	0.0784243526089889	0.58596364915056	0.557899943058672	0.955509931869012	331.568864042942	381.481012719728	338.090751089817	358.192119436867	329.336244376964	373.608675009557	322.925520464085	298.95597892517	371.111554049578	381.486468078204	302.820043455399	433.109693710172	400.092597715009	340.728145822702	390.835254185842	385.160383488058	403.152249000309	380.981687109565	361.277858495183	440.382059863584	420.365980010201	487.45550625488	342.290799352236	395.617360156805	365.884445935457	313.899986714725	380.103217091008	336.715843860522	Ndufaf1	NADH:ubiquinone oxidoreductase complex assembly factor 1 [Source:NCBI gene;Acc:101617029]
400	ENSJJAG00000000662	16674	500.61165815131	-0.0806413348719145	0.123507914491101	-0.652924431638144	0.513804997391496	0.94998634464776	533.852255899379	419.20048364033	376.039712946837	515.726245675686	334.949930360663	419.864987153597	603.95247656416	488.168623814519	634.704807393204	558.196821138952	426.853345387315	557.680291329669	437.976654311581	429.194836640422	561.887833625957	349.854015001653	745.777618794137	470.358907545221	380.834209809737	516.538355930219	594.310523462698	438.162252813375	469.304366407469	649.338707525778	504.171480619724	529.65096349893	540.797260088833	529.778460856637	Cryz	crystallin zeta [Source:NCBI gene;Acc:101606257]
401	ENSJJAG00000000664	11667	1429.60871607029	-0.0213386463310171	0.0799879881470244	-0.266773134633602	0.789643840293597	0.982916505895732	1390.47844576098	1338.18395697864	1235.92868957068	1331.55940223091	1595.22243370092	1135.05873645761	1525.7208925724	1200.86958623106	1501.7878776025	1381.45917186903	1367.71857265464	1300.15405197568	1605.91439914246	1416.34296091339	1599.14271941688	1470.02879697942	1371.582316304	1656.63837878211	1160.0004174475	1533.05935125443	1295.52446425558	1170.71476923574	1864.30083169205	1584.34885801514	1567.25305975503	1514.67796406288	1443.15611692277	1472.21682818364	Magi2	membrane associated guanylate kinase, WW and PDZ domain containing 2 [Source:NCBI gene;Acc:101605808]
402	ENSJJAG00000000666	13164	432.591006148606	0.0492902773694087	0.0754893111599957	0.652943795777133	0.513792513114419	0.94998634464776	401.928304688659	399.483487477288	483.849263677009	446.200011190397	537.978240104416	421.051046439342	495.629358940131	417.529236389162	351.457671124834	363.815432772129	413.444339773054	383.611443000438	382.53657148733	515.033803968506	406.747122040737	482.520369314206	418.283968801929	398.134891031559	457.001051771685	427.137486634604	521.833630357491	373.807171931411	403.644810556882	477.372016531252	422.543717090816	424.428151050895	416.156367763597	469.389206251217	Trappc1	trafficking protein particle complex 1 [Source:NCBI gene;Acc:101607303]
403	ENSJJAG00000000667	7662	388.661566938264	-0.186539292538301	0.158210721085701	-1.17905595308712	0.238375896293554	0.892445900987336	282.31725559094	288.039596120963	331.190939843086	374.913618870038	415.412762793671	384.283208581258	566.14157701615	766.941920618159	306.369351473951	308.723381523778	458.141025153925	394.336063987547	571.032853089782	296.056846498903	403.763646817944	326.316436010716	340.463695536454	356.606081536204	337.604380588091	286.965753294566	603.370135100849	371.068657851327	363.818522581937	297.887655985053	357.24150626769	320.08956391755	370.832406918057	402.595030702798	Trmu	tRNA 5-methylaminomethyl-2-thiouridylate methyltransferase [Source:NCBI gene;Acc:101595979]
404	ENSJJAG00000000668	6902	244.526232606586	0.0674635853491787	0.0810787417184987	0.832074893113276	0.405366672401574	0.933030950047597	218.993759009795	246.891082389397	272.542544245873	251.702570415096	265.714469895051	263.305161435307	241.172224144064	346.889848963805	256.656588781951	229.723458978973	236.892432518615	236.766632561561	231.000345101045	248.757823685469	251.606410455517	218.257550643233	223.733285638241	268.131661306969	252.174003792934	209.705742792183	205.653184186025	230.035182727022	242.186886334129	244.324260429381	202.628918877641	232.551257763303	236.92070441987	281.816521491959	Hmgxb4	HMG-box containing 4 [Source:NCBI gene;Acc:101599704]
405	ENSJJAG00000000669	17048	2163.67624593431	-0.0749575026575584	0.0840301852631238	-0.892030672345228	0.372376492279448	0.92604596462521	2220.71984538045	2037.70869041526	2240.71370237588	2247.72155538516	2065.83644200096	1843.13613004715	2025.43791632854	1984.20993607297	2348.06095412677	2416.773946272	2260.53486313754	2370.96620899626	2508.66374779734	1961.15763109776	2134.1792760377	2123.73155895499	2282.72801578727	2312.07132864359	1808.44785577218	2078.29428251411	1479.43458051004	1629.41587764974	2406.7994570805	2665.01385606817	2150.1713240144	2283.06976252794	2648.36143940646	2049.5747017597	Rab3c	RAB3C, member RAS oncogene family [Source:NCBI gene;Acc:101595364]
406	ENSJJAG00000000673	1824	615.507593372967	-0.0636266362912455	0.0830730325671017	-0.765912045402357	0.443728638216832	0.938842016203044	696.5584623926	510.927378833613	551.984899738477	507.805535417868	720.42303457461	530.168500727847	660.157867784175	749.282073761819	690.198123886599	545.723149158193	596.700749834624	537.056020200613	617.232922109991	550.946024993521	613.601404154363	593.788924544089	662.553159885226	585.917333967079	709.175055564619	572.827792153383	692.154329154728	507.994361855507	603.852636593096	619.268029319085	620.371002819698	621.610396226624	604.662841280276	761.270603510745	Sema4g	semaphorin 4G [Source:NCBI gene;Acc:101615162]
407	ENSJJAG00000000675	315	251.201623754104	0.0900719061831534	0.0986012799034304	0.91349631841868	0.360981568987798	0.923997981920015	257.691451364939	255.463689416806	217.344054272025	181.296257012272	250.744640605189	212.304612148288	230.953062104061	298.95597892517	280.934914747812	216.210314333151	250.301438132876	207.06768213572	232.848347861853	220.72877312936	251.606410455517	280.311167982975	243.18835395461	269.034461513389	314.960184329134	292.484325473308	276.318154963602	256.051066487816	319.686689961051	254.661056062932	209.351205285904	281.183650071218	244.131334554387	227.832187829538	Tcerg1l	transcription elongation regulator 1 like [Source:NCBI gene;Acc:101612032]
408	ENSJJAG00000000676	2543	6058.7871153232	0.0698945544097394	0.057699566077833	1.21135320698003	0.225760064920565	0.882794067977668	6281.3390636464	6187.70775238426	6248.64156032073	6242.39976207788	5980.44680129988	6192.41553087268	4672.20088468923	5439.23283175247	5431.40835179103	5733.73122048875	6554.76891110469	6320.92661563302	5288.98390143352	6526.38924042404	5588.04909229071	6186.10371479986	6066.738803321	6446.89627405071	5986.30206554982	6532.88574519437	6125.20342855381	6929.80987965154	6730.64266776583	6657.83609670063	5768.68206491939	5937.57298813909	5735.54122699928	5853.182753195	Rab2a	RAB2A, member RAS oncogene family [Source:NCBI gene;Acc:101600907]
409	ENSJJAG00000000680	11424	214.014024373004	0.264160491010014	0.155663806679294	1.69699364704764	0.0896978616215283	0.796204702855064	142.477867307577	189.454615305752	305.316647667845	168.095073249242	288.169213829844	287.026347150199	224.821564880059	209.395327010879	169.948281761022	189.184025041507	184.373827196092	257.390903690616	172.788258135581	221.604680959238	141.217827212187	140.155583991488	242.107516825923	212.158048508881	322.165155866075	206.394599484938	215.618756987991	228.66592568698	144.235745638993	229.288921326034	292.899622074316	179.497738881941	259.58268484264	168.357921930261	Igfbp4	insulin like growth factor binding protein 4 [Source:NCBI gene;Acc:101607138]
410	ENSJJAG00000000681	17033	387.247851506414	-0.0545264836682236	0.120546190143053	-0.452328552262968	0.651032309711167	0.963838269951355	335.966329083299	349.762366718312	396.73914668703	370.513224282361	358.340288626072	317.863888579559	499.717023756132	625.663145767445	403.482655337392	315.99969017922	368.747654392183	352.262550884273	404.71260461703	525.544697927047	407.741613781668	480.380589405939	456.113268305979	319.591273072952	372.599956624662	289.173182166063	367.820232508926	410.777112012539	375.658770358272	290.36998643338	420.623063831313	373.143082798912	305.936735707397	347.695708334235	Ercc8	ERCC excision repair 8, CSA ubiquitin ligase complex subunit [Source:NCBI gene;Acc:101594782]
411	ENSJJAG00000000682	8589	1003.06679418331	0.0795345906820756	0.057838468614474	1.3751157765296	0.169095553995316	0.851791506683632	1026.3683404194	947.273076528762	1003.06005999351	1166.10456573427	991.751190453359	1002.22009645421	800.160387732211	935.971883385977	845.116965763993	945.920125207535	903.99046182811	1110.41075758836	972.9734535656	967.878152015645	893.053583355945	1033.51369569296	1064.62457175685	1001.20542892063	1112.65346163331	1144.55186987102	1069.0341733018	1059.80494899235	1110.83051865254	911.517433140382	1016.98590090721	1009.78530937525	1052.75199963959	986.357825221855	ENSJJAG00000000682	ubiquitin like modifier activating enzyme 2 [Source:HGNC Symbol;Acc:HGNC:30661]
412	ENSJJAG00000000683	15643	43.749238378636	0.580209382738048	0.357283156900398	1.62394832091062	0.104386838516734	0.810050167926014	32.5412412986442	88.297852382319	125.059078846999	19.3617361857766	59.8793171594481	20.1630078576586	22.4821564880059	32.796858447487	23.1222152055812	21.8289259663277	24.5831769594789	70.1225218387898	64.6800966282925	53.4303776225831	6.96144218651628	19.2580191744029	29.1826024745532	54.1680123852462	66.9033071287376	34.2151475081982	67.9470872861316	72.5706231222153	23.6804955526704	61.0810651073452	15.3652260760297	39.7901391610214	28.8425205380711	46.6644240132789	Myo1g	myosin IG [Source:NCBI gene;Acc:101605962]
413	ENSJJAG00000000684	7970	26.3794200005465	0.0271258801217282	0.220836957089187	0.122832158526678	0.902240008256903	0.992325558651886	21.1078321937151	31.7186460014156	32.7741034219721	29.9226831962002	31.8108872409568	32.0236007151049	30.6574861200081	27.7511879171044	20.8099936850231	28.0657619567071	20.1135084213918	28.8739795806781	20.3280303688919	14.0145252780546	30.8292439688578	34.2364785322718	14.050882672933	37.0148084632515	20.5856329626885	11.0371443574833	24.4609514230074	21.9081126406688	41.9790602979158	18.7941738791831	24.0081657437964	34.4847872728852	27.8124305188543	27.4496611842817	ENSJJAG00000000684	NA
414	ENSJJAG00000000685	11019	2125.32782574047	0.107950056670521	0.0836555680933885	1.29041089709667	0.196908030588674	0.871701179388647	2496.00115690682	2504.91577340909	2286.42495188547	1875.44817326772	2349.32758417772	1998.50989647969	2022.37216771653	1670.11694555665	1989.66661844026	2098.69531076265	1949.89289974048	2016.2287455765	2173.25124671063	1954.15036845874	2149.09665215167	1725.73249601733	2065.47975292115	2691.24741534031	1568.62523175686	2772.53066259981	2129.00873496546	1897.79025749793	2366.97316910556	2283.49212632075	1882.24019431364	2231.78469427596	2303.28128296882	2056.89461140884	Rabep1	rabaptin, RAB GTPase binding effector protein 1 [Source:NCBI gene;Acc:101609896]
415	ENSJJAG00000000689	1374	1060.38239625033	0.0279783172398088	0.0621088014910936	0.450472663585706	0.652369660897855	0.963838269951355	1182.03860284805	978.134461827437	1073.78312527251	1213.62882728118	985.201890139044	1116.08178788569	1075.05584660828	1202.13100386366	960.728041791899	1012.44637577158	1019.08442668385	1089.78648645931	949.873419055496	941.600917119292	1037.25488579093	1089.1479733079	1018.1485752233	1037.31743717746	947.968397931806	1237.26388247388	1154.19452270042	1184.40733963615	1047.32373512492	1118.2533458114	1094.77235791711	937.278833570727	953.86335779478	1033.93723794128	ENSJJAG00000000689	delta 4-desaturase, sphingolipid 1 [Source:HGNC Symbol;Acc:HGNC:13709]
416	ENSJJAG00000000693	2758	140.614323974443	0.053796601766134	0.130126971312189	0.413416228962018	0.67930168635247	0.966499560100564	123.129021130005	135.447191033072	152.658323833923	151.373573816072	132.857234947525	128.094402860419	88.9067097480235	133.71026905514	156.074952637673	142.407755113662	138.559724680699	161.694285651798	154.308230527498	140.145252780546	102.432649315882	130.526574404286	113.487898512151	147.156433646585	187.329259960465	120.304873496568	211.088951168916	146.510503284472	127.013567055232	182.303486628076	99.8739694941929	145.012951609056	165.844493093909	118.948531798554	Trp53inp1	tumor protein p53 inducible nuclear protein 1 [Source:NCBI gene;Acc:101599559]
417	ENSJJAG00000000694	16538	25.3681102033636	-0.00415741872582421	0.207826610719625	-0.02000426563003	0.984039969766626	0.997390859385576	29.0232692663583	25.7178210822288	18.9744809285101	23.7621307734531	35.5533445634223	34.3957192865941	28.6136537120076	27.7511879171044	13.8733291233487	21.8289259663277	21.2309255559136	25.5740962000292	31.4160469337421	37.6640366847717	22.8733100414106	27.8171388074709	32.4251138606146	27.9868063990439	17.4977880182852	25.3854320222116	22.6490290953772	17.8003415205434	18.2985647452453	28.1912608187747	33.6114320413149	16.8002809790979	21.6318904035533	21.9597289474254	ENSJJAG00000000694	adipose secreted signaling protein [Source:HGNC Symbol;Acc:HGNC:15873]
418	ENSJJAG00000000706	9694	91.5693272468216	-0.070023364338786	0.153570516746074	-0.455968800668739	0.648412413713104	0.963838269951355	86.1903147910035	56.5792063809034	100.047263077599	94.1684441762771	99.1751190453359	77.0938535734006	109.345033828029	64.3322992623784	120.235519069022	133.052501128093	81.571450820089	127.045510154984	69.3001035303134	65.6930872408809	109.394091502399	89.8707561472135	111.326224254777	71.3212163072408	120.425952831728	73.9488671951381	68.8530484499467	75.3091372022988	79.6525759498915	87.3929085382016	89.3103765669225	104.338587133345	101.978911902466	96.9888028511286	Mcm8	minichromosome maintenance 8 homologous recombination repair factor [Source:NCBI gene;Acc:101615357]
419	ENSJJAG00000000707	14507	70.0257253586654	0.128386206984447	0.161139828260037	0.796737891375095	0.425603272748531	0.93749900412382	58.9260315407881	77.1534632466865	69.860588873151	67.7660766502181	100.110733375952	99.6289800025484	56.2053912200149	87.0378166491003	71.6788671373018	72.7630865544258	70.3972794748713	65.9976676129786	83.1601242363761	70.9485342201513	68.6199301242319	52.4246077525412	69.1735762359779	66.8072152751369	60.7276172399311	72.8451527593898	66.1351649585015	49.2932534415047	82.8817344343465	37.5883477583663	92.1913564561781	61.8957720282555	85.4974715949964	43.004469188708	Rras	RAS related [Source:NCBI gene;Acc:101612636]
420	ENSJJAG00000000713	7981	618.673663869862	-0.00245278548880923	0.0776678734439432	-0.0315804383466161	0.974806643546305	0.995964246367206	616.524598658096	570.93562802548	707.230652789924	590.532953666186	627.797215843588	652.332607159543	403.656900580107	727.837974007693	572.274826338135	618.486235712619	547.534395915666	591.504095981321	640.332956620096	594.741416487441	718.023036952107	672.960781149968	609.592140579555	594.042535824866	656.681691509763	736.177528644136	549.012465271944	531.271731536217	659.824716990317	546.910459884229	605.966103373421	668.47433790516	639.685901933648	672.516699014901	ENSJJAG00000000713	ubiquitin conjugating enzyme E2 J1 [Source:HGNC Symbol;Acc:HGNC:17598]
421	ENSJJAG00000000715	15192	852.219885851558	-0.0760962249810639	0.0599691212246816	-1.2689234630596	0.204468363059932	0.873698749938737	875.975036039178	868.405091876593	864.201358653053	800.871814957123	755.976379138032	880.055990022511	834.905538668221	1024.27111766767	869.395291729854	826.380768725264	863.763444985326	830.745641078368	824.209231320527	812.842466127166	867.196798091742	818.465814912123	942.489976215199	786.33897979249	916.060666839638	639.050658298283	855.227338641444	876.32450562675	850.345067573166	808.149476804875	819.158615178333	851.508978045858	944.592547621828	955.248209213003	Dazap1	DAZ associated protein 1 [Source:NCBI gene;Acc:101606759]
422	ENSJJAG00000000725	15715	1091.2679787147	-0.146086004360728	0.122633302495266	-1.19124252049208	0.23355839154546	0.888131611568129	922.588165466966	1249.02884389358	1078.95798370755	818.473393307829	665.221789068243	1105.40725431399	1091.40650587229	1485.94997119768	1079.80745010064	1184.99883817208	1244.80268785725	1201.15755055621	1027.48953500945	988.899939932726	1163.55533688915	954.341839087077	1300.24706581065	814.325786191534	846.069514766497	1168.83358745748	897.807513340753	1157.02219883532	1086.07363693838	1466.88527127024	967.048916160118	1503.18303497192	1258.77000348296	827.149790353022	Nrn1	neuritin 1 [Source:NCBI gene;Acc:101616657]
423	ENSJJAG00000000726	9565	25.6257566317617	0.0932092005242254	0.209841530777888	0.44418852730771	0.65690628618595	0.963838269951355	23.7463112179295	18.8597354603011	13.7996224934619	22.0019729383825	23.3903582654094	15.4187707146801	23.5040726920062	34.0582760800827	33.5272120480927	28.0657619567071	34.6399311701748	20.6242711290558	28.6440427925295	12.2627096182978	25.8567852642033	29.9569187157378	23.7784168311174	32.5008074311477	34.9955760365705	41.9411485584366	25.3669125868225	38.3391971211703	21.5277232297004	23.4927173489789	25.9288190033001	20.3371822378554	14.4212602690355	26.534672478139	ENSJJAG00000000726	NA
424	ENSJJAG00000000728	10372	927.119504209471	0.0869951848600871	0.0718642245125887	1.21054927469297	0.226068195068402	0.883126089420884	855.746696853535	964.418290583581	1083.27036573676	1012.09075516559	853.280269522135	804.148195734855	890.089013684235	1156.71996909022	883.268620853202	1049.86739171386	877.172450599587	1001.51460602695	935.089396969029	879.411461197925	953.71757955273	871.960312618798	934.924116314388	861.271396925414	908.855695302697	929.327554900094	961.224794807809	958.479928029258	1101.14304319918	723.575694348551	829.722208105603	962.921367696718	913.689847045323	802.445095287168	Atat1	alpha tubulin acetyltransferase 1 [Source:NCBI gene;Acc:101595812]
425	ENSJJAG00000000729	12706	144.231291543445	0.0499496125688186	0.123597125292108	0.404132478411357	0.686115302872863	0.966499560100564	119.611049097719	162.022272818042	182.84499803837	122.330969537407	164.668122188482	134.024699289143	131.827190316035	171.552798033009	152.606620356836	127.855137802777	132.97263900809	117.970830858199	112.72816840931	158.539317207992	143.206810694049	116.618005000551	197.793194549749	134.517230756695	130.718769313072	111.475158010581	135.894174572263	158.833816644848	130.242725539687	110.885625887181	172.858793355334	133.518022518094	186.446293478245	183.912729934687	Glis2	GLIS family zinc finger 2 [Source:NCBI gene;Acc:101612035]
426	ENSJJAG00000000734	4331	730.833545780299	-0.0123850026579216	0.0679207146298242	-0.18234499924539	0.85531198630387	0.988608828310756	736.135647755816	738.101465059967	746.904567458627	671.500214079434	889.769228416174	623.867184301672	698.990683536185	827.48996698275	845.116965763993	787.920280117925	643.632269484538	740.823818955685	765.07314297466	802.331572168625	736.918380029794	668.681221333434	666.876508399974	763.768974631971	647.418156676553	628.0135139408	722.957008724441	570.980185697429	796.525759498915	806.270059416957	741.372158168432	776.349826297262	732.394003663162	687.156518313185	Fam168a	family with sequence similarity 168 member A [Source:NCBI gene;Acc:101602594]
427	ENSJJAG00000000735	795	578.727408749325	-0.118387069512628	0.0952618487396937	-1.24275427234384	0.213958397820646	0.878732095636451	521.539353786378	463.77804018286	802.103057432474	455.00080036575	534.235782781951	594.215702158057	552.856666364146	692.518280295015	528.342617447531	638.23621634882	517.364133283578	743.298731491171	671.749003553838	511.530172648992	627.524288527396	601.278154223024	530.691030185393	501.956914769948	577.427004603412	572.827792153383	520.021708029861	628.488981379185	469.304366407469	675.650550956634	572.354671332106	533.187864757687	551.098160281001	615.787399234052	Lamc1	laminin subunit gamma 1 [Source:NCBI gene;Acc:101614395]
428	ENSJJAG00000000737	7109	2560.05557165588	-0.0366394812034104	0.0536792233876373	-0.682563548634511	0.494882674022475	0.948371637758637	2513.59101706824	2708.0865599587	2218.289315824	2437.81860157278	2441.01778857813	2682.86610435434	2802.09423136874	2893.69204917443	2345.74873260621	2278.52408181859	2705.2668826772	2366.01638392528	2635.25193691272	2322.03165700767	2923.80571833684	2714.31081363667	2544.29060092956	2341.86373545548	2830.52453236967	2552.89148988589	2452.43687044745	2804.2384180056	2598.39619382484	2420.68959563879	2619.77104596306	2403.32440532569	2561.83387779224	2562.88336590577	Pcbp1	poly(rC) binding protein 1 [Source:NCBI gene;Acc:101611819]
429	ENSJJAG00000000738	11844	177.069554572756	0.00545751822273985	0.139639698912851	0.03908285584421	0.968824329580036	0.995964246367206	224.270717058223	149.163362276927	150.070894616398	178.656020259666	140.342149592456	188.583426433395	115.476531052031	162.72287460484	205.787715329673	153.841954429357	207.839587021049	174.893819174393	182.028271939623	219.852865299481	198.898348186179	101.639545642682	164.287243560447	183.268441903416	241.88118731159	199.772312870448	134.082252244633	186.218957445684	224.964707750369	152.232808421383	172.858793355334	157.392106014707	154.513502882524	232.407131360252	ENSJJAG00000000738	lebercilin LCA5 [Source:HGNC Symbol;Acc:HGNC:31923]
430	ENSJJAG00000000739	6075	324.75840537311	-0.123365096694897	0.0845374050765516	-1.45929599546125	0.144483657120381	0.836524179134575	324.53291997837	307.756592284005	322.566175784672	295.706516291861	242.324111629641	289.398465721688	331.100850096088	365.81111345274	360.706557207067	293.131291547829	299.467792051834	352.262550884273	395.472590812988	390.654892125771	298.347522279269	379.81093371739	335.059509893018	319.591273072952	250.115440496665	298.002897652049	346.983125741179	343.683517050491	355.207433290057	353.330468928643	317.868114447864	260.846467833363	345.080156437636	318.416069737668	Cep85	centrosomal protein 85 [Source:NCBI gene;Acc:101608113]
431	ENSJJAG00000000740	4906	1399.38782813781	-0.00250667312681435	0.0543934353990426	-0.0460841112245408	0.963243209959265	0.995964246367206	1417.7427290112	1383.61877422391	1271.29022221018	1394.04500537591	1505.40345796175	1271.45555431824	1405.13478050037	1541.45234703189	1581.55952006175	1463.57751240902	1428.05909791882	1252.30574295627	1406.33010097516	1392.69344950667	1509.6384627331	1268.88948560232	1517.49532867676	1451.7027319246	1411.1451395923	1341.01303943422	1258.38005653916	1170.71476923574	1357.32294963261	1429.29692351188	1382.87034684267	1528.82556909791	1415.34368640392	1425.55240417036	Kansl3	KAT8 regulatory NSL complex subunit 3 [Source:NCBI gene;Acc:101608177]
432	ENSJJAG00000000743	15461	128.466898615882	0.0254310403706939	0.168443593192781	0.150976596311315	0.87999417769494	0.991134405147628	121.370035113862	92.5841558960238	136.271272122936	96.8086809288829	230.161125331629	171.978596432971	127.739525500034	85.7763990165046	115.611076027906	136.170919123282	112.859130586698	117.145860013037	163.54824433154	103.357123925653	104.421632797744	146.574923716289	141.589663858017	93.89122146776	179.09500677539	96.0231559101047	145.859747374229	101.325020963093	108.715002309987	131.559217154282	186.30336617186	129.981121259337	96.8284618063815	123.523475329268	Rarb	retinoic acid receptor beta [Source:NCBI gene;Acc:101608895]
433	ENSJJAG00000000751	4608	31.9207407375025	0.17115512903754	0.343181695596582	0.498730355475418	0.617969356664736	0.962978603258929	30.7822552825012	12.8589105411144	36.2240090453375	76.5668658255711	23.3903582654094	34.3957192865941	11.241078244003	12.6141763259566	17.3416614041859	54.0525785832877	32.4050969011313	40.4235714129494	40.6560607377839	53.4303776225831	42.7631448600286	19.2580191744029	15.1317198016202	27.0840061926231	56.6104906473934	17.6594309719733	34.4265242249734	30.1236548809195	51.666535751281	24.4324260429381	7.68261303801484	21.2214075525448	39.1434207302393	30.1946273027099	ENSJJAG00000000751	ciliogenesis associated TTC17 interacting protein [Source:HGNC Symbol;Acc:HGNC:25062]
434	ENSJJAG00000000752	14207	377.829057674172	-0.0618205636105605	0.0770722900637923	-0.802111414613371	0.422488512709928	0.937012150485831	386.097430543373	324.044545636083	301.004265638638	393.395276138279	454.708564679559	361.74808215211	411.832230212109	401.130807165419	373.423775570137	374.210159422761	425.735928252793	381.961501310114	372.372556302884	380.143998167231	342.105158880228	370.181924130189	392.343877713437	357.508881742625	391.127026291082	423.826343327359	354.2308150517	336.837231850282	332.603323898871	302.586199454849	398.53555134702	442.996882659372	361.561596745105	430.959680593223	Kremen1	kringle containing transmembrane protein 1 [Source:NCBI gene;Acc:101616851]
435	ENSJJAG00000000754	7233	8.60136285987365	-0.284076682105508	0.447425904609601	-0.634913354767373	0.525484926582672	0.950511434752825	11.433409104929	12.8589105411144	9.48724046425507	12.3211048454942	5.61368598369826	17.7908892861694	17.3725754680046	2.52283526519131	6.93666456167436	10.3947266506323	11.1741713452177	16.4994169032446	8.31601242363761	11.3868017884193	1.98898348186179	3.20966986240048	10.8083712868715	1.80560041284154	5.14640824067213	7.72600105023831	7.24768931052071	5.47702816016719	2.15277232297004	2.81912608187747	2.88097988925557	9.72647846158302	9.27081017295142	16.469796710569	ENSJJAG00000000754	NA
436	ENSJJAG00000000755	1229	32.0881635793273	-0.253666796087104	0.288156799895903	-0.880308207818596	0.378692367408587	0.930400190526498	41.3361713793588	15.4306926493373	73.3104944965165	36.9633145364826	18.7122866123275	18.976948571914	24.5259888960065	20.1826821215305	28.9027690069765	23.9078712964542	24.5831769594789	67.6476093033031	42.5040634985922	29.780866215866	36.7961944144432	14.9784593578689	14.050882672933	32.5008074311477	23.6734779070918	35.3188619439466	39.8622912078639	49.2932534415047	26.9096540371255	22.5530086550198	40.3337184495779	29.179435384749	44.2938708263235	21.9597289474254	Rab7b	RAB7B, member RAS oncogene family [Source:NCBI gene;Acc:101603522]
437	ENSJJAG00000000761	17222	1853.63183750293	-0.0279265234995948	0.061919394717348	-0.451014155210575	0.651979346943344	0.963838269951355	1831.10444280479	1777.10143678201	2009.57002561039	1747.8367302251	1695.33316707687	1712.66960861524	2228.79924092459	1982.94851844037	1717.98058977468	1858.57712513305	1685.06503885883	1870.20890598278	1989.3749720102	1615.17403829579	1877.60040687753	1889.42565899975	1825.5339103526	1741.50159818566	2078.1196475834	1923.77426150934	1522.92071637316	1576.01485308811	2001.00187420065	1798.60244023783	2105.99629904582	1912.5793556731	1905.66653555113	2021.21005186928	Nrdc	nardilysin convertase [Source:NCBI gene;Acc:101610892]
438	ENSJJAG00000000762	13187	28.6629840538174	-0.00251692370407475	0.247218509482099	-0.0101809678787704	0.991876903245091	0.998497157742169	29.0232692663583	24.0032996767469	25.8742921752411	34.3230777838767	28.0684299184913	36.7678378580834	29.6355699160078	17.6598468563392	34.6833228083718	14.5526173108852	26.8180112285224	22.2742128193803	23.1000345101045	39.4158523445285	29.8347522279269	12.8386794496019	48.6376707909219	17.1532039219946	40.1419842772426	9.93342992173497	23.5549902591923	28.7543978408777	26.9096540371255	42.2868912281621	35.5320853008186	36.253237902264	37.0832406918057	27.4496611842817	Sh2d4a	SH2 domain containing 4A [Source:NCBI gene;Acc:101615115]
439	ENSJJAG00000000768	4533	49.1287329094172	0.138167197408134	0.231669375953393	0.596398193932764	0.550909246719025	0.954839415752348	34.3002273147871	38.5767316233432	62.96077762642	75.6867869080358	55.2012455063662	39.1399564295726	43.9423967720116	47.9338700386349	47.4005411714415	56.1315239134141	40.2270168427836	34.6487754968138	63.7560952478883	62.1894559213672	65.6364549014392	25.6773588992039	11.8892084155587	45.1400103210385	68.9618704250065	33.1114330724499	50.733825173645	69.8321090421316	68.8887143350413	40.4074738402438	64.3418841933743	50.4008429372938	39.1434207302393	39.3445143641371	Spag16	sperm associated antigen 16 [Source:NCBI gene;Acc:101605300]
440	ENSJJAG00000000770	6695	182.450841761296	0.0283700557177392	0.119219446425908	0.237965001249779	0.811908239481916	0.984071145253035	172.380629582007	202.313525846867	177.670139603322	139.932547888113	145.955835576155	253.81668714935	128.761441704034	174.075633298201	167.636060240464	207.894533012645	146.381644622352	174.068848329231	184.800276080836	154.1597780586	188.95343077687	220.3973305515	231.299145539051	217.574849747405	171.890035238449	225.157744892659	121.398795951222	157.464559604807	179.756488967998	189.82115617975	191.104999320619	172.423936364426	186.446293478245	225.08722171111	Pdzrn4	PDZ domain containing ring finger 4 [Source:NCBI gene;Acc:101598696]
441	ENSJJAG00000000776	16299	5174.41759890725	0.0663874568428002	0.0499975728149497	1.3278135938421	0.184239694995388	0.867461269571895	5303.34283867093	5030.40580368396	5387.0276308852	5026.1306980441	6214.35038395397	5512.80356014101	4651.76256060923	5647.36674113075	4805.95243048005	4966.60039367209	4735.61381610325	4997.6733799928	4570.11082747907	5109.17037168077	5351.36005794915	4825.20369314206	5190.17989195571	5192.90678733227	4461.93594466273	5382.81530314461	5539.04655556545	5602.99980785103	5720.99244829288	5407.08382504099	5136.78714254267	5418.53272841643	4981.51533293256	4714.02181404731	Phyhipl	phytanoyl-CoA 2-hydroxylase interacting protein like [Source:NCBI gene;Acc:101597888]
442	ENSJJAG00000000780	14364	23666.0485790861	-0.090344986005183	0.0808353690644498	-1.11764178293231	0.263720016026022	0.903552534609651	23235.32578024	22804.849214315	20949.5518978869	24060.4775264976	25741.5570782484	23609.6961420325	22244.0500124739	20923.1342718641	27101.5484424617	24600.1600913863	25550.8601979747	21772.6305455216	25153.1655773625	26321.9061956761	26255.5764523166	19388.5457488072	22549.5050158001	24195.0455320766	17437.0604010453	22812.6736724822	19986.4092349247	17975.6064216687	28284.1991653419	26757.265351793	24307.787652279	28043.2058553732	26732.896178715	23854.6705578469	ENSJJAG00000000780	microtubule associated protein 1B [Source:HGNC Symbol;Acc:HGNC:6836]
443	ENSJJAG00000000781	8685	456.776646115999	-0.0249688731483745	0.0983190778631151	-0.253957560333687	0.799528345341869	0.983235812145909	447.661941108375	401.19800888277	658.931974062807	410.996854488985	366.760817601619	537.284856442315	465.993789024123	527.272570424984	522.562063646135	464.644281283262	388.861162813575	534.581107665127	477.70871366896	430.0707444703	364.978468921639	442.934441011267	498.265916324778	433.344099081969	473.469558141836	418.307771148617	450.262698416099	445.008538013584	340.138027029266	417.230660117866	424.46437035032	532.303639442998	454.26969847462	460.23931918979	Kif26a	kinesin family member 26A [Source:NCBI gene;Acc:101617549]
444	ENSJJAG00000000786	12220	819.062964720437	0.0372187956448091	0.0698437961079011	0.532886207778714	0.594112353176036	0.962057608566406	797.700158320818	763.819286142196	850.401736159591	914.401995319176	863.572027158915	1008.15039288293	987.171053064261	852.718319634663	768.813655585575	912.656999925512	734.143057380801	909.11787136878	810.349210614465	796.200217359476	712.056086506522	817.39592495799	772.798547011315	683.419756260522	898.562878821353	756.044388487606	683.094717516577	795.538340264284	854.650612219106	779.018507292141	827.801554846099	803.760811052633	796.259584854605	784.145321164314	Adgra3	adhesion G protein-coupled receptor A3 [Source:NCBI gene;Acc:101601015]
445	ENSJJAG00000000793	4864	154.106095246901	-0.0919067448923187	0.150166984995394	-0.612030300103166	0.540517710583471	0.952888248917399	197.006433808008	226.316825523614	107.809550730171	133.771995465366	181.509180139577	143.5131735751	141.024436152037	185.428391991561	139.889401993766	194.381388366823	131.855221873569	138.595101987255	155.232231907902	124.378911842734	143.206810694049	161.553383074158	177.257289104693	105.62762415123	159.538655460836	152.31259213327	125.928601770297	193.065242645893	83.9581205958315	175.725525770362	132.525074905756	187.455766714145	126.701072363669	189.402662171544	ENSJJAG00000000793	yippee like 5 [Source:HGNC Symbol;Acc:HGNC:18329]
446	ENSJJAG00000000794	16534	724.94190458472	0.0876951820355263	0.0697277500261198	1.25767979036576	0.208507583970975	0.875352566503328	791.543707264318	702.096515544847	771.053906822185	785.030394441487	743.813392840019	757.891883590815	624.390800644165	573.945022831023	653.202579557669	643.433579674136	689.44637199993	801.046690652528	674.52100769505	703.353987392364	660.342515978115	770.320766976116	740.373433150701	778.213777934703	818.278910266868	843.237828911724	771.878911570456	774.999484663657	646.908083052497	777.139089904223	844.127107551881	666.705887275781	688.100132836839	602.977557348054	ENSJJAG00000000794	NA
447	ENSJJAG00000000795	5122	524.829097378207	0.0186153807418683	0.14286917428267	0.130296691608488	0.896331697471488	0.991311786900889	498.67253557652	390.053619747137	576.134239102035	343.230777838767	380.795032560865	671.309555731457	625.412716848165	539.886746750941	516.78150984474	587.302055760722	424.618511118272	626.152871478134	680.065015977475	423.939389661151	464.427643014729	378.741043763257	738.211758893326	597.653736650549	389.068462994813	709.688382186176	318.898329662911	434.05448169325	610.310953562006	547.850168578189	700.078113089102	429.733502939031	471.781228801306	620.362342764766	Pla2r1	phospholipase A2 receptor 1 [Source:NCBI gene;Acc:101613972]
448	ENSJJAG00000000796	11752	166.747927764193	0.0794809177319472	0.115027348257085	0.69097409386773	0.489581821363841	0.948044635922166	211.957814945223	144.019798060481	150.93337102224	152.253652733607	153.440750221086	162.490122147014	125.695693092033	128.664598524757	165.323838719906	197.499806362013	165.377735909222	145.194868748553	168.168251233561	159.415225037871	123.316975875431	147.644813670422	148.07468663014	198.616045412569	219.236991052633	207.498313920686	151.29551435712	201.280784886144	188.367578259878	171.026982300567	168.057160206575	187.455766714145	139.062152594271	187.572684759258	Rbm48	RNA binding motif protein 48 [Source:NCBI gene;Acc:101610897]
449	ENSJJAG00000000799	2368	141.212493507621	0.0731217089925742	0.115194780669342	0.634765816365108	0.52558116094526	0.950511434752825	144.23685332372	152.592405087891	163.87051710986	127.611443042618	105.72441935965	87.7683871451022	177.813419496047	182.90555672637	112.142743747069	146.565645773915	107.27204491409	134.470247761444	160.776240190327	153.283870228722	126.300451098224	131.59646435842	136.185478214581	128.197629311749	158.509373812701	166.660879797998	159.449164831456	149.249017364556	154.999607253843	135.318051930119	140.207687943771	141.476050350298	145.242692709572	123.523475329268	Rcor2	REST corepressor 2 [Source:NCBI gene;Acc:101597001]
450	ENSJJAG00000000801	5536	2124.27121750888	-0.0805353817486576	0.046332401130645	-1.73820867866462	0.0821740504453563	0.784377397357303	2125.73460050873	1935.69466678909	1928.4972434613	2193.15666249797	2136.00751679719	2083.9061650533	2192.01025758058	2405.52342535992	2227.82543505775	2046.72167750949	2032.58176769509	1885.0583811957	2022.63902170475	2142.47055188259	2250.53480972662	2344.12888950649	2008.19538510073	2020.46686196968	1916.5224288263	2089.33142687159	2146.22199707795	2051.14704598261	2279.78589002527	2036.34873980949	2341.27632333502	2298.10159287766	2144.64742000943	2195.05790603639	ENSJJAG00000000801	NA
451	ENSJJAG00000000803	6724	28.1720985357457	-0.124150986318461	0.226164985124844	-0.548939908845437	0.583046688944981	0.961198650519738	21.9873252017866	30.0041245959336	17.2495281168274	25.5222886085237	16.8410579510948	21.3490671434032	14.3068268560038	29.0126055497001	31.2149905275346	44.6973245977187	37.9921825737401	28.0490087355159	22.1760331297003	27.1531427262308	28.840260486996	26.7472488533374	23.7784168311174	43.3344099081969	29.8491677958983	25.3854320222116	36.2384465526035	45.1854823213793	21.5277232297004	20.6735912671015	19.2065325950371	34.4847872728852	25.7522504804206	40.2595030702798	ENSJJAG00000000803	NA
452	ENSJJAG00000000807	8061	29.6966205516192	1.67307454752525	0.695968537976411	2.40395140905343	NA	NA	7.03594406457171	42.0057744343071	11.2121932759378	33.4429988663414	13.0986006286293	13.0466521431909	11.241078244003	37.8425289778697	62.4299810550693	29.1052346217703	5.58708567260884	16.4994169032446	11.0880165648501	14.890433107933	6.96144218651628	3.20966986240048	5.40418564343577	14.4448033027323	317.018747625403	2.20742887149666	3.62384465526035	24.6466267207523	22.6041093911854	24.4324260429381	20.166859224789	7.07380251751492	63.8655811914431	7.31990964914178	Six6	SIX homeobox 6 [Source:NCBI gene;Acc:101612404]
453	ENSJJAG00000000811	7011	5204.63400159959	-0.0417372507329352	0.0537733530360373	-0.776169763952866	0.437648756248099	0.93832024338275	5028.06152714456	5649.34803106293	4605.62400719292	5159.02261459193	4590.12390600394	5087.00827655869	5805.50595492553	6397.91023252517	4856.82130393233	4952.0477763612	5114.41822470613	4636.33614981175	4888.89130371851	5636.46688526758	5627.82876192794	5297.02516291493	5421.47903749477	4708.10307648431	4489.72654916236	4881.72894931486	5968.4721472138	5427.73490672568	5493.87496821954	5564.95488562613	5174.239881103	5282.36202995427	5251.39891796737	4733.23657687631	Fbll1	rRNA/tRNA 2'-O-methyltransferase fibrillarin-like protein 1 [Source:NCBI gene;Acc:101610151]
454	ENSJJAG00000000812	11960	370.612348206984	-0.0114269217221505	0.0755113069902407	-0.151327293588328	0.879717540030363	0.991134405147628	416.879685825874	383.19553412521	368.277425294265	388.994881550602	313.430800756486	389.027445724237	446.577381148118	310.308737618531	342.208785042602	408.512757369847	337.459974625574	342.362900742326	415.80062118188	350.363131951365	364.978468921639	330.59599582725	341.544532665141	334.036076375685	340.692225532495	430.448629941849	360.572543198405	399.823055692205	384.269859650152	398.436486238683	395.654571457764	404.09096881304	357.441236668238	321.161035856096	Gcc1	GRIP and coiled-coil domain containing 1 [Source:NCBI gene;Acc:101594849]
455	ENSJJAG00000000817	3799	40.9280603594965	0.437673785434223	0.335994538775665	1.30262172423715	0.192703937336097	0.870700325175806	24.625804226001	38.5767316233432	41.3988674803858	77.4469447431064	27.1328155878749	29.6514821436156	34.7451509360092	18.9212644889348	24.2783259658603	32.22365261696	99.4501249724373	16.4994169032446	81.3121214755677	30.6567740457444	14.9173761139634	27.8171388074709	35.6676252466761	54.1680123852462	99.8403198690392	34.2151475081982	19.0251844401169	23.2773696807105	89.3400514032566	16.9147564912648	19.2065325950371	22.9898581819235	82.407201537346	29.2796385965671	Wdr93	WD repeat domain 93 [Source:NCBI gene;Acc:101615628]
456	ENSJJAG00000000827	2102	14.8469194125189	-0.410470814521244	0.326571873891456	-1.25690804180422	0.20878693620289	0.875878186943756	11.433409104929	10.2871284328915	12.9371460876206	9.6808680928883	10.2917576367801	14.2327114289355	30.6574861200081	26.4897702845088	10.4049968425115	28.0657619567071	3.3522514035653	10.724620987109	12.9360193256585	12.2627096182978	12.9283926321017	42.7955981653398	6.48502277212293	12.6392028898908	13.3806614257475	9.93342992173497	19.0251844401169	15.0618274404598	10.7638616148502	15.9750477973057	15.3652260760297	14.1476050350298	13.3911702498187	10.06487576757	SNORD30	Small nucleolar RNA SNORD30 [Source:RFAM;Acc:RF00088]
457	ENSJJAG00000000828	13589	40.5199577512287	-0.302865932114526	0.176988124910312	-1.71122176851131	0.0870401816307801	0.789392340126103	38.6976923551444	47.1493386507529	40.5363910745444	44.003945876765	41.1670305471205	46.2563121440404	24.5259888960065	39.1039466104653	38.151655089209	32.22365261696	37.9921825737401	46.198367329085	41.580062118188	42.0435758341637	49.7245870465448	46.0052680277403	34.5867881179889	38.8204088760931	14.409943073882	26.4891464579599	52.5457475012751	43.8162252813375	41.9790602979158	49.8045607798353	51.8576380066002	27.4109847553703	45.3239608455403	52.1543562501352	ENSJJAG00000000828	MOB family member 4, phocein [Source:HGNC Symbol;Acc:HGNC:17261]
458	ENSJJAG00000000832	16593	311.372607886042	0.121704701071835	0.116206435632202	1.04731463803808	0.294954487019419	0.91351603755864	325.412412986442	280.324249796294	244.943299258949	279.865095776225	427.575749091684	334.468718579984	253.435218592067	298.95597892517	354.926003405672	272.341838246565	337.459974625574	300.289387639053	262.416392034787	229.487851428144	315.253881875094	287.80039766191	379.373832169191	282.576464609701	336.575098939957	461.352634142802	385.033494621413	328.621689610031	284.165946632045	233.047756101871	258.327863403249	319.205338602861	345.080156437636	300.116295614813	Tspan2	tetraspanin 2 [Source:NCBI gene;Acc:101601661]
459	ENSJJAG00000000833	10855	408.692050803774	-0.0434151771693703	0.111612054425919	-0.388982869213169	0.697288818814964	0.969483028184715	438.867011027661	378.051969908764	504.548697417202	513.08600892308	377.988189569016	562.192101442952	288.180369528076	502.044217773071	328.335455919253	385.644358738457	416.796591176619	482.607944419906	375.144560444097	405.545325233704	319.231848838818	448.283890781934	341.544532665141	390.009689173772	466.264586604895	381.885194768922	412.212329535865	377.914943051536	304.617283700261	363.667264562194	443.670902945357	409.396320701176	461.480328609137	364.165505044804	Rfng	RFNG O-fucosylpeptide 3-beta-N-acetylglucosaminyltransferase [Source:NCBI gene;Acc:101609941]
460	ENSJJAG00000000834	3617	1105.31714404481	0.139013495944154	0.117692994886479	1.181153526412	0.237541739391265	0.891989318972979	1026.3683404194	1279.89022919225	1114.31951634705	1387.88445295317	897.254143061105	1113.7096693142	1199.72962349632	1015.4411942395	1284.43905467004	1001.01217645589	1308.49546452499	1084.01169054317	1013.62951430338	1115.9065752651	935.816728215974	1343.78178239167	1053.81620046998	1247.6698852735	827.542445100078	1137.92958325653	804.493513467799	744.875829782738	1745.8983539287	1195.30945871605	1113.0185638824	1000.05883091367	1116.61758083104	839.95963223902	Amotl1	angiomotin like 1 [Source:NCBI gene;Acc:101608025]
461	ENSJJAG00000000836	10139	1345.67838147176	-0.000192701006494199	0.0453991942619969	-0.00424459089256364	0.996613316629295	0.999182518343093	1350.90126039777	1279.89022919225	1301.47689641463	1361.48208542711	1274.3067182995	1221.64106431696	1496.0853226564	1237.45069757634	1296.00016227283	1291.02505000853	1317.43480160116	1276.22989746597	1454.37817275618	1323.49673094628	1619.0325542355	1370.52903124501	1388.87571036299	1380.38151561736	1393.64735157401	1366.39847145643	1285.55889145361	1333.65635700071	1473.57265507299	1291.15974549988	1412.64047236498	1258.25262280297	1279.3718038673	1344.11840932366	Prpf6	pre-mRNA processing factor 6 [Source:NCBI gene;Acc:101602363]
462	ENSJJAG00000000837	13551	940.014481530773	-0.118110614053422	0.0743065116751534	-1.58950556809567	0.111946297964521	0.819848879456238	1043.07870757276	992.707893774033	757.254284328723	1042.89351727933	940.292402269458	819.566966449535	939.140991476248	794.693108535263	1032.4069089292	1009.32795777639	997.853501127938	898.393250381671	1023.79352948783	924.958668351602	810.510768858681	1007.83633679375	938.16662770045	743.907370090714	996.344635394124	889.593835213154	984.779785067001	1059.80494899235	743.782837586149	1024.28247641548	923.834217821285	1067.25995483006	988.886418448152	925.053581910293	Kctd13	potassium channel tetramerization domain containing 13 [Source:NCBI gene;Acc:101596969]
463	ENSJJAG00000000838	14345	36.2784366429243	0.091808716542765	0.226435428160945	0.405452085340239	0.685145231760002	0.966499560100564	34.3002273147871	20.5742568657831	38.8114382628617	31.6828410312708	41.1670305471205	35.5817785723387	52.1177264040138	30.2740231822957	30.0588797672556	35.3420706121497	46.9315196499142	29.6989504258404	27.7200414121254	40.2917601744069	40.7741613781668	52.4246077525412	24.8592539598046	61.3904140366123	38.0834209809737	61.8080084019065	19.931145603932	30.1236548809195	29.0624263600955	27.2515521248156	18.2462059652852	31.8321113288171	27.8124305188543	57.6442884869915	Marveld2	MARVEL domain containing 2 [Source:NCBI gene;Acc:101601877]
464	ENSJJAG00000000839	12332	1568.63123736914	0.102971448561298	0.105041918425641	0.980289108430467	0.32694342946324	0.917827745324142	1423.8991800677	1693.94714861614	1435.16073932004	1654.54836496636	2292.25511001012	1354.47970432036	1630.97826158443	1125.18452827532	1737.63447269943	1668.35362742648	1698.47404447309	1336.45276916282	1736.19859377945	1559.99184501345	1616.04907901271	1525.66307459436	1589.9114162988	1935.60364256613	1158.97113579936	1746.07623735386	1463.12727956137	926.987016108297	1647.94721323357	1676.44031002314	1511.55411522942	1644.65908532222	1507.02169811421	1624.10495340333	Slc7a14	solute carrier family 7 member 14 [Source:NCBI gene;Acc:101598839]
465	ENSJJAG00000000840	4518	29.567189196243	0.671578191910764	0.303225998314938	2.21477774215536	0.026775323689295	0.645159063229584	25.5052972340725	18.0024747575602	22.4243865518756	29.9226831962002	21.5191296041767	35.5817785723387	42.9204805680113	12.6141763259566	27.7466582466975	33.2631252820232	8.93933707617414	26.3990670451914	30.4920455533379	33.2844975353796	26.8512770051342	21.3977990826699	25.9400910884917	28.8896066054646	126.601642720534	38.6300052511916	24.4609514230074	15.0618274404598	34.4443571675206	18.7941738791831	20.166859224789	22.9898581819235	33.9929706341552	21.0447402412826	Acvr1c	activin A receptor type 1C [Source:NCBI gene;Acc:101617374]
466	ENSJJAG00000000842	2921	55.9192842138211	0.524653238188841	0.20535191094359	2.55489825138741	0.0106218842314834	0.515206204597439	24.625804226001	108.872109248102	66.4106832497855	76.5668658255711	63.6217744819136	48.6284307155296	63.3588046480167	22.7055173867218	47.4005411714415	49.8946879230348	43.5792682463489	65.9976676129786	51.744077302634	53.4303776225831	56.6860292330611	43.8654881194733	38.9101366327376	84.8632194035523	100.869601517174	70.6377238878931	45.2980581907544	23.2773696807105	45.2082187823708	43.2265999221212	51.8576380066002	69.8537998604598	57.6850410761422	46.6644240132789	Col14a1	collagen type XIV alpha 1 chain [Source:NCBI gene;Acc:101606384]
467	ENSJJAG00000000843	11859	93.7499112086471	0.290669732065978	0.126631167901082	2.29540433752483	0.0217099630109569	0.623298575491441	87.069807799075	106.300327139879	95.7348810483921	110.889943609448	73.9135321186937	113.861691431484	86.862877340023	90.8220695468872	76.303310178418	82.1183405399948	121.798467662873	92.39673465817	91.4761366600137	78.831704689057	81.5483227563335	63.1235072938762	104.841201482654	92.0856210549185	130.718769313072	100.438013653098	89.6901552176938	124.602390643804	125.937180893747	72.3575694348551	92.1913564561781	66.3168986017024	88.5877416526469	84.1789609651305	ENSJJAG00000000843	NA
468	ENSJJAG00000000844	12515	837.958983768209	0.0162079476325567	0.059145551879227	0.27403493783696	0.784057772451437	0.982898029131656	760.761451981817	741.530507870931	868.51374068226	823.75386681304	741.942164178786	848.032389307406	1016.80662298027	859.025407797642	1015.06524752502	900.183327944753	796.71841691402	910.767813059104	852.853274113057	853.134226301573	767.747623998652	940.433269683341	819.274543544863	936.203814058338	769.90267280455	858.689831012201	760.101416440859	768.153199463448	806.21323495228	899.301220118913	751.935751095703	814.371514828905	797.289674873822	784.145321164314	Afap1	actin filament associated protein 1 [Source:NCBI gene;Acc:101595923]
469	ENSJJAG00000000845	5047	1507.72512016543	0.000720649813018719	0.0430562115660071	0.0167374180590397	0.986646096042265	0.997772335025431	1470.51230949549	1334.75491416768	1509.3337102224	1499.65447548015	1487.62678568004	1530.01647861057	1516.5236467364	1739.49491534941	1476.35344087636	1505.15641901155	1631.42901640178	1427.19956213066	1420.19012168122	1466.26970721646	1523.56134710613	1446.49121798848	1613.68983312992	1439.96632924113	1580.97661153448	1449.17705413756	1659.72085210924	1595.18445164869	1455.27409032775	1483.80002776151	1578.77697931205	1460.74021986683	1401.9525161541	1512.47633125392	Stk25	serine/threonine kinase 25 [Source:NCBI gene;Acc:101607384]
470	ENSJJAG00000000846	8089	10.1942553889431	-0.432918488267499	0.4012559599904	-1.07890855572053	0.280628494423581	0.910091580175657	10.5539160968576	2.57178210822288	16.387051710986	4.4003945876765	14.969829289862	7.11635571446775	9.19724583600243	11.3527586933609	10.4049968425115	11.4341993156955	0	21.449241974218	11.0880165648501	7.00726263902729	13.9228843730326	12.8386794496019	3.24251138606146	16.2504037155738	4.1171265925377	9.93342992173497	5.43576698289053	6.84628520020899	9.68747545336518	13.1559217154282	15.3652260760297	7.07380251751492	19.5717103651197	10.06487576757	Calhm5	calcium homeostasis modulator family member 5 [Source:NCBI gene;Acc:101599187]
471	ENSJJAG00000000849	12970	13.0898583785128	-0.048666524770024	0.508824811220122	-0.0956449522446155	0.923802562101787	0.994728092689228	9.67442308878611	9.42986773015057	17.2495281168274	5.2804735052118	48.6519451920516	13.0466521431909	32.7013185280086	1.26141763259566	20.8099936850231	7.27630865544258	6.7045028071306	9.07467929678456	3.69600552161671	1.75181565975682	14.9173761139634	16.0483493120024	17.2933940589945	3.61120082568308	11.3220981294787	2.20742887149666	8.1536504743358	6.84628520020899	5.3819308074251	16.9147564912648	25.9288190033001	22.1056328672341	15.4513502882524	13.7248305921408	Clrn1	clarin 1 [Source:NCBI gene;Acc:101607430]
472	ENSJJAG00000000851	15694	2592.94606532183	0.061332348300038	0.045734433477766	1.34105407318219	0.179902897047225	0.864531908335088	2471.37535268081	2516.06016254472	2518.4311050568	2424.61741780975	2892.91951026584	2489.53844077797	2393.32774976863	2408.04626062511	2605.873653669	2569.57642803629	2535.41947822989	2514.51113605448	2554.86381681755	2555.02313975533	2481.25689362259	2593.41324881959	2522.67385835582	2874.51585724373	2534.09141770695	2833.23495656596	2881.8624620958	2512.5866684767	2758.77773188611	2913.09695127339	2699.47815623247	2596.96974924266	2349.63533383358	2601.31289156376	Srpk2	SRSF protein kinase 2 [Source:NCBI gene;Acc:101594732]
473	ENSJJAG00000000852	3205	977.877199628876	-0.0649514141904122	0.0991413161791999	-0.655139720689317	0.512377800301124	0.94998634464776	1036.92225651626	1024.42653977545	921.987277844425	1226.83001104421	1125.5440397315	882.428108594001	862.497276176228	1228.62077414817	1135.30076659404	1043.63055572348	956.509067150633	1008.11437278825	865.789293438715	911.820050903426	1207.31297349011	1066.68028427109	852.780494534165	728.559766581561	697.85295743514	934.846127078836	772.784872734271	792.799826184201	1273.36482903678	1006.42801123026	948.802710194833	940.815734829484	1016.69884896701	910.413762612009	Rab31	RAB31, member RAS oncogene family [Source:NCBI gene;Acc:101616715]
474	ENSJJAG00000000854	10422	368.649349412249	-0.0814653401295114	0.109428164975074	-0.744464097959311	0.456595753451569	0.94480008726101	330.689371034871	360.906755853945	302.729218450321	331.789751910808	375.181346577167	417.492868582108	409.788397804108	365.81111345274	343.364895802881	389.802249398709	450.319105212272	301.114358484215	384.384574248138	293.429123009268	361.000501957915	397.99906293766	340.463695536454	260.006459449182	546.54855515938	387.403766947664	274.506232635972	392.976770491996	299.235352892836	416.290951423907	402.376857866027	343.079422099474	465.600688686005	377.890335636945	ENSJJAG00000000854	TAP binding protein [Source:HGNC Symbol;Acc:HGNC:11566]
475	ENSJJAG00000000855	11275	139.82684145651	0.00667415756268404	0.170654197219064	0.0391092494145727	0.968803286645963	0.995964246367206	112.575105033147	107.15758784262	183.707474444212	125.851285207548	64.55738881253	123.350165717441	82.7752125240219	191.73548015454	150.294398836278	194.381388366823	136.324890411656	131.995335225957	148.764222245073	108.612570904923	110.38858324333	132.666354312553	134.023803957207	139.934031995219	199.680639738078	107.060300267588	160.355125995271	146.510503284472	176.527330483543	154.112225809302	124.842461867741	122.907318741822	196.747193670413	147.313181688978	Dhx58	DExH-box helicase 58 [Source:NCBI gene;Acc:101615718]
476	ENSJJAG00000000856	206	3867.53426933219	-0.0845119838327921	0.0403757311634839	-2.09313816486933	0.0363368226822768	0.676590095379125	4281.37196329189	3578.20617324077	3503.37916052765	3955.07465540364	3834.14752686591	3691.01649723727	3714.66540154098	3762.80879803284	4166.62318004573	4062.25917506708	3805.92276018114	3951.61034832709	4120.12215522223	3753.26505102899	4274.32550252099	3950.03371066086	3624.04689248803	4094.19893611819	3662.18410406228	3847.54852301868	3535.96642237029	3660.02406803172	3900.82344922171	3863.1424408661	3655.96347946531	3887.93870868914	3921.55270315845	4232.73775461624	Clcn3	chloride voltage-gated channel 3 [Source:NCBI gene;Acc:101616830]
477	ENSJJAG00000000865	1439	46.1234506141877	0.126185414837018	0.18927687028287	0.666671076336146	0.504982257777747	0.949829372849019	39.5771853632159	44.57755654253	58.6483955972132	62.4856031450063	29.0040442491077	37.953897143828	51.0958102000135	52.9795405690175	36.9955443289299	54.0525785832877	22.3483426904353	51.9731632452206	32.3400483141463	77.9557968591786	31.8237357097887	39.5859283029393	27.0209282171789	52.3624119724046	50.4348007585868	46.3560063014299	40.768252371679	65.7243379220063	39.8262879749457	53.563395555672	43.2146983388335	50.4008429372938	37.0832406918057	61.3042433115624	Hells	helicase, lymphoid specific [Source:NCBI gene;Acc:101611549]
478	ENSJJAG00000000867	1180	2111.93552535324	0.0934723061327374	0.0778535294764491	1.20061745127449	0.22989962842164	0.885080285629056	2007.00304441908	2073.71363993038	2661.60218842647	2317.24778987044	1956.36956531884	2476.49178863478	1611.56185370843	2018.26821215305	1756.13224486389	1934.45862968266	2026.99468202249	2498.01171915124	1865.55878703604	2295.75442211132	1896.49574995522	2151.54869776246	2008.19538510073	2033.10606485957	2211.92626184088	2190.87315496044	2311.10692889229	2572.83397823854	2243.18876053478	2020.37369201219	2053.17833440947	2078.8137148347	1886.09482518601	1977.29059397442	ENSJJAG00000000867	NA
479	ENSJJAG00000000868	16776	54.0612971986616	-0.204271092297065	0.194387948182147	-1.05084237066825	0.293330992079914	0.91351603755864	62.444003573074	49.7211207589757	37.9489618570203	44.8840247943003	56.1368598369826	59.3029642872312	45.9862291800122	47.9338700386349	45.0883196508834	32.22365261696	58.1056909951319	65.1726967678163	60.0600897262716	35.9122210250149	102.432649315882	44.9353780736068	59.4460420777935	51.4596117659839	57.6397722955278	58.4968650946615	71.570931941392	73.939880162257	32.2915848445506	62.0207738013044	72.984823861141	33.6005619581959	28.8425205380711	63.1342207238479	ENSJJAG00000000868	PDZ domain containing 1 [Source:HGNC Symbol;Acc:HGNC:8821]
480	ENSJJAG00000000871	14029	1571.55722085286	0.0277123230440382	0.0913411560034775	0.303393609809177	0.761589914962359	0.976751424124508	1676.31367338421	1504.49253331039	2295.04971594389	1393.16492645838	1470.78572772894	1474.27169218057	1601.34269166842	2216.31078047057	1517.97342824641	1509.3143096718	1325.25672154282	1458.54845424683	1338.87800020565	1488.16740296342	1441.01853260887	1631.58218005358	1677.45922372246	1606.98436742897	1342.18326916729	1284.72360321106	1772.06003642231	1818.37334917551	1552.1488448614	1290.22003680592	1597.02318527734	1574.80528546176	1444.18620694199	1700.96400471932	Hip1r	huntingtin interacting protein 1 related [Source:NCBI gene;Acc:101617459]
481	ENSJJAG00000000872	12661	162.048265456827	0.0199133884000373	0.104612206783548	0.190354347855789	0.849031468671721	0.987286239509893	145.116346331792	180.882008278343	144.89603618135	172.495467836919	199.285852421288	225.351264291479	154.309346804041	184.166974358966	191.914386206324	171.512989735432	194.430581406787	146.019839593715	159.852238809923	162.918856357384	133.26189328474	141.225473945621	158.883057917012	128.197629311749	110.133136350383	151.208877697521	157.637242503825	165.680101845057	163.610696545723	184.182904015995	138.287034684267	152.086754126571	184.386113439812	135.418328509123	Ntan1	N-terminal asparagine amidase [Source:NCBI gene;Acc:101604140]
482	ENSJJAG00000000875	5139	664.800209026427	0.0681851247902922	0.071404565934411	0.954912671171812	0.33962186133587	0.921738489692822	574.308934270666	642.08826635298	721.030275283385	674.14045083204	521.137182153322	676.053792874436	592.711398320157	616.833222339276	596.553152303995	683.973013611602	701.73796047967	723.499431207278	628.320938674841	680.580383815526	604.650978485985	761.761647343048	666.876508399974	692.44775832473	810.044657081793	768.185247280838	601.558212773219	777.737998743741	672.741350928137	607.991524991575	639.577535414736	603.925889932836	602.602661241842	771.335479278315	ENSJJAG00000000875	sorting nexin 4 [Source:HGNC Symbol;Acc:HGNC:11175]
483	ENSJJAG00000000876	11064	782.703671547477	0.105177068440991	0.11824828924208	0.889459535652736	0.37375616079505	0.92686032240141	885.649459127964	857.260702740961	878.863457552356	866.87773377227	716.680577252144	782.799128591452	796.07272291621	1102.4790108886	765.345323304738	775.446608137166	743.082394456975	852.194883052586	693.925036683538	830.360622724734	937.805711697835	676.170451012368	758.747664338382	831.478990113529	803.868967192986	748.318387437368	651.386076783049	825.661995145204	738.400906778724	754.586081249203	679.911253864313	880.688413430608	336.839436283902	744.800806800176	Rpa1	replication protein A1 [Source:NCBI gene;Acc:101594889]
484	ENSJJAG00000000878	8653	2172.44056903344	0.0223389709094544	0.0413621314878024	0.540082682055255	0.589140013182282	0.962057608566406	2195.21454814637	2429.47683156788	2043.20660543821	2106.02884966197	2220.21280655266	2168.11637434117	2205.29516823258	2391.64783140136	2119.15102359152	1906.39286772595	2041.52110477127	2087.17623826045	2127.05117769042	2102.17879170819	2181.91487960239	2289.56450184568	2122.76412074157	2186.5820999511	2364.25994576477	2120.23543107254	2268.52675419298	2126.45618318491	2186.14029397608	2167.90795696378	2305.7442380342	2155.74131721267	2055.02958833757	2154.79840296611	Akt1	AKT serine/threonine kinase 1 [Source:NCBI gene;Acc:101594691]
485	ENSJJAG00000000879	542	1926.97136555982	-0.191835375372539	0.0711276248288933	-2.6970586440082	0.00699549494620251	0.470118702514912	1939.28208279758	1867.97107127255	1622.31811938762	2122.75034909514	1540.95680252517	1664.04117789971	2250.25948120859	1876.98943730234	1931.86108042631	1652.76153745053	2200.19433787336	2158.1237309444	2118.73516526678	2043.49296710633	2101.36104858698	2094.84453019338	1568.29467372506	1831.78161882774	1715.81250744009	1940.32997804556	2071.93318164511	2089.48624310378	1836.31479149344	1923.58369653439	1931.21685243098	1550.04697665046	2185.8510207781	2124.6037756634	Cpne7	copine 7 [Source:NCBI gene;Acc:101600461]
486	ENSJJAG00000000883	2656	712.405712902048	0.0571475885398787	0.0658675532483094	0.867613653788568	0.385605869276768	0.93058983862335	732.61767572353	657.518959002317	721.030275283385	785.030394441487	803.692709999467	791.101543591664	656.070202968173	671.074180540889	700.603120729111	702.68352158274	668.215446444017	744.123702336334	645.876964902521	717.368512670419	635.480222454843	670.821001241701	627.966371767237	760.157773806288	840.923106525825	676.576949113727	791.810057174388	758.568400183156	614.616498207946	739.550742145857	793.229796175032	702.074899863356	736.51436374003	602.062568641912	Lamtor3	late endosomal/lysosomal adaptor, MAPK and MTOR activator 3 [Source:NCBI gene;Acc:101618121]
487	ENSJJAG00000000884	4862	460.97686781374	-0.110188210931573	0.104905634636161	-1.05035550581943	0.293554694380034	0.91351603755864	523.298339802521	484.352297048643	464.874782748498	414.517170159126	560.432984039209	365.306260009344	532.418342284141	480.600118018945	575.743158618972	530.131059182245	487.193870651491	515.606778226395	505.428755081086	431.822560130057	447.521283418903	415.117302203796	430.173177217487	445.080501765439	404.507687716829	458.041490835557	351.512931560254	258.7895805679	382.117087327182	508.382403431904	472.480701837913	506.661105317006	474.871498858956	480.36907072493	ENSJJAG00000000884	abhydrolase domain containing 2, acylglycerol lipase [Source:HGNC Symbol;Acc:HGNC:18717]
488	ENSJJAG00000000886	598	288.405677226089	0.0606015489418435	0.131360409727208	0.461338001820282	0.644556124552476	0.963838269951355	233.945140147009	356.62045234024	421.75096245643	387.234723715532	298.460971466624	233.653679291691	343.363844544091	239.669350193175	290.183800830044	246.355021619984	262.593026612615	315.963833697135	246.708368567916	383.647629486744	374.923386330948	274.961718212308	303.71523316109	280.770864196859	219.236991052633	211.913171663679	231.020096772848	309.452091049446	242.186886334129	221.771251774361	238.16100417846	335.121394267269	312.117275822698	259.856792544533	Mob3b	MOB kinase activator 3B [Source:MGI Symbol;Acc:MGI:2664539]
489	ENSJJAG00000000889	8727	38.3158933607261	0.0260147751747244	0.200576959972961	0.129699718144254	0.896804005572968	0.991311786900889	39.5771853632159	38.5767316233432	39.673914668703	41.3637091241591	34.6177302328059	47.442371429785	23.5040726920062	45.4110347734436	38.151655089209	23.9078712964542	22.3483426904353	37.1236880323005	26.7960400317212	47.2990228134342	27.8457687460651	57.7740575232087	46.4759965335476	36.1120082568308	37.0541393328393	36.4225763796949	53.4517086650902	46.5547393614211	21.5277232297004	56.3825216375494	49.9369847470965	38.0216885316427	24.7221604612038	34.7695708334235	ENSJJAG00000000889	late endosomal/lysosomal adaptor, MAPK and MTOR activator 1 [Source:HGNC Symbol;Acc:HGNC:26068]
490	ENSJJAG00000000891	8082	932.326410746263	-0.0625591446385605	0.12890237006331	-0.485321911519819	0.627448014865085	0.963838269951355	1038.6812425324	651.51813408313	978.910720629955	677.660766502181	1027.30453501678	1004.5922150257	1467.47166894439	871.639584123598	809.277532195342	935.525398556903	869.350530657935	829.920670233206	992.377482554088	849.630594982059	1232.17526701338	707.19725968224	942.489976215199	975.927023140852	1063.24794252286	746.110958565871	678.564911697501	942.048843548756	1157.1151235964	721.696276960633	858.532006998159	1086.71291175323	1197.99469234917	791.465230813455	Hspa2	heat shock protein family A (Hsp70) member 2 [Source:NCBI gene;Acc:101594599]
491	ENSJJAG00000000892	1376	490.227430326019	-0.112704628717018	0.0807188624856656	-1.39626136006355	0.162635805059899	0.84669017190062	522.41884679445	558.933978187107	487.299169300374	511.325851088009	526.75086813702	462.563121440404	494.607442736131	513.396976466432	515.625399084461	468.802171943515	491.663539189578	450.434081458579	506.35275646149	518.53743528802	399.78567985422	563.832005828351	448.547408405169	523.624119724046	363.336421791452	463.560063014299	466.569999364771	509.363618895549	337.985254706296	533.754538168801	456.155149132131	562.367300142436	582.000860857506	486.773991667929	Znrf1	zinc and ring finger 1 [Source:NCBI gene;Acc:101603794]
492	ENSJJAG00000000895	4721	708.176878236613	-0.0761234037741672	0.0831355021618017	-0.915654585522473	0.359848091738141	0.923906493311304	707.112378489457	683.236780084546	608.908342524007	656.538872481334	645.5738881253	562.192101442952	556.944331180147	721.530885844715	676.32479476325	708.92035757312	877.172450599587	685.550772329815	898.129341752862	736.638484927744	613.601404154363	708.267149636373	723.080039091706	717.726164104512	713.292182157157	680.99180685672	732.922581526407	717.490688981902	872.949176964351	732.033072594183	818.198288548581	579.167581121534	723.123193490211	771.335479278315	Eml6	EMAP like 6 [Source:NCBI gene;Acc:101615213]
493	ENSJJAG00000000896	522	8.08075014766635	0.41127934226872	0.442748996652973	0.92892213280628	0.352929441885829	0.921957844832448	9.67442308878611	10.2871284328915	6.89981124673096	6.1605524227471	9.35614330616376	1.18605928574462	25.5479051000068	3.78425289778697	8.09277532195342	2.07894533012645	6.7045028071306	9.07467929678456	6.46800966282925	7.00726263902729	8.95042566837807	0	15.1317198016202	11.73640268347	6.17568988880655	5.51857217874165	13.5894174572263	9.58479928029258	9.68747545336518	7.51766955167326	2.88097988925557	11.4949290909617	6.18054011530095	5.48993223685634	Trhr2	thyrotropin-releasing hormone receptor-like [Source:NCBI gene;Acc:101598116]
494	ENSJJAG00000000897	16589	529.649679503066	0.0964474139408005	0.0738676785461	1.30567815097382	0.191662031166633	0.870700325175806	476.685210374734	558.076717484366	593.383767218863	579.972006655762	435.060663736615	556.261805014229	500.738939960132	513.396976466432	472.849300954136	504.144242555664	438.027516732533	566.754970626454	547.932818579678	550.946024993521	539.014523584546	462.19246018567	509.07428761165	696.961759356834	473.469558141836	611.457797404575	508.244212900265	569.610928657388	497.290406606079	532.814829474842	556.989445256076	535.840540701755	523.285729762147	519.713585089067	Wars2	tryptophanyl tRNA synthetase 2, mitochondrial [Source:NCBI gene;Acc:101618038]
495	ENSJJAG00000000898	16348	78.557965351977	-0.11147241468377	0.20810746631009	-0.535648319881379	0.592201627113521	0.962057608566406	88.8287938152179	58.2937277863854	91.4224990191852	80.9672604132476	67.3642318043791	87.7683871451022	60.2930560360159	113.527586933609	83.2399747400924	166.315626410116	88.2759536272196	72.5974343742764	72.9961090519301	115.61983354395	78.5648475335408	87.7309762389465	44.3143222761733	98.4052224998639	37.0541393328393	45.2522918656815	94.2199610367692	110.909820243386	69.9651004965263	52.6236868617128	78.7467836396521	39.7901391610214	66.9558512490936	47.5794127194216	Vit	vitrin [Source:NCBI gene;Acc:101610340]
496	ENSJJAG00000000899	13127	2994.4721464411	0.0188654637278186	0.0642970413728078	0.293411070323324	0.769207964739096	0.979650182935504	2973.56586028962	2930.1170819686	3087.6655329121	2791.61032642197	3019.22744489905	3217.77884222517	3472.47126119292	3284.73151527909	2514.54090360696	2788.90516036463	3308.67213531895	2955.87053821628	2836.68423784083	2944.80212405122	2853.19680473074	2924.00924464684	3217.65213210166	3046.9506966701	3311.19906204845	3299.00244845176	3284.1092188297	2934.31783680957	2222.73742346657	2749.58763852449	3251.66596833978	2842.78438672631	2763.73152155874	3017.6327528587	ENSJJAG00000000899	cytochrome c oxidase subunit 4I1 [Source:HGNC Symbol;Acc:HGNC:2265]
497	ENSJJAG00000000901	5104	15.8478897915359	-0.154477835634384	0.260290207034379	-0.593483087183456	0.552857898376166	0.954839415752348	8.79493008071464	13.7161712438554	15.5245753051447	14.0812626805648	13.0986006286293	20.1630078576586	16.3506592640043	11.3527586933609	20.8099936850231	10.3947266506323	12.2915884797394	18.1493585935691	12.0120179452543	17.5181565975682	10.9394091502399	18.1881292202694	17.2933940589945	18.0560041284154	8.2342531850754	16.555716536225	19.931145603932	16.4310844805016	18.2985647452453	10.3367956335507	18.2462059652852	28.2952100700597	26.7823404996374	11.8948531798554	ENSJJAG00000000901	NA
498	ENSJJAG00000000902	11471	1966.24080843878	0.0183982485215998	0.0798980799725454	0.23027147245493	0.817880826686416	0.984913474099153	1934.88461775722	2180.01396707026	1567.98210581961	1996.01898497006	2279.15650938149	1780.27498790268	2243.10606778059	2086.38476431321	2180.42489388631	2151.70841668088	2035.93401909866	1654.89151539544	1886.81081878533	1859.55232283187	2089.42714769581	1956.82872611016	2149.78504895875	1910.32523678635	2065.76826780579	1846.51425100696	1527.45052219224	1433.61212092376	2095.72385641133	1874.71884444852	1957.14567143428	1975.35935301604	2036.48796799166	2298.45162983052	Mllt6	MLLT6, PHD finger containing [Source:NCBI gene;Acc:101596603]
499	ENSJJAG00000000904	3224	97.1384206805236	0.0222242635904433	0.136036127551895	0.163370304568286	0.870226882265162	0.989992193223319	114.33409104929	118.301976978253	87.9725933958198	111.770022526983	73.9135321186937	105.559276431272	56.2053912200149	80.730728486122	98.2694146237201	117.460411152144	80.4540336855672	85.7969678968722	103.488154605268	93.72213779699	117.350025429846	90.940646101347	90.790318809721	109.238824976913	90.5767850358294	94.9194414743564	95.1259222005843	89.0017076027168	142.082973316023	61.0810651073452	110.437562421463	87.5383061542471	111.249722075417	101.563746381842	ENSJJAG00000000904	protein tyrosine phosphatase non-receptor type 2 [Source:HGNC Symbol;Acc:HGNC:9650]
500	ENSJJAG00000000905	12099	488.946938888245	-0.0880487028986608	0.058978105476197	-1.49290490407828	0.135462081259909	0.835642403680278	507.467465657235	504.069293211685	470.049641183547	496.364509489909	448.159264365244	534.912737870826	423.073308456112	474.293029855967	495.971516159717	554.038930478699	526.303470359752	513.956836536071	486.948727473002	498.391555200816	449.510266900765	548.853546470483	450.709082662543	417.996495572816	444.649671994072	527.575500287702	521.833630357491	497.040305535172	448.853029339253	496.166190410435	544.505199069302	458.028713009091	492.383029185642	458.409341777504	ENSJJAG00000000905	aarF domain containing kinase 2 [Source:HGNC Symbol;Acc:HGNC:19039]
501	ENSJJAG00000000907	8450	300.836915749998	0.0640333579733717	0.0972226422970712	0.658625979097677	0.510135976140154	0.94998634464776	331.568864042942	351.476888123794	352.75284998912	312.428015725031	263.843241233818	275.165754292753	364.824084828096	196.781150684922	327.179345158974	297.289182208082	369.865071526705	287.914824961619	292.908437588125	261.020533303767	300.336505761131	264.262818670973	343.706206922515	310.563271008745	290.257424773908	260.476606836606	247.327397721519	331.360203690115	320.763076122536	308.224451618604	278.494722628038	274.109847553703	254.432234746556	354.100629277234	Nrde2	NRDE-2, necessary for RNA interference, domain containing [Source:NCBI gene;Acc:101604505]
502	ENSJJAG00000000908	16411	36.0655664980869	0.305767497558627	0.204240220631862	1.49709737197046	0.134367923490682	0.835642403680278	21.1078321937151	42.0057744343071	51.7485843504822	44.8840247943003	37.424573224655	48.6284307155296	30.6574861200081	25.2283526519131	20.8099936850231	49.8946879230348	29.052845497566	42.0735131032738	23.1000345101045	52.5544697927047	31.8237357097887	36.3762584405388	43.2334851474862	33.4036076375685	29.8491677958983	50.7708640444232	44.3920970269393	31.4929119209613	21.5277232297004	29.1309695127339	44.1750249685853	26.526759440681	35.023060653372	32.939593421138	Aicda	activation induced cytidine deaminase [Source:NCBI gene;Acc:101615214]
503	ENSJJAG00000000909	1341	181.318004808272	-0.0967824116126288	0.119124117614783	-0.812450186834526	0.416533358657858	0.937012150485831	174.13961559815	203.170786549608	133.683842905412	188.336888352554	183.38040880081	182.653130004672	165.550425048044	209.395327010879	198.851050767998	165.276153745053	154.203564564004	189.743294387313	133.056198778202	159.415225037871	207.848773854557	185.090962065095	232.379982667738	190.490843554782	154.392247220164	179.905453026978	166.696854141976	202.650041926186	122.708022409292	147.534264951588	208.390878656153	207.792948952001	173.055123228427	257.111826426105	Mfsd4a	major facilitator superfamily domain containing 4A [Source:NCBI gene;Acc:101605724]
504	ENSJJAG00000000911	6904	451.429846055474	-0.290439166902608	0.123860687442577	-2.34488579790305	0.0190329083324244	0.604472889587186	556.719074109237	495.496686184275	383.80200059941	461.161352788497	341.499230674977	371.236556438067	509.936185796135	422.574906919545	524.874285166693	448.01271864225	423.50109398375	516.431749071557	557.17283238372	377.516274677595	602.661995004123	315.617536469381	466.921639592851	447.788902384702	270.701073459354	396.233482433651	373.255999491817	276.589922088443	515.588971351325	473.613181755415	490.726907803198	617.189269653177	543.887530146483	459.324330483647	Syn3	synapsin III [Source:NCBI gene;Acc:101606908]
505	ENSJJAG00000000912	7252	2944.01366370612	-0.0118481041032969	0.0632277219446601	-0.187387806153555	0.851356582546477	0.98735072404471	2897.92946159547	2969.55107429469	2628.8280850045	3108.43873673468	3083.78483371158	2725.56423864115	2641.6533873407	2491.29982437642	3306.47677439811	3097.62854188841	3109.77188537408	2905.54731666138	3055.67256499662	3089.32691598116	2711.97897751855	2931.49847432577	2946.36201280118	3245.56674208267	2583.49693681741	3108.0598510673	2436.12956949877	2418.10793271381	3217.31823667872	3262.66858542619	3115.29958691502	3245.99113022466	3120.14266820776	2978.28823849456	Aff4	AF4/FMR2 family member 4 [Source:NCBI gene;Acc:101606710]
506	ENSJJAG00000000913	7760	232.7216315754	0.177483828100057	0.112054882213591	1.58390089386512	0.113216273955698	0.821133678400534	234.824633155081	279.466989093553	233.731105983011	273.704543353478	247.002183282723	313.119651436581	243.216056552064	191.73548015454	193.070496966603	180.868243721001	217.896341231745	235.116690871236	173.712259515986	215.473326150089	217.793691263866	228.956450184568	219.409937123492	167.920838394263	298.491677958983	300.210326523546	252.76316470441	230.035182727022	230.346638557794	227.409503938116	284.256682406549	236.08815902206	202.927733785714	186.657696053115	ENSJJAG00000000913	proteasome 20S subunit alpha 6 [Source:HGNC Symbol;Acc:HGNC:9535]
507	ENSJJAG00000000914	541	2701.1002552965	0.00766111406763201	0.0369199588283782	0.207506029550156	0.835614684252198	0.986288697454212	2749.2951432314	2629.21857530653	2627.96560859865	2721.20401301915	2917.24548286186	2807.40232935753	2478.14679470065	2638.88568739011	2615.12253975123	2586.2079906773	2563.35490659293	2646.50647128044	2397.78358214884	2581.30037465168	2733.85779581903	2809.53101955456	2728.03291280638	2686.73341430821	2728.62564920436	2716.24122637664	2892.73399606158	2738.51408008359	2672.6668389673	2975.11772507469	2775.34395998286	2772.93058686585	2713.25711061712	2727.58133301146	ENSJJAG00000000914	DnaJ heat shock protein family (Hsp40) member A2 [Source:HGNC Symbol;Acc:HGNC:14884]
508	ENSJJAG00000000927	8305	122.045785944419	-0.0203508878831002	0.189077674465152	-0.107632421123579	0.914287278038966	0.993828590745518	110.816119017004	143.16253735774	107.809550730171	160.174362991425	62.6861601512972	105.559276431272	206.427073208055	152.631533544074	71.6788671373018	88.3551765303741	81.571450820089	146.844810438877	83.1601242363761	165.54657984702	109.394091502399	145.505033762155	124.296269799023	55.0708125916669	120.425952831728	123.616016803813	189.345883237354	164.310844805016	114.096933117412	148.473973645547	96.0326629751855	122.907318741822	103.009001921682	114.37358826784	Papln	papilin, proteoglycan like sulfated glycoprotein [Source:NCBI gene;Acc:101617851]
509	ENSJJAG00000000929	6386	582.739254195125	-0.153755543635611	0.0670953103834172	-2.291598962088	0.021928795433652	0.623298575491441	635.873444835669	588.080842080299	558.022234579366	586.13255907851	541.720697426882	625.053243587417	601.908644156159	490.69145907971	559.557607975065	610.170454392113	660.393526502364	636.052521620081	572.880855850591	596.493232147198	567.854784071542	624.815733213961	578.247863847628	558.833327774456	471.410994845567	684.302950163965	562.60188272917	572.349442737471	427.325306109553	495.226481716476	614.609043041187	614.536593709109	643.806262010515	637.747128181478	ENSJJAG00000000929	leucine rich repeat containing 41 [Source:HGNC Symbol;Acc:HGNC:16917]
510	ENSJJAG00000000931	56	799.777477726941	0.038030558978558	0.138829530607262	0.273937099781339	0.784132960184679	0.982898029131656	778.351312143246	888.979348742377	1043.59645106806	787.670631194093	682.062847019338	800.590017877621	458.840375596121	908.220695468872	662.451465639902	720.354556888815	745.317228726019	1121.96034942064	559.020835144528	985.396308613213	581.777668444574	865.540972893997	787.930266812936	899.189005595086	529.050767141095	871.934404241181	1152.38260037279	1096.77488907348	640.449766083587	892.723259261199	693.35582668084	807.29771231139	676.769142625454	755.780671273889	Abhd17b	abhydrolase domain containing 17B [Source:NCBI gene;Acc:101608961]
511	ENSJJAG00000000938	5350	71.7064540738214	-0.283523334749876	0.219974942958188	-1.28888922955087	0.197436598952044	0.871701179388647	35.1797203228586	72.0098990302407	85.3851641782956	40.4836302066238	70.1710747962282	77.0938535734006	57.2273074240151	107.220498770631	98.2694146237201	68.6051958941729	59.2231081296537	51.9731632452206	61.90809248708	71.8244420500297	48.7300953056139	73.8224068352111	97.2753415818439	65.0016148622954	43.2298292216459	45.2522918656815	66.1351649585015	49.2932534415047	47.3609911053409	92.0914520079974	112.358215680967	142.360275664988	73.1363913643945	95.1588254388432	Slc30a3	solute carrier family 30 member 3 [Source:NCBI gene;Acc:101609428]
512	ENSJJAG00000000939	15445	507.319683456409	-0.00807743482142315	0.0761935534707659	-0.106012050278273	0.915572791326428	0.993828590745518	434.469545987303	565.792063809034	566.64699863778	437.399222015044	527.686482467636	521.866085727635	531.39642608014	494.475711977497	571.118715577856	444.89430064706	591.113664162015	555.205378794182	517.44077302634	592.989600827685	464.427643014729	469.681689864604	480.972522265784	480.289709815849	520.816513956019	458.041490835557	565.319766220615	524.425446336008	470.380752568954	406.893864484315	488.806254543694	465.986740841295	569.639780626904	486.773991667929	Ngly1	N-glycanase 1 [Source:NCBI gene;Acc:101616329]
513	ENSJJAG00000000940	3641	88.6257934298128	-0.0499227619176859	0.119179464263961	-0.418887282519713	0.675298511823224	0.966499560100564	97.6237238959325	89.15511308506	81.0727821490888	104.729391186701	72.042303457461	72.3496164304221	104.235452808028	89.5606519142916	70.5227563770227	75.8815045496154	103.919793510524	100.646443109792	96.0961435620346	88.4666908177196	96.465698870297	97.359985826148	99.4370158392182	90.2800206420769	79.2546869063507	103.749156960343	105.09149500255	93.1094787228422	73.1942589809813	74.2369868227734	61.4609043041187	93.7278833570727	93.738191748731	74.1140851975606	Smco4	single-pass membrane protein with coiled-coil domains 4 [Source:MGI Symbol;Acc:MGI:3039636]
514	ENSJJAG00000000941	13608	429.710061756857	-0.103990486524882	0.0843573359645087	-1.23273791586583	0.217673560916426	0.881076832124874	379.940979486873	370.336623584095	375.177236540996	403.956223148703	363.95397460977	474.42371429785	480.300615880127	573.945022831023	418.51209522102	383.56541340833	457.023608019403	381.136530464951	468.468699864919	429.194836640422	408.736105522599	425.816201745131	385.858854941314	352.994880710521	505.377289234003	379.677765897426	490.124989623963	491.563277375005	447.776643177768	436.964542691008	391.813264938757	354.574351190435	504.744109416244	495.923878729356	Zfp622	zinc finger protein 622 [Source:NCBI gene;Acc:101607317]
515	ENSJJAG00000000942	17069	1052.81925261756	-0.0688831930197188	0.0720055183559848	-0.956637693783	0.338750156414057	0.921622735485312	1066.82501879069	1042.42901453301	840.052019289495	1020.89154434095	1096.53999548239	1207.40835288803	1131.2612378283	1019.22544713729	920.264165182132	1085.20946232601	1434.76360072595	1084.01169054317	1021.02152534662	1010.79763567969	1148.63796077519	899.777451426269	1162.98075046738	1035.51183676462	956.202651116881	988.928134430504	1035.51361024065	1029.68129411143	1051.62927977086	1038.37810682487	1090.93105139811	1023.93291441028	886.907506545686	1149.22581491526	ENSJJAG00000000942	solute carrier family 30 member 5 [Source:HGNC Symbol;Acc:HGNC:19089]
516	ENSJJAG00000000943	12443	1842.11992503374	-0.144058231394484	0.074403536260904	-1.93617452387382	0.0528463295748021	0.718900070825536	1499.53557876185	1856.82668213692	1637.84269469276	1864.00714733976	1830.06163068563	1858.55490076183	2116.38845848456	2066.20208219168	1906.42664370017	1818.03769119558	2068.33911599979	1861.134226686	1615.1544129465	1823.64010180685	2229.65048316707	1893.70521881628	2010.35705935811	1619.62357031886	1621.11859581172	1786.91367147655	1622.57644439282	1660.9087895707	1427.28805012914	1741.28020990632	2064.70225396649	1781.71400909907	2117.86507950979	2179.50309803197	Dgkq	diacylglycerol kinase theta [Source:NCBI gene;Acc:101594360]
517	ENSJJAG00000000945	12747	636.471560324477	0.00698532530249463	0.0605686567322618	0.115329044416036	0.90818431783919	0.993000144509824	551.442116060808	592.367145594004	648.58225719271	629.256426037739	571.660356006606	632.169599301885	680.59619186418	565.115099402854	526.030395926972	686.051958941729	696.150874807061	621.203046407161	629.244940055246	616.639112234402	683.215826019526	690.079020416104	657.14897424179	680.71135564126	582.573412844085	672.162091370733	607.899940919925	702.428861541442	720.102342033478	630.544533646594	639.577535414736	667.590112590471	556.248610377085	684.411552194757	Cluap1	clusterin associated protein 1 [Source:NCBI gene;Acc:101610674]
518	ENSJJAG00000000946	1566	1334.65941927517	-0.0174226852107333	0.0666138278139352	-0.26154757626897	0.793670265345897	0.982916505895732	1431.81461714034	1344.18478189783	1359.262815606	1208.34835377597	1398.74342427148	1353.29364503462	1315.20615454835	1214.74518018962	1416.23568134185	1520.7485089875	1197.87116820733	1278.70481000146	1457.15017689739	1325.24854660604	1263.00451098224	1386.57738055701	1372.66315343269	1633.16557341517	1065.30650581913	1243.88616908837	1309.1138817128	1080.34380459298	1377.77428670083	1356.93935407702	1327.17140231706	1496.99345776909	1292.76297411711	1343.20342061752	Nav1	neuron navigator 1 [Source:NCBI gene;Acc:101603167]
519	ENSJJAG00000000950	6327	3419.21444356854	-0.0879326664184675	0.244866518656942	-0.359104490482267	0.719516922444905	0.972238222263503	2884.7370664744	4070.27381661408	3944.10460391259	2836.49435121627	1285.5340902669	4113.25360296236	4347.23153181715	5396.34463224422	3670.65166388602	4044.58813976101	2072.80878453788	4454.01759303089	3115.73265472289	4119.39452391817	4870.0260553386	3009.60044097752	4459.5339929632	3319.59635900917	838.864543229556	2267.02945102707	4863.1995273594	6493.0168838782	2393.88282314268	2568.22386059038	2863.69400992003	2205.25793483528	2316.67245321864	2914.23902906457	Col9a2	collagen type IX alpha 2 chain [Source:NCBI gene;Acc:101608916]
520	ENSJJAG00000000956	32	77.5568954811614	-0.0350250088295493	0.244509332751691	-0.143246102041915	0.886095821059716	0.991211628246722	78.2748777183603	64.2945527055721	53.4735371621649	119.690732784801	46.7807165308188	53.3726678585081	103.213536604027	56.7637934668045	63.5860918153483	85.2367585351844	137.442307546177	47.0233381742472	86.8561297579928	106.860755245166	54.6970457511993	108.058885367483	45.3951594048605	92.9884212613392	42.2005475735114	99.3342992173497	41.6742135354941	75.3091372022988	150.694062607903	49.8045607798353	84.5087434181633	63.6642226576343	59.7452211145758	100.6487576757	Lhx9	LIM homeobox 9 [Source:NCBI gene;Acc:101603398]
521	ENSJJAG00000000957	14991	243.347899170163	-0.0278381887293871	0.13659046111649	-0.203807707374569	0.838503769643773	0.986288697454212	281.437762582869	264.893557146957	311.353982508735	229.700597476713	263.843241233818	218.234908577011	219.711983860058	157.677204074457	331.80378820009	293.131291547829	284.941369303051	284.61494158097	227.304339579428	275.9109664117	255.58437741924	165.832942890692	229.137471281677	243.756055733608	234.676215774649	174.386880848236	151.29551435712	208.127070086353	268.02015420977	219.891834386443	280.415375887542	179.497738881941	265.763224957941	292.796385965671	Dclre1c	DNA cross-link repair 1C [Source:NCBI gene;Acc:101601147]
522	ENSJJAG00000000958	10647	890.240305613292	-0.122589996225791	0.196578151616351	-0.623619640421905	0.532877408991281	0.95231061578533	1040.44022854854	732.100640140781	620.120535799945	1072.81620047553	885.091156763092	1201.4780564593	584.536068688155	824.967131717559	1108.71021910762	867.959675327793	1291.73420750716	989.140043349517	1112.49766200663	882.915092517439	800.565851449372	396.929172983526	890.609794038215	1017.45583263621	959.290496061284	937.053555950332	659.539727257385	770.891713543532	811.595165759705	498.045607798353	542.584545809798	1098.20784084419	1464.78800732632	864.664327304873	Abca8a	ATP binding cassette subfamily A member 8 [Source:NCBI gene;Acc:101595231]
523	ENSJJAG00000000960	15287	167.265610355139	0.00441985405824309	0.107105393430663	0.0412664004740747	0.967083518779566	0.995964246367206	185.573024703079	199.741743738644	163.87051710986	197.137677527907	179.637951478344	168.420418575737	149.199765784039	205.611074113092	184.97772164465	174.631407730622	143.029393218786	169.119023258258	172.788258135581	164.670672017141	221.77165822759	164.763052936558	155.64054653095	160.698436742897	146.157994035088	185.424025205719	159.449164831456	143.771989204389	137.777428670083	124.981256296568	122.921808608237	180.38196419663	181.295843382161	139.993272039837	ENSJJAG00000000960	fem-1 homolog A [Source:HGNC Symbol;Acc:HGNC:16934]
524	ENSJJAG00000000961	5295	750.569843138379	-0.0261938761749809	0.0944344335433999	-0.277376325479231	0.781491158241448	0.982113270441714	694.799476376457	693.523908517437	547.67251770927	715.504159956199	810.242010313782	743.659172161879	577.382655260153	730.360809272885	830.087525880365	864.841257332603	876.055033465066	786.197215439607	770.617151257085	779.557968591786	637.469205936705	664.4016615169	756.585990081008	896.480604975824	682.413732713124	847.652686654718	643.232426308713	566.872414577304	819.1298688901	858.89374627867	727.927585351906	784.307854129467	933.261557410443	776.825411515172	Ptpn4	protein tyrosine phosphatase non-receptor type 4 [Source:NCBI gene;Acc:101599182]
525	ENSJJAG00000000963	16408	177.110763239071	-0.19106891049263	0.132291357546435	-1.44430380061346	0.148653537174879	0.838164549549201	182.934545678865	149.163362276927	225.106341924598	185.696651599948	159.9900505354	156.55982571829	211.536654228056	224.532338602027	156.074952637673	200.618224357202	165.377735909222	186.443411006664	163.54824433154	239.998745386685	158.124186808013	258.913368900306	152.398035144889	193.199244174045	106.016009757846	125.82344567531	142.235902718969	201.280784886144	161.457924222753	130.619508460323	186.30336617186	171.539711049737	183.356023420595	180.252775110116	Il17ra	interleukin 17 receptor A [Source:NCBI gene;Acc:101597351]
526	ENSJJAG00000000974	235	121.756399170484	-0.0860822788553642	0.098772138401526	-0.871523895791592	0.383468164262374	0.93058983862335	115.213584057362	126.874584005662	125.059078846999	121.450890619871	104.788805029034	104.373217145527	129.783357908034	109.743334035822	137.577180473208	128.89461046784	145.26422748783	125.395568464659	137.676205680223	127.882543162248	90.4987484247116	138.015804083221	88.6286445523467	134.517230756695	127.630924368669	111.475158010581	115.057067804516	117.756105443595	113.020546955927	135.318051930119	128.683768386749	134.402247832783	106.099271979333	128.098418859981	ENSJJAG00000000974	replication protein A2 [Source:HGNC Symbol;Acc:HGNC:10290]
527	ENSJJAG00000000977	10914	16.4782547602925	-0.276514836376173	0.348720284871653	-0.792941645129547	0.427811822427037	0.937660243797094	13.192395121072	6.00082491918673	14.6620988993033	27.2824464435943	8.42052897554738	18.976948571914	22.4821564880059	11.3527586933609	12.7172183630697	16.6315626410116	16.7612570178265	16.4994169032446	10.164015184446	32.4085897055012	19.8898348186179	18.1881292202694	16.2125569303073	12.6392028898908	21.6149146108229	2.20742887149666	28.0847960782678	24.6466267207523	13.9930200993053	7.51766955167326	3.84130651900742	15.9160556644086	29.8726105572879	19.2147628289972	Sytl3	synaptotagmin-like 3 [Source:MGI Symbol;Acc:MGI:1933367]
528	ENSJJAG00000000978	3265	1106.6458097561	-0.0316500156454363	0.0814176087739693	-0.388736737937154	0.697470902740067	0.969483028184715	1174.1231657754	1047.57257874945	1076.37055449003	1149.3830663011	1222.8479301156	1050.84852716974	1311.11848973235	1234.92786231115	899.454171497109	932.406980561713	1041.43276937429	1044.41308997539	977.593460467621	1121.16202224437	1158.58287818449	1191.85740890471	1023.55276086674	1165.51506648921	1202.20096502101	1056.25471501115	1305.49003705754	1211.79248043699	780.379967076639	1153.96227618185	1315.64748276004	1084.94446112385	1031.12010923604	1021.12739605528	ENSJJAG00000000978	peptidylprolyl cis/trans isomerase, NIMA-interacting 1 [Source:HGNC Symbol;Acc:HGNC:8988]
529	ENSJJAG00000000979	1738	31.3897899630251	-0.0134344315681141	0.248135072642789	-0.0541416069281509	0.956822343306811	0.995964246367206	36.05921333093	55.7219456781625	28.4617213927652	61.605524227471	20.5835152735603	26.0933042863817	20.4383240800054	31.5354408148914	23.1222152055812	44.6973245977187	17.8786741523483	27.2240378903537	36.036053835763	27.1531427262308	17.9008513367561	41.7257082112063	14.050882672933	22.5700051605192	41.171265925377	23.1780031507149	31.7086407335281	19.1695985605852	37.6735156519757	22.5530086550198	49.9369847470965	36.253237902264	27.8124305188543	36.5995482457089	Cd48	CD48 antigen [Source:MGI Symbol;Acc:MGI:88339]
530	ENSJJAG00000000981	14825	94.8471310892451	-0.163022256391673	0.152468459324265	-1.06921954294141	0.2849707546303	0.911157286320012	121.370035113862	84.8688095713551	82.7977349607715	99.4489176814889	116.951791327047	86.5823278593576	168.616173660045	104.697663505439	128.328294390976	88.3551765303741	98.3327078379155	65.1726967678163	87.780131138397	98.1016769463821	64.6419631605083	87.7309762389465	72.4160876220393	81.2520185778693	81.3132502026196	77.2600105023831	101.46765034729	116.386848403553	57.048466558706	77.0561129046509	102.754949383449	99.0332352452089	115.370082152284	90.5838819081296	Opa3	outer mitochondrial membrane lipid metabolism regulator OPA3 [Source:NCBI gene;Acc:101602688]
531	ENSJJAG00000000983	14642	245.705147523165	-0.0686613158165952	0.104403757177138	-0.657651771095747	0.510761919614636	0.94998634464776	238.342605187367	264.036296444216	226.83129473628	263.143596343055	256.358326588887	252.630627863605	277.961207488073	290.126055497001	276.310471706695	269.223420251375	316.22904906966	215.317390587343	231.000345101045	227.736035768387	255.58437741924	254.633809083772	196.712357421062	230.214052637296	284.081734885101	237.298603685891	182.098193926833	172.526387045266	233.575797042249	172.906399688485	246.803943846227	238.740834966129	280.184485226976	289.1364311411	Zfp628	zinc finger protein 628 [Source:NCBI gene;Acc:101608575]
532	ENSJJAG00000000985	9104	501.854639388099	-0.10211941013579	0.0762432402058974	-1.33938969356514	0.180443842864828	0.865135606827136	507.467465657235	424.344047856776	420.888486050589	528.927429438715	393.893633189494	457.818884297425	427.160973272113	637.015904460806	515.625399084461	480.23637125921	518.4815504181	498.282390477988	472.164705386535	516.785619628263	598.6840280404	554.20299624115	470.164150978912	520.915719104784	466.264586604895	560.686933360152	460.228271218065	549.072073056761	527.42921912766	542.211916414434	508.012787138731	526.114062240172	473.841408839739	495.008890023213	Gspt2	G1 to S phase transition 2 [Source:NCBI gene;Acc:101615546]
533	ENSJJAG00000000986	4737	346.782953915315	0.126145466900702	0.0874714634360453	1.44213280475104	0.149264912218037	0.838863013895084	309.581538841155	351.476888123794	403.638957933761	369.633145364826	378.923803899632	389.027445724237	281.026956100074	326.707166842275	428.917092063531	350.302288126307	345.281894567226	359.687288490733	323.400483141463	352.990855441	262.545819605757	288.870287616043	349.110392565951	367.439684013253	369.512111680259	279.239752244328	406.776562552975	368.330143771243	289.54787743947	436.964542691008	385.090978530494	319.205338602861	311.087185803481	305.606227851669	Fastkd2	FAST kinase domains 2 [Source:NCBI gene;Acc:101609066]
534	ENSJJAG00000000987	16103	540.619301596119	-0.00488246390345939	0.0695486519137442	-0.070202135758357	0.944032774432302	0.995964246367206	572.549948254523	535.787939213101	529.560513186601	602.85405851168	510.845424516541	546.773330728272	586.579901096155	580.252110994002	452.039307269113	552.999457813636	537.47764170497	531.281224284478	499.884746798661	511.530172648992	615.590387636225	523.176187571279	546.9035871157	463.136505893855	630.949650306403	576.138935460628	496.466717770669	644.920065859686	440.241940047373	516.839781677536	508.973113768483	515.5033584639	532.556539935098	575.527896163773	Tmem115	transmembrane protein 115 [Source:NCBI gene;Acc:101607080]
535	ENSJJAG00000000988	15360	692.894299681896	0.0109912200952666	0.063368315501458	0.173449775464107	0.862297902801569	0.988636673711992	702.7149134491	820.3984925231	696.880935919827	653.898635728728	728.843563550157	692.658622874861	843.080868300223	649.630080786763	678.637016283809	699.56510358755	597.818166969146	719.374576981467	665.280993891009	635.909084491727	764.764148775859	737.154178397977	694.97827374584	667.169352544949	750.346321489996	676.576949113727	620.583397213336	681.890005940815	587.706844170821	663.434337935165	678.950927234562	671.127013849228	653.077072183467	768.590513159887	Ifrd1	interferon related developmental regulator 1 [Source:NCBI gene;Acc:101611262]
536	ENSJJAG00000000990	2914	481.915756544699	-0.00752219132470065	0.09571348570983	-0.0785907154975561	0.93735817265643	0.995964246367206	471.408252326305	553.790413970661	562.334616608573	575.571612068086	396.700476181344	603.704176444014	401.613068172106	565.115099402854	501.752069961112	530.131059182245	482.724202113403	513.956836536071	421.344629464305	398.538062594677	560.893341885026	433.305431424065	531.77186731408	470.358907545221	446.70823529034	390.714910254909	379.597727638522	384.761228251745	441.318326208858	497.105899104394	466.718742059402	511.966457205142	480.02194895504	519.713585089067	Zhx2	zinc fingers and homeoboxes 2 [Source:NCBI gene;Acc:101604667]
537	ENSJJAG00000000994	16921	930.344416562851	-0.0151864620248528	0.069368838081927	-0.218923401988038	0.826709716470224	0.986157507190346	956.008899773682	877.834959606744	892.663080045818	977.767677381718	1082.50578052315	901.405057165915	844.102784504223	764.419085352967	898.29806073683	1089.36735298626	964.330987092285	914.067696439753	903.673350035287	859.265581110722	1002.44767485834	900.847341380402	985.723461362685	831.478990113529	1084.86285713368	1029.76556855319	855.227338641444	887.278561947085	740.553679101694	842.918698481364	999.700021571681	888.646441262812	935.321737448877	1139.16093914769	Orc3	origin recognition complex subunit 3 [Source:NCBI gene;Acc:101593728]
538	ENSJJAG00000000998	11043	307.763364126393	0.134476877903643	0.145466805692857	0.924450614441773	0.355251752726488	0.922229824772198	343.881766155943	288.896856823704	322.566175784672	447.960169025468	350.855373981141	276.351813578498	424.095224660112	128.664598524757	211.568269131068	262.986584260996	382.156660006444	314.313892006811	344.652514890759	346.859500631851	337.132700175574	259.983258854439	309.119418804526	357.508881742625	322.165155866075	326.699472981506	287.189688929383	273.851408008359	326.145006929961	227.409503938116	298.661581852827	276.762523497771	383.193487148659	185.742707346973	Tekt1	tektin 1 [Source:NCBI gene;Acc:101594549]
539	ENSJJAG00000001000	11046	266.839342806524	-0.0410969210558235	0.0849267710452601	-0.483910085712804	0.628449682269736	0.963838269951355	254.173479332653	241.747518172951	277.717402680921	268.424069848266	298.460971466624	237.211857148925	232.996894512062	326.707166842275	269.373807145021	243.236603624795	296.115540648268	232.64177833575	266.112397556403	295.180938669025	207.848773854557	299.569187157378	273.45179355785	251.881257591395	291.286706422042	219.639172713918	240.985669574814	295.759520649028	252.95074794898	260.299308226687	284.256682406549	274.109847553703	247.221604612038	332.140900329808	Lonrf1	LON peptidase N-terminal domain and ring finger 1 [Source:NCBI gene;Acc:101615377]
540	ENSJJAG00000001001	3244	29.9088016356157	-0.0496465153883133	0.358331121728753	-0.138549270152132	0.889806333098278	0.991211628246722	28.1437762582869	15.4306926493373	30.186674204448	24.6422096909884	40.2314162165042	15.4187707146801	58.2492236280154	31.5354408148914	43.9322088906043	5.19736332531613	27.9354283630442	13.1995335225957	44.3520662594006	20.1458800872035	34.8072109325814	41.7257082112063	10.8083712868715	12.6392028898908	64.8447438324688	12.1408587932316	26.2728737506376	30.1236548809195	52.742921912766	33.8295129825297	48.0163314875928	14.1476050350298	24.7221604612038	32.0246047149953	Cnn1	calponin 1 [Source:NCBI gene;Acc:101603246]
541	ENSJJAG00000001002	8242	34.2206991543083	0.10535948252	0.20023637927237	0.526175527658167	0.598766255756715	0.962057608566406	36.05921333093	47.1493386507529	28.4617213927652	38.7234723715532	33.6821159021895	26.0933042863817	37.81089954801	20.1826821215305	32.3711012878137	25.9868166265806	34.6399311701748	30.5239212710026	25.872038651317	40.2917601744069	19.8898348186179	25.6773588992039	29.1826024745532	27.0840061926231	41.171265925377	29.8002897652049	28.0847960782678	67.0935949620481	39.8262879749457	44.1663086160804	38.4130651900742	36.253237902264	45.3239608455403	28.3646498904244	ENSJJAG00000001002	coactosin like F-actin binding protein 1 [Source:HGNC Symbol;Acc:HGNC:18304]
542	ENSJJAG00000001007	1794	285.436572809912	0.056885585759701	0.0841201914385735	0.676241753458683	0.498887167036679	0.949222636306996	254.173479332653	315.471938608674	332.915892654769	312.428015725031	302.20342878909	309.561473579347	346.429593156092	254.806361784322	314.462126795904	270.262892916438	305.054877724442	298.639445948728	291.060434827316	311.823187436714	274.479720496927	279.241278028842	273.45179355785	292.507266880329	271.730355107488	274.824894501334	257.292970523485	284.805464328694	242.186886334129	215.193290916647	222.79577810243	299.752381679695	311.087185803481	273.581623136674	Eml3	EMAP like 3 [Source:NCBI gene;Acc:101611387]
543	ENSJJAG00000001008	15458	27.7525110716762	0.0700529183455881	0.252705850116783	0.277211304420592	0.781617859980157	0.982144787921103	20.2283391856437	32.5759067041565	18.1120045226688	28.1625253611296	36.4889588940387	9.488474285957	36.7889833440097	16.3984292237435	21.9661044453021	42.6183792675922	21.2309255559136	30.5239212710026	21.2520317492961	28.0290505561092	24.8622935232724	25.6773588992039	22.6975797024302	44.2372101146177	33.966294388436	11.0371443574833	25.3669125868225	35.6006830410867	27.9860401986105	36.6486390644071	23.0478391140445	45.0954910491576	35.023060653372	21.9597289474254	Phf7	PHD finger protein 7 [Source:NCBI gene;Acc:101612581]
544	ENSJJAG00000001009	7543	689.980889252234	-0.0376414572640605	0.10317660042275	-0.364825523518226	0.715241651330699	0.972197268725862	691.281504344171	739.815986465449	845.226877724543	625.736110367598	610.020543561877	702.147097160818	723.516672432191	906.959277836276	776.906430907529	680.854595616412	550.886647319231	542.005845271587	679.141014597071	636.784992321605	684.210317760457	708.267149636373	778.202732654751	706.892561627462	717.409308749694	544.131216823927	659.539727257385	629.858238419227	542.49862538845	555.367838129862	753.856404355206	893.067567836259	574.790230722988	860.08938377416	Itga7	integrin subunit alpha 7 [Source:NCBI gene;Acc:101593441]
545	ENSJJAG00000001010	12070	3226.04500832322	0.0692763513005443	0.054656166469318	1.26749378479432	0.204978784557851	0.873698749938737	3173.21077312184	3408.46855409806	3185.12536677218	3476.31172426443	3050.10271780939	3408.73438723005	2764.28333182073	2696.91089848951	2697.20640373105	3304.48360223599	3392.47842040809	3319.68268093282	3378.14904675768	3525.52901526061	2869.10867258564	3088.7722975834	3385.18188704817	3371.95877098157	3246.35431821598	3716.20650516463	2969.74069498586	3549.11424778834	3379.85254706296	3108.55635961689	3174.83983795963	3163.75817595855	3254.05437070595	3271.08462446023	Rcn2	reticulocalbin 2 [Source:NCBI gene;Acc:101609476]
546	ENSJJAG00000001011	4364	1769.98149424953	-0.110173387043363	0.116391937977618	-0.946572322427939	0.343856753024769	0.921957844832448	1780.97334134471	1767.67156905186	2485.65700163483	1529.57715867635	1249.98074570348	1613.04062861269	1797.55060283648	2723.40066877402	1707.57559293217	2012.4190795624	1561.03173692691	2109.45045107983	1629.93843503297	1980.42760335509	1703.56435221463	1909.75356812829	2098.98570391045	1672.88878249769	1126.03412305906	1301.27931974728	2020.29339530765	1995.0075073409	1471.41988275002	1567.43410152387	1687.29388847401	1955.90639609288	1498.78097796048	1602.14522445591	ENSJJAG00000001011	pleckstrin homology like domain family B member 1 [Source:HGNC Symbol;Acc:HGNC:23697]
547	ENSJJAG00000001014	10561	116.201231473713	0.134264572171211	0.148912973579028	0.901631126853811	0.36725285031906	0.925040955575455	123.129021130005	145.734319465963	90.5600226133439	139.932547888113	102.917576367801	118.605928574462	130.805274112035	80.730728486122	123.703851349859	120.578829147334	137.442307546177	104.771297335604	115.500172550522	117.371649203707	96.465698870297	97.359985826148	78.9011103941623	145.350833233744	126.601642720534	165.55716536225	93.3139998729541	75.3091372022988	146.388517961963	89.2723259261199	121.961481978486	145.897176923745	146.272782728789	73.1990964914178	Ipcef1	interaction protein for cytohesin exchange factors 1 [Source:NCBI gene;Acc:101611638]
548	ENSJJAG00000001025	11556	54.7018285293573	0.368883315819947	0.228565428612787	1.61390687147562	0.106547627978089	0.810470832150406	58.9260315407881	52.2929028671986	72.4480180906751	81.8473393307829	72.042303457461	67.6053792874436	69.4903018720184	83.2535637513133	46.2444304111624	51.9736332531613	36.8747654392183	59.3979008516807	42.5040634985922	58.6858246018536	32.8182274507196	31.0268086698713	61.6077163351678	20.7644047476777	97.7817565727704	54.0820073516682	33.5205630611583	61.6165668018809	41.9790602979158	32.8898042885705	49.9369847470965	72.5064758045279	54.5947710184917	32.939593421138	Copz2	COPI coat complex subunit zeta 2 [Source:NCBI gene;Acc:101615248]
549	ENSJJAG00000001029	2715	2676.94874625674	0.0628762105057013	0.0623888344709066	1.00781191120058	0.313544766581725	0.917153520941004	2638.47902421439	2638.64844303668	2556.38006691382	2589.19217538885	2729.18700240797	2703.029112212	2411.72224144064	2239.01629785729	2427.83259658603	2719.2604918054	2678.44887144868	2691.87986776436	2406.09959457248	2501.59276213274	2406.67001305277	2583.78423923239	2994.9996835921	3050.56189749578	2525.85716452188	3071.6372746876	3100.19910257523	2872.70127000769	2458.46599283179	3116.07402916857	2926.1152408539	2670.36045036188	2504.1488367161	2742.22115230974	Ankrd46	ankyrin repeat domain 46 [Source:NCBI gene;Acc:101601553]
550	ENSJJAG00000001037	910	299.467918806585	0.141677268172111	0.0852577166955987	1.66175301970554	0.0965623055665923	0.804457516955563	332.448357051013	321.47276352786	292.379501580224	338.83038325109	304.074657450322	292.956643578922	320.881688056085	329.230002107466	282.091025508091	312.881272184031	289.411037841138	211.192536361531	330.792494184696	308.319556117201	219.782674745728	200.069421422963	340.463695536454	318.688472866532	256.291130385472	300.210326523546	362.384465526036	305.344319929321	325.068620768476	293.189112515257	287.137662295805	295.331255106248	313.147365841915	301.031284320956	Fancg	FA complementation group G [Source:NCBI gene;Acc:101610711]
551	ENSJJAG00000001038	9940	112.26930492142	0.214171322588171	0.197099161673781	1.08661711581831	0.277206057639713	0.908123279658235	123.129021130005	133.73266962759	81.0727821490888	171.615388919383	95.4326617228704	86.5823278593576	106.279285216028	61.8094639971871	110.98663298679	133.052501128093	140.794558949743	121.270714238848	110.880165648501	166.422487676898	47.735603564683	97.359985826148	157.802220788325	71.3212163072408	166.743626997777	111.475158010581	88.7841940538787	138.294961044222	88.2636652417716	130.619508460323	130.604421646252	105.222812448034	95.7983717871647	70.4541303729897	ENSJJAG00000001038	glycine N-methyltransferase [Source:HGNC Symbol;Acc:HGNC:4415]
552	ENSJJAG00000001039	16159	1561.63108997389	-0.015300643390598	0.0729696850548023	-0.209684931202687	0.8339135872444	0.986288697454212	1612.11068379499	1465.0585409843	1432.57331010252	1582.38189372847	1438.97484048799	1490.87652218099	1917.11479870451	1738.23349771681	1810.46945059701	1425.11702380168	1545.3878970436	1597.14355623408	1572.65034944791	1328.75217792555	1805.99700153051	1767.45820422853	1589.9114162988	1504.065143897	1437.90646244379	1620.25279167855	1507.51937658831	1289.84013171937	1903.05073350551	1466.88527127024	1399.19589954845	1395.30754657982	1594.57934974764	1486.85664748192	Asap2	ArfGAP with SH3 domain, ankyrin repeat and PH domain 2 [Source:NCBI gene;Acc:101603210]
553	ENSJJAG00000001043	3628	898.17923780143	0.00254853522415978	0.0788289724656321	0.0323299307912568	0.974208940355659	0.995964246367206	914.672728394323	785.25080371072	907.325178945121	940.804362845235	791.529723701454	894.288701451447	729.648169656193	773.249008781137	997.723586120829	927.209617236397	1038.08051797072	939.641792639783	930.469390067008	896.929617795493	655.370057273461	837.723834086526	966.268393046316	924.467411374868	791.517587415373	1040.80271291068	933.139998729541	914.663702747921	993.504427050673	920.914520079974	845.087434181633	829.403345178624	973.435068159899	1055.8969668887	Cep295	centrosomal protein 295 [Source:MGI Symbol;Acc:MGI:2442521]
554	ENSJJAG00000001048	15007	558.966566024602	0.0908743120846245	0.0750006333934496	1.21164726180248	0.225647434881048	0.882794067977668	525.057325818664	554.647674673402	611.495771741531	533.327824026392	550.141226402429	468.493417869127	594.755230728157	481.86153565154	493.659294639159	497.907406565285	576.587241413232	622.852988097485	474.936709527748	578.97507554963	643.43615638229	549.923436424616	599.864606421371	584.111733554238	739.024223360517	545.234931259675	612.429746739	561.395386417137	561.87357629518	567.584051151331	444.631229575109	549.988145736785	569.639780626904	557.228122040918	Cdc123	cell division cycle 123 [Source:NCBI gene;Acc:101604381]
555	ENSJJAG00000001049	3447	256.824805273226	0.0883543265989578	0.0987069485037441	0.895117597477004	0.3707242279095	0.925040955575455	252.41449331651	299.183985256595	295.82940720359	244.661939074813	180.573565808961	275.165754292753	249.347553776066	320.400078679297	228.909930535254	268.183947586312	259.24077520905	249.966166084156	233.772349242257	277.662782071456	179.008513367561	239.655349725903	262.643422270979	304.243669563799	296.433114662714	211.913171663679	318.898329662911	225.927411606897	247.568817141555	249.022803899177	266.010476441264	267.036045036188	267.823404996374	219.597289474254	Mospd3	motile sperm domain containing 3 [Source:NCBI gene;Acc:101609269]
556	ENSJJAG00000001050	5796	564.957611869042	0.0421610016131794	0.0548733647848218	0.768332719863415	0.442289540435962	0.938609765255005	521.539353786378	529.787114293914	609.770818929849	533.327824026392	525.815253806403	661.8210814455	596.799063136158	629.447398665232	588.460376982042	503.104769890601	567.647904337058	532.931165974802	538.692804775636	516.785619628263	560.893341885026	553.133106287017	575.005352461566	601.264937476232	581.54413119595	567.309219974642	569.849572039691	590.149784258015	510.207040543899	666.253464017042	568.513364813098	523.461386296104	565.519420550037	529.778460856637	Snrnp40	small nuclear ribonucleoprotein U5 subunit 40 [Source:NCBI gene;Acc:101600754]
557	ENSJJAG00000001065	16671	499.996328765967	-0.0667187137653534	0.0952059507517585	-0.700783020793699	0.483438435840867	0.946483450633009	520.659860778307	366.907580773131	619.258059394104	527.167271603645	410.734691140589	456.63282501168	357.670671400095	500.782800140475	582.679823180647	583.144165100469	508.424796207404	584.904329220023	441.672659833197	502.771094350208	564.871308848749	419.39686202033	507.993450482963	449.594502797543	518.75795065975	447.004346478074	549.918426435759	588.780527217973	459.616890954103	555.367838129862	529.139972993272	472.176318044121	453.239608455403	520.628573795209	St6galnac3	ST6 N-acetylgalactosaminide alpha-2,6-sialyltransferase 3 [Source:NCBI gene;Acc:101600503]
558	ENSJJAG00000001066	2755	1368.01118105738	0.0265816428856765	0.0539350611365024	0.49284532779896	0.622121880118638	0.963838269951355	1299.89066592962	1395.62042406228	1160.03076585664	1310.43750821006	1544.69925984764	1347.36334860589	1339.73214344435	1212.22234492443	1572.31063397952	1434.47227778725	1339.7831442916	1416.47494114355	1352.73802091172	1256.05182804564	1368.42063552091	1507.47494537409	1405.0882672933	1511.28754554837	1478.04844672103	1299.07189087578	1321.79733800621	1393.90366676255	1264.7537397449	1421.7792539602	1377.10838706416	1458.97176923745	1362.80909542386	1151.97078103369	Slc25a32	solute carrier family 25 member 32 [Source:NCBI gene;Acc:101595163]
559	ENSJJAG00000001068	14628	11.894035090011	0.236293678957998	0.65777478028584	0.359231892191603	0.719421620243317	0.972238222263503	5.27695804842879	20.5742568657831	17.2495281168274	13.2011837630295	43.0382592083533	0	1.02191620400027	22.7055173867218	1.15611076027906	5.19736332531613	4.46966853808707	0.824970845162232	4.62000690202089	5.25544697927047	12.9283926321017	19.2580191744029	2.16167425737431	24.3756055733608	9.26353483320983	0	22.6490290953772	17.8003415205434	8.61108929188016	0.939708693959157	0.960326629751855	38.0216885316427	27.8124305188543	3.65995482457089	Ncr1	natural cytotoxicity triggering receptor 1 [Source:NCBI gene;Acc:101614953]
560	ENSJJAG00000001070	9260	543.56923544966	-0.014012518542373	0.0703170078998588	-0.199276376525133	0.842046557372856	0.986288697454212	509.226451673378	570.078367322739	526.973083969077	444.439853355326	524.879639475787	519.493967156145	661.179783988175	619.356057604467	594.240930783437	494.788988570095	583.291744220362	508.182040619935	561.792839285741	524.668790097168	538.020031843615	540.294426837415	568.520329689443	449.594502797543	588.749102732891	554.064646745662	500.996523589744	609.3193828186	531.7347637736	577.920846784882	501.290500730468	582.704482380292	443.968798282451	590.167715462056	ENSJJAG00000001070	SAP domain containing ribonucleoprotein [Source:HGNC Symbol;Acc:HGNC:24432]
561	ENSJJAG00000001074	7978	16.6623487009589	0.0373983296949022	0.324046495704554	0.115410381505868	0.90811985069615	0.993000144509824	14.0718881291434	11.1443891356325	30.186674204448	10.5609470104236	23.3903582654094	13.0466521431909	7.15341342800189	15.1370115911479	23.1222152055812	19.7499806362013	8.93933707617414	9.07467929678456	11.0880165648501	10.5108939585409	21.8788183004797	33.1665885781383	21.6167425737431	27.0840061926231	13.3806614257475	4.41485774299332	21.7430679315621	23.2773696807105	12.9166339378202	9.39708693959157	12.4842461867741	19.452956923166	17.511530326686	21.0447402412826	Gabrr2	gamma-aminobutyric acid type A receptor subunit rho2 [Source:NCBI gene;Acc:101595067]
562	ENSJJAG00000001075	3461	9.79336997916075	-0.28387508484718	0.487525291824001	-0.582277657401332	0.560379672421794	0.955509931869012	3.51797203228586	10.2871284328915	5.17485843504822	10.5609470104236	10.2917576367801	10.6745335717016	3.06574861200081	11.3527586933609	8.09277532195342	7.27630865544258	7.82191994165237	11.5495918322713	4.62000690202089	3.50363131951365	3.97796696372359	6.41933972480097	3.24251138606146	4.51400103210385	8.2342531850754	2.20742887149666	5.43576698289053	15.0618274404598	8.61108929188016	73.2972781288143	7.68261303801484	11.4949290909617	6.18054011530095	10.06487576757	ENSJJAG00000001075	NA
563	ENSJJAG00000001076	2627	2745.8458413728	-0.0194882576694611	0.0356014371640761	-0.547400869792018	0.584103357853484	0.961536639770071	2770.40297542511	2713.23012417514	2805.63574820198	2891.05924410346	2749.77051768153	2833.49563364391	2728.51626468072	2858.37235546176	2602.40532138817	2736.93152711147	2729.85005963668	2819.75034876451	2772.92814259294	2897.50310123778	2855.1857882126	2837.34815836203	2710.73951874738	2569.36938747351	2901.54496609094	2618.01064159504	2814.82133597348	2779.59179128485	2502.59782545267	2563.52531712058	2921.31360770514	2586.35904546639	2711.19693057868	2602.2278802699	Puf60	poly(U) binding splicing factor 60 [Source:NCBI gene;Acc:101597490]
564	ENSJJAG00000001077	8580	278.228782388193	-0.20271051409276	0.114316234762026	-1.77324344625893	0.0761883757040499	0.769559131897405	258.57094437301	289.754117526445	282.892261115969	220.89980830136	230.161125331629	290.584525007433	283.070788508075	242.192185458366	423.136538262136	261.947111595933	286.058786437572	245.016341013183	288.288430686104	263.648256793402	240.667001305277	239.655349725903	277.775142072599	259.103659242761	225.412680941439	237.298603685891	287.189688929383	268.374379848192	260.485451079375	286.611151657543	229.518064510693	297.099705735627	439.848438205584	375.145369518516	Zfp14	zinc finger protein 14 homolog [Source:NCBI gene;Acc:101599183]
565	ENSJJAG00000001079	873	162.126047563467	-0.0417875027353466	0.216875125689283	-0.192680016219174	0.847209574924451	0.987286239509893	126.646993162291	180.024747575602	317.391317349624	162.81459974403	72.042303457461	183.839189290417	170.660006068045	162.72287460484	115.611076027906	192.302443036697	80.4540336855672	153.444577200175	227.304339579428	155.035685888479	109.394091502399	109.128775321616	113.487898512151	174.240439839209	123.513797776131	124.719731239561	176.662426943942	231.404439767064	178.680102806513	87.3929085382016	140.207687943771	190.992667972903	261.642864881073	217.767312061968	Lpcat2	lysophosphatidylcholine acyltransferase 2 [Source:NCBI gene;Acc:101600372]
566	ENSJJAG00000001080	13783	219.589842021749	-0.0147199396790966	0.112453889627266	-0.130897559238605	0.895856345515862	0.991275452320615	228.668182098581	169.73761914271	219.931483489549	256.102965002772	199.285852421288	218.234908577011	270.807794060072	238.407932560579	173.416614041859	199.578751692139	166.495153043743	199.64294452926	221.760331297003	369.63310420869	166.08012073546	246.074689450704	181.580637619442	199.51884561899	179.09500677539	182.112881898475	285.377766601753	251.943295367691	285.24233279353	227.409503938116	200.708265618138	191.876893287592	219.409174093184	200.382526645256	Pop5	POP5 homolog, ribonuclease P/MRP subunit [Source:NCBI gene;Acc:101605434]
567	ENSJJAG00000001081	2416	134.04027515833	-0.104719626372273	0.154202388832424	-0.679105084980716	0.49707128077713	0.949139395379207	138.08040226722	114.872934167289	114.709361976902	105.609470104236	115.080562665814	111.489572859995	159.418927824042	129.926016157353	117.923297548464	141.368282448599	173.199655850874	118.795801703361	164.472245711944	93.72213779699	175.030546403838	121.967454771218	124.296269799023	122.780828073225	110.133136350383	128.030874546806	98.7497668558447	160.20307368489	254.027134110465	128.740091072405	95.0723363454337	150.318303497192	127.731162382886	157.378057456548	ENSJJAG00000001081	protein disulfide isomerase family A member 3 [Source:HGNC Symbol;Acc:HGNC:4606]
568	ENSJJAG00000001082	14426	302.331533195647	-0.0721142084797741	0.117429420808073	-0.614106822494151	0.53914474017806	0.952888248917399	262.968409413368	269.179860660662	395.876670281189	255.222886085237	290.976056821693	342.771133580196	376.065163072099	274.989043905853	305.213240713672	328.473362159979	316.22904906966	358.862317645571	268.884401697616	322.334081395255	297.353030538338	391.579723212859	313.442767319275	250.075657178553	337.604380588091	165.55716536225	283.565844274123	316.298376249655	327.221393091446	232.108047407912	290.978968814812	249.351538742401	333.749166226251	308.351193970098	Fgd5	FYVE, RhoGEF and PH domain containing 5 [Source:NCBI gene;Acc:101607109]
569	ENSJJAG00000001096	14553	67.5572174077965	0.0590254680132342	0.145654578020525	0.405242793020324	0.685299052409063	0.966499560100564	95.8647378797896	72.8671597329817	87.1101169899784	51.9246561345827	74.8491464493101	75.907794287656	55.1834750160146	83.2535637513133	58.9616487742321	90.4341218605006	61.4579423986972	51.9731632452206	62.8320938674841	81.4594281786922	74.5868805698172	52.4246077525412	55.1226935630449	79.4464181650277	64.8447438324688	54.0820073516682	73.3828542690222	68.4628520020899	73.1942589809813	46.9854346979579	49.9369847470965	59.2430960841875	69.0160312875272	66.7941755484188	ENSJJAG00000001096	Cbl proto-oncogene like 1 [Source:HGNC Symbol;Acc:HGNC:21225]
570	ENSJJAG00000001097	3679	14.0349019991627	0.398025280708774	0.339607912899161	1.17201415394275	0.241191373593485	0.895680254165959	5.27695804842879	14.5734319465963	38.8114382628617	18.4816572682413	13.0986006286293	16.6048300004247	20.4383240800054	16.3984292237435	12.7172183630697	18.710507971138	11.1741713452177	9.07467929678456	13.8600207060627	14.890433107933	20.8843265595488	9.62900958720145	11.8892084155587	20.7644047476777	6.17568988880655	3.31114330724499	14.4953786210414	16.4310844805016	10.7638616148502	7.51766955167326	11.5239195570223	6.18957720282556	16.4814403074692	12.8098418859981	Bco2	beta-carotene oxygenase 2 [Source:NCBI gene;Acc:101600963]
571	ENSJJAG00000001098	558	74.8397672651848	0.0602464215768626	0.21184479073295	0.284389440818531	0.7761119500953	0.981198456710703	77.3953847102889	140.590755249518	87.1101169899784	56.3250507222592	77.6559894411592	120.978047145952	56.2053912200149	79.4693108535263	50.8688734522787	24.9473439615174	46.9315196499142	88.2718804323589	85.9321283775886	76.2039811994218	70.6089136060937	123.037344725352	64.8502277212293	54.1680123852462	68.9618704250065	77.2600105023831	65.2292037946864	65.7243379220063	101.180299179592	73.2972781288143	59.540251044615	64.5484479723236	82.407201537346	55.8143110747061	Cyba	cytochrome b-245 light chain [Source:NCBI gene;Acc:101606708]
572	ENSJJAG00000001099	2229	15.9621207890082	1.15489637384	0.655295119157624	1.76240649453426	0.0780006421351239	0.776810698575689	4.39746504035732	6.85808562192769	23.286862957717	6.1605524227471	0.935614330616376	3.55817785723387	11.241078244003	1.26141763259566	4.62444304111624	30.1447072868335	10.0567542106959	15.6744460580824	12.9360193256585	2.62772348963523	3.97796696372359	6.41933972480097	12.9700455442459	0	201.739203034347	4.41485774299332	4.52980581907544	17.8003415205434	6.45831696891012	3.75883477583663	18.2462059652852	22.1056328672341	6.18054011530095	4.57494353071361	Cst6	cystatin E/M [Source:NCBI gene;Acc:101603197]
573	ENSJJAG00000001101	6031	3827.29306968495	0.0736773115499143	0.0567053073082529	1.29930186515701	0.193840354535675	0.871114480798295	3623.51119325443	3874.81837638914	3834.57010037073	3976.19654942448	3404.70054911299	4074.11364653278	3698.31474227698	4174.03094625902	4190.90150601159	3596.57542111876	3583.55675041131	3322.98256431347	3590.66936425064	4159.68628409258	3285.80071203568	3838.76515543098	4636.79128206789	3707.8004477701	3528.37748980481	3247.12786997159	4130.27694583299	4354.23738733292	4371.20420179067	3905.42933209426	3640.59825338928	3592.60745358289	3940.09432350435	3880.46710275129	Rsrp1	arginine and serine rich protein 1 [Source:NCBI gene;Acc:101611871]
574	ENSJJAG00000001103	15271	13695.4342344635	-0.0265959718861437	0.0761316518489892	-0.349341847184639	0.726832685488348	0.972238222263503	13883.6766254161	15658.7239962664	14781.1206433094	13062.1312940589	13186.5483757072	13350.2833203415	15255.165093316	16856.3238243757	12439.7517806027	13325.0000934455	12046.8741272792	14328.9186096228	11939.0218362024	14440.2164833755	14974.0621431965	14982.7389176855	13057.5933516695	10581.7212194578	11252.1069774055	11092.3300792707	16774.7769092002	15972.3833720876	16554.8191636396	13625.7760624078	12703.2006583575	13548.1002716704	12053.0833148561	11745.7100207541	Tubb4a	tubulin beta 4A class IVa [Source:NCBI gene;Acc:101614289]
575	ENSJJAG00000001104	15807	274.212893700776	-0.0402429674211604	0.105453058645784	-0.381619726710216	0.702743449913754	0.969483028184715	238.342605187367	295.754942445632	257.88044534657	217.379492631219	222.676210686698	301.259058579135	242.194140348064	295.171726027383	286.715468549207	353.420706121496	268.180112285224	283.789970735808	274.428409980041	292.553215179389	221.77165822759	354.133574818187	292.906861874219	303.340869357378	296.433114662714	197.564883998951	258.1989316873	305.344319929321	275.554857340165	264.058143002523	242.962637327219	197.182245175728	303.876555668963	334.885866448237	Nphp3	nephrocystin 3 [Source:NCBI gene;Acc:101596241]
576	ENSJJAG00000001117	5509	1359.77665526231	-0.000752895008212898	0.0706661624957452	-0.0106542506572113	0.991499298717423	0.998497157742169	1286.69827080855	1282.46201130048	1210.91687380128	1403.7258734688	1400.61465293271	1398.36389789291	1517.5455629404	1210.96092729183	1401.20624145822	1293.10399533865	1110.71263171464	1230.85650098205	1283.4379173814	1503.05783607135	1200.35153130359	1586.64680197997	1281.87283462297	1089.67984914987	1530.54181077589	1299.07189087578	1394.27423111142	1287.10161763929	1649.02359939505	1535.48400592926	1373.26708054515	1482.84585273407	1423.58440655765	1406.33764134137	Ercc3	ERCC excision repair 3, TFIIH core complex helicase subunit [Source:NCBI gene;Acc:101596071]
577	ENSJJAG00000001119	16689	69.9852081033992	0.0714113192466375	0.155653777866507	0.458783077580563	0.646389948094313	0.963838269951355	51.8900874762164	60.8655098946082	100.047263077599	81.8473393307829	65.4930031431463	75.907794287656	52.1177264040138	74.4236403231437	52.0249842125577	55.0920512483509	37.9921825737401	91.5717638130078	71.1481062911217	77.0798890293002	81.5483227563335	83.4514164224125	70.254413364665	79.4464181650277	64.8447438324688	97.1268703458531	73.3828542690222	57.5087956817555	54.895694235736	57.3222303315086	65.3022108231262	91.0752074130046	70.0461213067441	65.8791868422761	ENSJJAG00000001119	NA
578	ENSJJAG00000001120	3906	64.9181159315648	0.0980769848489143	0.160885439067757	0.609607590452042	0.542121782279011	0.953470910651218	71.2389336537886	66.866334813795	68.9981124673096	76.5668658255711	68.2998461349955	54.5587271442527	47.0081453840124	87.0378166491003	61.2738702947902	59.2499419086038	44.6966853808707	56.0980174710318	64.6800966282925	72.7003498799081	58.6750127149229	41.7257082112063	71.3352504933522	92.0856210549185	51.4640824067213	71.7414383236415	54.3576698289053	79.4169083224242	36.5971294904907	77.0561129046509	71.0641706016373	52.1692935666725	71.0762113259609	89.6688932019868	ENSJJAG00000001120	cytochrome c oxidase assembly factor 8 [Source:HGNC Symbol;Acc:HGNC:20492]
579	ENSJJAG00000001123	5318	210.989937181247	-0.127885319057683	0.110880820600784	-1.15335833884313	0.248763333926445	0.896180608437332	198.765419824151	178.31022617012	175.94518679164	212.099019126007	225.483053678547	226.537323577223	307.596777404081	254.806361784322	211.568269131068	188.144552376444	224.600844038875	195.518090303449	235.620352003066	196.203353892764	243.65047652807	204.348981239497	134.023803957207	194.102044380465	213.061301163826	168.868308669495	171.226659961052	227.296668646938	268.02015420977	203.916786589137	211.271858545408	188.339992028835	229.710074285352	218.682300768111	Otud1	OTU deubiquitinase 1 [Source:NCBI gene;Acc:101600344]
580	ENSJJAG00000001124	4467	344.886306364596	0.114338124178179	0.0846599416412141	1.35055755959224	0.176837203651369	0.858219967546619	389.615402575659	429.487612073221	370.864854511789	333.549909745879	329.336244376964	340.399015008707	304.53102879208	280.034714436236	351.457671124834	358.618069446813	322.933551876791	255.740962000292	315.084470717825	317.078634415985	350.061092807676	369.112034176055	394.505551970811	344.869678852734	323.194437514209	426.033772198856	344.265242249734	349.160545210658	332.603323898871	365.546681950112	290.978968814812	320.08956391755	328.598716130167	419.064827413367	ENSJJAG00000001124	NA
581	ENSJJAG00000001125	1830	1393.96551744451	-0.0108662997020097	0.0598374483270957	-0.181596976572431	0.855899021744314	0.988608828310756	1426.53765909191	1513.92240104054	1517.09599787497	1358.8418486745	1462.3651987534	1608.29639146971	1536.96197081641	1501.08698278883	1350.33736800594	1357.55130057257	1255.97685920247	1506.39676326624	1493.18623073315	1327.87627009567	1301.78968887854	1170.45960982204	1202.9717242288	1273.85109125971	1327.77332609341	1472.35505728827	1471.2809300357	1433.61212092376	1246.45517499965	1255.45081512943	1476.0220299286	1462.50867049621	1349.41792517404	1370.6530818018	ENSJJAG00000001125	solute carrier family 3 member 2 [Source:HGNC Symbol;Acc:HGNC:11026]
582	ENSJJAG00000001130	4596	374.328767232563	-0.0245788804786459	0.0676680375540934	-0.363227328101509	0.716435074826301	0.972238222263503	316.617482905727	358.334973745722	353.615326394962	373.153461034967	338.692387683128	373.608675009557	343.363844544091	431.404830347714	396.545990775718	393.960140058962	337.459974625574	382.786472155276	378.840565965713	345.983592801972	369.950927626294	374.461483946723	397.748063356873	331.327675756422	422.005475735114	377.470337025929	346.077164577364	431.315967613166	356.283819451542	364.606973256153	367.805099194961	390.827589092699	374.952766994924	452.004420834505	ENSJJAG00000001130	CCR4-NOT transcription complex subunit 9 [Source:HGNC Symbol;Acc:HGNC:10445]
[truncated: 17,001 more rows]
